# Supplementary material for: Comprehensive Analysis to Identify the Epithelial–Mesenchymal Transition-Related Immune Signatures as a Prognostic and Therapeutic Biomarkers in Hepatocellular Carcinoma
Source: Front Surg. 2021 Oct 15;8:742443. doi: 10.3389/fsurg.2021.742443 (PMC8554059; doi:10.3389/fsurg.2021.742443)
Supplement: Supplementary file 2 [file Table_1.XLSX]

## Sheet: 血管生成相关的免疫基因
ID	TCGA-DD-A11D-11A-12R-A131-07	TCGA-BC-A10W-11A-11R-A131-07	TCGA-DD-A11B-11A-11R-A131-07	TCGA-DD-A39X-11A-11R-A213-07	TCGA-DD-A3A5-11A-11R-A22L-07	TCGA-FV-A3I0-11A-11R-A22L-07	TCGA-DD-A3A4-11A-11R-A22L-07	TCGA-BC-A10X-11A-11R-A131-07	TCGA-BC-A10U-11A-11R-A131-07	TCGA-DD-A1EJ-11A-11R-A155-07	TCGA-DD-A3A3-11A-11R-A22L-07	TCGA-DD-A1EB-11A-11R-A131-07	TCGA-G3-A3CH-11A-11R-A22L-07	TCGA-EP-A12J-11A-11R-A131-07	TCGA-DD-A3A8-11A-11R-A22L-07	TCGA-DD-A11A-11A-11R-A131-07	TCGA-DD-A39W-11A-11R-A213-07	TCGA-DD-A1EC-11A-11R-A131-07	TCGA-BC-A10Y-11A-11R-A131-07	TCGA-BC-A10R-11A-11R-A131-07	TCGA-BD-A2L6-11A-21R-A213-07	TCGA-DD-A39Z-11A-21R-A213-07	TCGA-ES-A2HT-11A-11R-A180-07	TCGA-DD-A118-11A-11R-A131-07	TCGA-FV-A23B-11A-11R-A16W-07	TCGA-EP-A26S-11A-12R-A16W-07	TCGA-DD-A3A6-11A-11R-A22L-07	TCGA-BC-A10T-11A-11R-A131-07	TCGA-DD-A39V-11A-11R-A213-07	TCGA-BC-A216-11A-11R-A155-07	TCGA-DD-A113-11A-12R-A131-07	TCGA-DD-A1EE-11A-11R-A131-07	TCGA-DD-A1EL-11A-11R-A155-07	TCGA-FV-A2QR-11A-11R-A213-07	TCGA-DD-A1EI-11A-11R-A131-07	TCGA-BC-A10Z-11A-11R-A131-07	TCGA-FV-A3I1-11A-11R-A22L-07	TCGA-BD-A3EP-11A-12R-A22L-07	TCGA-DD-A11C-11A-11R-A131-07	TCGA-DD-A114-11A-12R-A131-07	TCGA-FV-A3R2-11A-11R-A22L-07	TCGA-DD-A1EH-11A-11R-A131-07	TCGA-DD-A3A1-11A-11R-A213-07	TCGA-DD-A1EG-11A-11R-A213-07	TCGA-BC-A10Q-11A-11R-A131-07	TCGA-DD-A119-11A-11R-A131-07	TCGA-DD-A3A2-11A-11R-A213-07	TCGA-EP-A3RK-11A-11R-A22L-07	TCGA-BC-A110-11A-11R-A131-07
B2M	1069.87	648.42	342.027	377.975	257.229	325.043	482.022	484.655	267.142	392.902	518.438	435.095	609.746	1070.22	313.372	484.45	377.859	435.031	342.937	516.843	1028.07	358.859	1386.95	423.18	604.183	323.556	209.739	290.116	372.571	494.535	347.221	567.21	681.661	683.792	427.079	261.448	286.351	241.028	342.851	1474.53	556.918	412.571	598.456	480.145	291.978	601.71	318.998	218.377	343.692
CALR	395.87	208.514	283.561	200.753	207.922	195.475	215.429	146.252	291.004	290.479	190.026	196.128	245.31	450.936	281.58	374.323	230.471	224.864	101.462	240.969	175.578	230.506	362.888	172.468	241.304	136.403	199.469	186.815	412.67	342.093	372.478	368.527	235.635	284.103	311.659	190.122	132.568	202.886	336.312	630.861	201.36	205.211	358.945	139.385	293.851	258.324	113.588	229.978	213.788
CANX	81.227	51.0429	62.6965	52.4805	39.2901	46.627	61.424	51.7796	66.5288	71.8945	48.5054	65.2246	65.7132	100.61	50.2715	97.3203	56.4431	71.0611	50.4088	58.3915	55.8016	38.0592	75.2976	49.5239	66.7304	58.0174	34.0977	58.9087	64.7048	66.4615	61.7423	69.1135	71.7636	67.3891	81.8652	55.6356	51.0644	59.3369	71.69	111.284	48.9215	53.5966	35.7561	32.4189	65.9019	66.8559	34.5463	54.529	58.2499
CD1C	1.30954	0.440162	0.528274	1.20886	0.220311	0.203062	0.53202	0.563836	0.580499	0.572169	0.599157	0.833583	0.198287	0.674975	0.599251	0.735002	0.842722	0.853956	1.08415	0.382378	3.49438	0.551422	2.40777	0.925216	3.88982	1.0157	0.271635	0.789002	1.04051	0.196979	0.395609	0.665504	0.94327	1.58372	1.31036	0.112243	1.30229	1.69558	0.64888	3.04103	1.61408	0.72332	0.679693	1.02873	0.382133	0.23282	0.968467	0.692952	0.452321
CD4	22.9408	14.5539	18.2441	46.804	20.9922	14.8224	26.7643	20.4378	11.1973	14.8891	46.0829	22.685	26.5689	18.014	19.0672	23.152	32.6009	36.725	23.7426	21.2118	47.0158	21.2523	9.99805	23.7966	20.8743	30.7303	5.75355	23.9398	10.601	16.8414	16.9932	21.5642	19.2287	17.6435	22.4088	7.80214	36.2573	31.5544	17.4644	22.0832	35.1879	19.6176	11.2897	40.0478	12.7215	26.9074	33.1543	62.3154	20.0585
CD8A	3.60913	2.23472	1.16665	0.777185	0.250116	0.135313	2.13086	0.608805	1.07451	0.931565	1.34071	1.57675	4.00896	2.14796	0.664827	1.39702	0.382692	0.710188	1.08521	1.23731	8.84102	0.24194	2.81681	1.05877	3.38968	0.692061	0.17036	0.587175	1.23264	0.860194	0.358725	1.31398	0.940068	5.60217	0.925943	1.00957	0.477138	1.21684	0.91816	5.75623	2.16175	1.30118	1.37394	1.4038	0.404189	0.720974	0.416424	0.385115	0.658317
CD8B	1.74607	0.784215	0.301253	0.269194	0.0954036	0.0586226	1.30674	0.196688	0.130345	0.318504	0.358758	0.816032	1.7504	0.871143	0.285587	0.520574	0.154083	0.318748	0.359086	0.212603	3.44374	0.179238	1.10871	0.247117	1.90024	0.214649	0.012301	0.140172	0.441599	0.392492	0.13536	0.74655	0.42879	2.02863	0.151697	0.566466	0.0930215	0.44268	0.187327	1.4929	1.02515	0.468459	0.996689	0.400998	0.0840528	0.122635	0.331366	0.138307	0.258677
CD74	542.476	293.048	160.401	108.519	46.2391	68.444	364.089	149.587	120.277	178.907	400.206	178.387	332.466	333.23	197.028	203.278	102.899	209.072	274.245	336.952	1322.96	70.4695	404.744	171.73	375.403	116.367	38.5201	150.739	132.34	199.492	141.945	324.377	173.062	552.133	153.899	152.334	152.184	208.914	204.808	735.75	350.99	198.784	334.784	319.302	115.021	174.631	109.833	108.648	155.63
CREB1	1.40012	0.853799	0.999914	0.860938	0.716075	0.737993	1.51304	1.57649	1.17992	1.21106	1.10498	1.42974	1.21642	1.36266	0.397728	1.37473	0.896717	1.30891	1.75328	1.02197	2.0641	0.699696	1.40968	1.33002	1.66962	1.00288	0.557963	1.26206	0.835685	0.904737	1.22532	1.33365	1.07978	1.6475	1.27723	1.36817	1.23542	1.48933	1.28447	1.66946	1.03816	1.13221	0.628169	0.927007	1.05131	1.30939	0.925694	1.04429	1.04783
CTSE	0.145062	0.0743216	0.399445	0.0322048	0.155351	0.0272738	0.0816654	0.0331321	0.708214	0.0756675	0.0178832	0.0221158	0.0852242	0.17065	0.122647	0.0421207	0.0282971	0.0417081	0.0541825	0.0171195	0.293529	0.0197502	0.120895	0.0405775	0.0888022	0.0320992	0	0.0570625	0.0215007	0.130728	0.283389	0.18388	0.082049	0.414704	0.190555	0.931341	0.187537	0.158426	0.058102	0.0887934	0.404679	0.0801883	0.104333	0.19589	0.109983	0.0658331	0.0520311	0.165462	0.00694315
CTSS	31.7493	19.2418	13.7927	11.2949	5.58004	9.79524	28.401	18.4581	9.7814	21.9472	31.7575	32.0574	25.6501	21.9858	10.7263	25.9042	15.3416	27.1216	19.9899	31.5583	97.3644	8.81291	32.6692	22.2892	26.4193	10.9942	3.35152	9.43446	12.0435	22.9236	12.4126	25.9304	24.3771	49.7998	13.5295	11.653	11.5695	13.7616	16.3523	38.6939	20.717	14.9676	18.1806	22.2709	11.7098	38.882	12.0268	9.52087	13.7904
FCER1G	20.5989	22.914	7.22307	11.377	4.42736	7.04679	33.3	12.957	12.4758	27.4386	43.5296	14.8903	27.3719	16.0171	14.1027	35.8724	8.20107	24.4222	19.7791	39.7336	80.8719	4.19541	25.9267	23.6665	23.1285	9.90184	1.26063	14.7264	10.5047	25.7345	11.8871	27.2857	18.8155	42.6729	13.3462	12.7912	11.2917	18.5241	15.5351	35.1978	27.7312	11.7073	29.7513	28.3981	9.22331	23.3663	15.746	7.16334	20.9306
PDIA3	101.448	64.887	59.7823	67.6013	60.4797	54.7178	63.685	49.1707	76.7936	75.7904	62.6029	59.9419	65.0376	98.3706	67.0682	113.516	67.6348	74.3996	40.4768	63.1933	72.8273	72.2737	123.357	40.1194	77.0198	55.3111	60.1404	57.2066	113.493	86.5251	88.9782	84.695	82.3618	91.1606	84.5621	56.4584	44.1114	59.7509	75.8109	130.129	65.5804	71.2843	86.7462	57.4963	84.7714	66.4626	51.7624	69.7365	57.9098
HFE	2.61835	1.74901	2.55288	2.46562	2.13782	1.90946	2.27737	3.05642	1.40365	2.20805	1.75914	3.96323	2.01227	3.27799	1.79309	2.38886	2.32005	3.00672	2.28558	1.8747	2.02624	2.18757	3.18928	2.63556	3.3966	1.64172	1.16767	1.46947	2.04415	1.88688	3.30486	2.83675	3.19842	2.61817	2.13255	1.65562	2.44769	2.25186	2.82351	3.63587	1.60196	1.95965	1.92739	1.62005	1.97396	3.43934	1.93191	2.00857	1.54243
HLA-DMB	3.98698	2.71378	1.65264	1.53374	0.454184	0.712051	4.85771	1.79789	0.954404	3.07721	7.12131	2.70294	3.03593	2.05627	1.39428	2.70687	1.24373	3.0154	4.49243	4.12566	20.0425	0.536404	3.9991	2.91038	5.32978	2.24089	0.118217	1.62307	1.3365	1.96814	1.03887	3.1125	2.39549	8.8453	1.84661	2.78347	2.41702	2.7862	2.15033	5.73005	5.2038	1.60686	3.34748	2.82606	0.862467	2.2438	1.89082	1.1116	1.52584
HLA-DOA	3.88717	2.24458	1.71456	1.52227	0.492501	0.667292	5.80842	1.32347	1.24579	3.9608	5.26832	2.36314	2.18442	2.37162	1.5463	2.41862	0.896731	2.45278	5.26654	5.01102	21.0359	0.718797	2.86934	2.29624	6.14063	1.13974	0.222891	1.68782	1.77973	1.93544	0.969539	3.999	2.10143	9.34898	1.69855	1.96273	2.96286	2.3204	1.98243	5.53311	3.50722	1.58925	3.94766	2.15184	1.14714	1.33677	1.66656	1.24845	1.57624
HLA-DPA1	32.3828	11.5853	9.77412	10.5204	3.54413	3.9732	28.4266	7.13932	9.94834	22.5956	30.1239	20.8594	16.3161	12.2863	16.4565	15.1004	8.90727	14.5164	29.3666	22.041	128.848	4.89776	12.1064	18.3654	32.0738	15.9103	0.773879	8.79952	11.4963	11.4639	8.951	20.075	12.472	55.3099	6.89689	9.93523	11.4663	21.5075	16.7529	45.9343	20.9942	13.6265	15.49	18.2151	5.85689	5.67167	12.5591	4.1327	9.46293
HLA-DPB1	55.19	34.897	22.896	23.8805	7.5964	10.7928	56.9157	21.7605	21.2719	33.7948	63.1861	32.1759	40.4741	33.03	24.986	25.4606	15.2463	28.925	44.5546	41.7231	178.429	9.70251	47.0367	33.7943	77.5961	25.4251	6.54767	22.577	20.7066	28.4292	16.0312	32.7995	30.6926	116.277	24.2592	19.2751	26.9969	39.6093	26.523	74.4444	51.6603	25.0174	73.1133	36.8642	18.0055	16.8469	20.8194	20.2158	29.7413
HLA-DQA1	9.75505	3.09765	3.44525	4.08136	0.998368	1.85092	7.90388	4.77256	2.05939	3.35898	5.71304	4.96524	3.3656	5.58489	1.99808	5.09574	2.67105	6.56696	12.5433	7.94777	29.6161	0.918939	12.929	5.59358	16.5615	2.63841	0.327701	3.5739	2.45675	2.44598	2.46774	7.57476	5.44909	15.6957	3.00846	2.49574	4.54458	3.16436	3.663	21.8964	7.29493	3.80554	5.01871	7.64509	1.6087	5.07187	3.32151	2.06024	4.11489
HLA-DQA2	11.873	12.6942	3.16877	1.13827	0.0129653	1.57742	1.94416	1.18625	8.3584	18.3591	32.6746	7.3839	14.5383	4.33674	9.87447	1.47643	0.337241	8.73529	3.21682	9.86131	40.0839	1.97303	7.25702	0.0177793	5.02188	3.29108	2.51258	1.24297	5.56447	6.28436	3.93201	0	2.88448	35.5014	4.28597	1.11559	8.34345	11.1481	8.88475	5.40525	15.0462	4.99458	24.32	2.25611	1.81193	0.530751	0.0101323	0.0483322	0.0365062
HLA-DQB1	3.93466	3.5659	6.27491	6.38477	2.24023	0.89872	9.8856	4.81303	2.51612	6.04799	7.21751	5.91435	3.92232	4.54854	3.45276	4.51371	7.22217	10.8964	14.3349	3.18889	45.104	1.42711	19.0329	11.4814	21.8295	4.38533	0.897716	6.5489	6.67109	3.38718	5.00351	17.8214	2.0031	17.7776	2.56297	6.39369	3.05644	3.27463	3.54432	21.0213	10.2413	6.46729	6.44974	11.5609	2.20044	6.13146	11.0208	6.37976	6.93174
HLA-DRA	310.045	157.02	104.696	85.1229	29.0676	49.0303	243.491	93.9083	107.815	211.355	423.588	177.467	211.762	191.114	126.51	152.639	70.1137	175.473	225.209	276.095	1158.91	40.2789	277.678	192.188	355.539	154.661	12.7723	91.9077	92.7379	133.733	66.8558	179.254	149.53	546.615	125.575	84.4631	128.81	205.793	137.489	401.949	244.137	121.714	214.068	228.924	74.2215	111.576	97.3308	68.5223	154.142
HLA-DRB1	174.283	78.3312	60.589	81.9401	26.6688	36.075	235.971	81.2925	46.8066	72.1288	174.929	92.5592	84.4899	124.372	57.5294	111.113	65.7166	105.807	176.171	137.026	523.591	25.2301	201.696	121.224	311.04	62.385	12.0273	90.4165	72.5048	70.0798	44.6478	160.764	127.371	295.474	76.2202	85.5436	83.1649	65.8261	68.4016	322.746	167.469	78.7899	140.566	168.25	44.29	95.7007	110.046	68.3768	107.602
MR1	1.42169	1.17762	1.63691	0.947791	0.479816	0.644865	1.37672	0.875005	0.523531	0.936435	1.25445	1.10427	1.1445	1.97782	1.43023	0.865024	0.70504	1.0507	1.64685	0.841344	2.39728	0.68659	2.2695	0.840579	2.11276	1.05016	0.407172	0.680128	0.86417	0.729271	0.50383	1.48279	2.02306	1.83869	1.23716	0.932348	1.05727	1.17694	1.0957	2.3392	1.15009	0.736715	0.876944	1.03747	0.716499	1.0421	0.895313	0.963278	0.708239
HSPA2	1.2475	0.818455	1.2053	0.218385	0.263364	0.5643	3.06155	0.374213	0.657891	2.4074	1.19064	0.529156	0.485976	1.06022	0.761987	1.01024	0.473612	1.34022	0.732751	0.406313	1.45609	0.526583	1.20456	0.18292	1.85855	0.442759	0.265926	0.591731	0.526866	0.946928	0.767953	1.07688	0.950617	2.84302	0.636302	0.619577	0.290137	0.827708	0.188044	0.643174	0.554628	0.536164	0.864275	0.511073	0.525457	0.529621	0.256604	0.596075	1.12356
HSPA5	147.112	97.751	93.6419	49.422	115	92.1555	106.059	83.472	121.397	132.795	120.919	120.232	131.903	91.4266	95.6032	253.912	117.917	151.007	51.2432	102.31	116.379	121.47	134.994	73.7988	87.6254	96.7685	81.8421	110.544	217.458	128.594	132.682	146.859	83.4606	114.313	161.825	130.849	64.1273	106.406	127.403	126.712	101.764	130.443	91.2514	35.7712	124.416	100.163	43.4169	52.4495	143.355
HSPA8	91.168	66.5332	107.362	47.4473	100.633	88.7844	193.379	90.4278	90.6986	100.76	105.324	86.0394	121.547	89.3471	108.71	89.7639	109.742	122.748	172.064	76.2415	114.746	60.4442	148.55	88.3946	137.341	162.898	26.1588	138.952	83.8114	43.0001	83.4185	113.16	89.6413	121.865	116.776	118.732	79.1888	139.291	84.1881	108.164	109.887	71.7364	93.6769	54.3061	49.5363	87.1984	80.2559	64.7529	93.1273
ICAM1	17.81	16.3715	5.69718	5.86071	8.15744	23.7651	12.7624	5.61158	33.1028	20.7439	30.8688	8.34424	3.36291	7.74077	4.86723	67.0517	3.15705	11.4479	9.39655	42.4646	17.625	3.82905	12.0111	7.99123	15.241	3.5743	2.1964	32.8364	7.85133	6.89592	11.2959	8.65102	13.0096	49.3524	5.42865	38.1206	5.73919	54.1734	6.5221	10.764	8.05715	3.7877	6.47307	29.3962	17.9831	14.2342	3.39167	3.36391	51.1367
CIITA	0.618755	0.290745	0.331319	0.192477	0.0907535	0.082361	0.565152	0.192957	0.120177	0.364171	0.300395	0.457059	0.408825	0.432794	0.157696	0.280227	0.138858	0.497239	0.464015	0.410345	2.44335	0.168984	0.57842	0.189547	1.18104	0.21406	0.0502264	0.169239	0.228599	0.184461	0.151543	0.616974	0.379854	0.786746	0.342664	0.223833	0.49553	0.455988	0.372843	0.868093	0.55783	0.188599	0.313423	0.229752	0.154992	0.183892	0.181128	0.145734	0.187391
NFYA	2.8569	2.1262	1.96707	1.49723	1.69023	2.25082	3.34833	2.74673	2.75049	2.50248	2.36888	2.02277	2.41412	2.29488	1.64934	2.77128	1.71353	2.36778	3.49367	2.17172	3.71589	1.87331	3.9739	2.14006	3.46875	2.10724	1.15518	2.72525	1.68774	2.14223	2.26755	2.78513	2.34757	3.85865	2.24815	3.95874	2.61865	2.87582	2.5451	2.79215	2.96794	1.96272	1.16998	2.32907	2.44097	1.85945	1.48704	2.26619	2.95866
NFYC	4.92947	3.41125	3.01682	4.34253	3.45492	3.23543	7.15351	4.08978	2.18218	5.01897	4.04217	4.78956	4.02336	3.75582	4.37291	2.91319	4.49653	4.16137	5.24401	2.66509	4.76443	4.03093	5.00225	3.83572	5.07372	3.23798	3.0343	3.17559	2.63734	3.4307	3.75611	3.4939	3.72209	5.18046	4.00985	5.49164	4.43862	3.66113	4.4373	4.1873	4.91768	4.60492	3.32958	4.63159	2.94668	3.22818	4.08945	3.89656	3.7347
LGMN	26.8808	22.5733	14.8701	19.1643	12.1119	13.5131	34.2288	19.5973	17.1809	17.2063	61.9526	21.9718	20.5409	29.0286	17.6965	32.6635	18.2218	25.3386	32.9094	25.8125	47.0865	7.89689	34.5728	18.9301	21.1093	21.7842	5.77492	17.7527	15.4605	15.7446	11.907	24.2205	19.9669	41.0414	18.0942	18.6538	20.5851	23.5292	20.1799	26.0667	39.7817	13.3825	21.6266	19.9613	12.2358	40.0477	23.7031	14.5607	23.5964
PSMC2	16.0602	17.1234	12.7687	12.6711	13.2696	12.0093	19.8677	14.5968	13.3568	18.0479	15.2762	16.9842	15.7418	19.3811	13.0728	16.0346	13.5227	15.1192	15.7484	15.9141	16.5275	14.135	21.3114	16.4274	17.8418	13.8735	9.462	15.2131	14.8035	14.8039	14.8928	15.4629	19.6722	17.0844	16.5638	15.1953	12.2739	15.8295	14.2229	19.0422	14.7136	14.9808	13.2261	15.4805	14.0101	16.8137	11.2692	11.1122	18.3827
PSMC4	20.3794	20.0955	13.9149	11.9581	14.1799	15.5646	27.2546	14.3424	17.8707	18.3629	19.3105	18.5294	18.2543	23.2963	21.2807	17.8748	16.0599	12.6244	17.2641	16.8958	20.3503	16.0446	30.7895	17.8329	18.7672	14.2236	13.842	14.7315	19.3673	15.9587	18.9031	16.6663	20.166	22.5141	18.4441	21.8926	12.1228	17.7364	16.0424	22.9252	19.4554	15.7785	22.0651	19.7199	17.5988	16.6779	10.3246	10.8312	21.5285
PSMD1	10.4839	10.2602	8.36295	6.49247	7.89299	7.45407	13.6076	10.6315	10.5893	11.0951	7.55123	9.96477	8.16269	15.3341	7.87083	11.0482	8.90601	9.2889	10.5081	10.7402	9.24219	8.15648	15.4452	7.87742	10.4504	8.19572	5.25598	8.9075	9.54003	8.14539	9.19351	8.79012	13.1747	12.0691	11.7177	8.25302	8.11191	11.6333	8.19783	12.6197	7.31211	7.21344	12.0838	8.43	9.72608	12.0244	7.2728	6.5571	10.0788
PSMD2	14.0901	11.8248	11.5489	8.42364	10.7003	10.9947	20.1341	10.7157	11.3967	13.1136	12.0576	14.3859	10.9649	21.0485	17.5345	13.6504	13.3948	12.8366	13.2434	12.799	12.3079	7.75215	20.9925	11.518	14.6006	11.8551	6.0424	8.45702	13.1855	8.83968	11.6524	12.8297	18.2744	15.8968	18.2995	11.0241	11.2599	14.8178	12.1594	18.0902	11.1534	8.87381	13.4746	11.3839	11.7333	17.3809	9.08717	9.64122	12.682
PSMD5	4.9744	3.81943	3.46525	4.18579	4.5965	3.91198	4.91346	5.45968	3.78259	4.7939	4.38646	4.15178	4.25016	4.67299	4.11151	4.8897	3.85071	3.17132	4.82051	3.51818	4.10552	3.83266	4.90705	6.47434	4.80589	3.34668	2.72128	4.44606	2.71679	3.11388	4.52588	4.96215	5.42472	4.23151	5.02427	3.34348	4.06007	5.27991	4.83219	3.70663	4.29847	3.1152	2.35268	3.49529	3.39367	5.47914	3.68621	3.93886	4.766
PSMD10	6.00336	4.64559	4.21323	3.6672	3.76862	3.50318	5.64023	5.29032	3.44408	4.81331	3.9627	4.94862	5.46173	6.68463	3.58864	4.47798	4.09413	4.68141	4.50967	4.76662	6.07115	3.57548	6.92046	5.86209	6.01899	4.1375	2.50831	4.65751	5.11461	4.71977	4.53181	4.68262	6.04462	6.20543	5.42182	5.08001	4.28564	4.99046	4.52823	7.51013	3.97181	4.44889	3.0032	3.49565	4.18128	4.40494	3.32822	4.12624	4.87196
PSMD11	8.13937	6.58451	5.07332	5.0556	4.80531	5.12721	8.78319	7.23067	6.17772	7.28079	5.43339	6.33374	5.18763	9.15965	5.3006	6.89675	5.14585	6.09103	7.16824	6.58582	6.47674	5.49019	8.94732	5.35891	6.47442	5.23948	4.48074	6.43828	5.55141	5.43392	6.54723	5.86642	7.64887	7.47202	6.56834	7.74272	5.38104	7.06436	6.48782	8.2723	5.89239	5.47586	5.17354	6.26776	5.74473	6.26919	4.75046	4.83894	6.71489
PSMD13	11.6068	12.4475	9.27647	11.8373	11.1541	8.60747	19.5844	10.3748	9.64745	12.9073	13.903	10.5051	9.16043	10.5657	13.2029	9.2839	10.6705	10.045	12.7015	9.41315	15.6038	11.5384	15.2006	11.3566	13.9485	10.8872	12.809	9.71971	10.4368	9.34788	9.5889	10.1656	12.6101	15.6124	10.4427	16.9166	9.08527	10.3858	8.95266	12.3915	16.2771	11.0252	22.6529	13.959	10.6487	8.98198	10.1066	8.70703	11.1885
RELB	6.30023	6.63593	2.08147	1.2943	2.08985	5.64664	3.49772	1.95778	5.6495	4.22861	5.64222	1.62519	1.53756	3.30403	1.39644	7.03383	0.806868	1.68235	3.57035	6.85514	7.75512	0.811134	7.12319	1.63377	4.21499	0.77215	0.967029	4.86405	3.09691	1.80792	2.75727	2.34648	4.0989	11.7985	2.02173	10.4843	1.1934	6.67151	1.50844	4.21457	3.60596	1.22685	5.10367	6.40944	3.67811	3.19815	0.987046	1.45618	7.02088
RFX5	4.02584	1.57013	2.24688	1.40364	1.05129	1.17548	2.53674	1.77808	1.41909	1.57277	1.72379	2.0416	2.25847	5.14969	1.21882	2.0607	1.66457	2.20246	2.28001	2.27999	5.91231	1.06211	6.30895	1.67797	3.86525	1.16534	0.564979	1.01128	1.67802	1.56267	1.87977	2.7845	4.81247	4.16437	3.14763	1.39316	1.58798	1.79929	1.97118	6.94711	1.78876	1.38315	1.28622	1.61357	1.39217	2.36959	1.15156	1.53388	1.17676
RFXAP	0.462063	0.305212	0.413968	0.453844	0.282763	0.189545	0.740967	0.520822	0.2333	0.695677	0.414277	0.65962	0.296141	0.531214	0.266363	0.426892	0.570303	0.684389	0.376552	0.297438	0.949136	0.320268	0.413091	0.340751	0.781721	0.396586	0.298298	0.557082	0.232436	0.331682	0.246183	0.437801	0.408096	0.513471	0.355599	0.504455	0.584824	0.266078	0.386966	0.575948	0.477103	0.407246	0.201412	0.324137	0.186841	0.373641	0.482134	0.566971	0.249306
TAP1	11.4554	5.168	4.04163	2.94371	1.84729	4.86133	8.09603	2.89132	4.49973	4.26025	4.13702	5.77099	6.81211	16.6522	3.77466	4.16853	2.5425	3.94216	4.09776	7.93065	16.851	2.13561	24.9695	2.91198	8.2863	2.81545	1.1119	4.03793	3.98495	2.97825	2.70517	6.71711	6.56958	9.56142	5.06169	4.78882	3.35405	3.51244	4.52554	19.6759	6.03338	3.21019	3.40379	6.29823	3.95707	4.95871	2.87044	3.03692	7.1985
TAP2	4.40517	2.03907	1.46755	0.733652	0.986411	1.10014	2.48338	0.87843	0.994013	1.21178	1.60715	1.83962	2.42239	6.11219	1.17912	1.48773	1.09528	1.20584	1.26546	1.87484	5.40365	0.996165	7.4689	0.839583	2.40036	0.959341	0.710481	0.933634	1.64766	1.3687	0.914742	2.01974	2.51371	2.32222	1.92712	1.08387	0.735657	1.24166	1.54219	5.91866	1.72477	1.42582	1.65722	1.96515	1.44047	1.70612	0.860287	0.878942	1.4424
TAPBP	61.1309	39.5519	40.8546	23.172	28.6812	29.202	37.5052	31.6107	26.5775	20.0719	29.4759	35.9614	37.6388	39.03	35.3726	37.9224	39.6953	34.3248	31.4789	40.2635	54.2312	29.1169	49.3212	23.7033	30.4495	17.5764	30.4347	23.5348	32.542	28.7296	37.7643	44.6468	29.0412	41.1381	31.9171	29.7473	25.1149	21.3294	37.4163	61.1462	31.896	32.8111	39.2483	33.8841	28.4468	54.3032	17.039	25.4693	35.0289
THBS1	24.4839	36.9209	32.8625	12.5018	16.8637	21.9468	27.2243	24.6564	48.5672	72.5353	23.5049	28.3294	11.523	7.66168	12.0548	20.3974	13.3023	31.8182	28.6326	15.6997	43.752	4.31253	17.459	13.2579	39.5162	7.06829	8.06702	12.4297	6.07018	6.10772	41.627	10.6515	112.678	103.011	20.2917	25.8696	2.30146	49.2628	13.7728	18.1972	9.45486	35.7236	15.2452	19.6537	23.0102	11.3687	5.75648	5.67236	13.3024
AP3B1	2.36134	2.00216	1.77448	1.69253	1.49477	1.52224	2.14597	2.20159	1.98473	2.91861	1.84595	2.29699	1.91252	3.48402	1.08114	2.63369	1.60262	2.44852	2.30149	1.84948	2.90475	1.41444	3.31746	1.74954	2.7126	1.71435	0.824948	1.74545	1.71788	2.32465	2.00192	2.48595	2.65939	2.82418	2.37892	2.08099	1.61031	2.06947	2.10706	3.55156	1.65029	1.79632	1.10237	1.75362	1.80036	2.60753	1.70682	1.48123	1.87227
RFXANK	4.23374	3.66268	2.8604	3.81466	3.41818	1.89179	8.09738	2.96485	1.99684	4.14834	5.20026	3.86452	3.7363	4.19977	4.31902	1.98332	3.56921	3.15262	3.65706	1.973	5.2466	3.51966	4.72175	3.15015	4.64968	3.17988	4.35132	2.15733	3.30391	2.63726	2.76369	3.71731	3.21897	6.18028	3.1462	4.99071	3.26356	2.99236	3.33259	3.8912	5.95323	3.0213	10.5955	3.41926	2.70722	2.60634	4.10256	3.02373	2.29684
PSMD6	3.90519	4.02355	2.71135	2.60392	2.96073	2.99842	4.37547	3.54893	3.32518	3.59305	3.453	3.1436	3.64086	4.17185	3.36864	3.4067	3.16974	3.39674	3.3432	3.91284	3.47871	3.0319	5.10223	3.84322	3.67455	3.14359	2.37762	3.43678	3.43492	3.65245	3.4225	3.1105	4.13462	4.12813	3.40165	4.38241	2.54681	3.604	2.93013	4.11266	3.72156	3.02676	3.09536	3.57631	3.20072	3.56383	2.82327	2.58567	4.51076
PSME3	7.21225	6.12646	5.64042	3.49508	5.10853	5.63118	9.70964	5.6635	6.84815	6.31587	6.51314	6.26886	5.44194	8.52093	7.29242	8.28714	5.27252	5.99321	7.0577	7.4435	7.73883	4.18786	10.771	5.4065	6.33797	4.92865	3.56043	6.51259	4.55905	5.39938	5.84007	6.35006	6.56828	9.00029	6.3693	7.31908	4.34901	7.0882	5.09821	8.23702	5.43611	4.40991	3.52039	4.69339	5.61452	7.37901	3.33291	3.62787	7.06241
PSMD14	3.55852	3.4907	2.15919	2.43225	2.22284	2.18602	3.52307	2.89698	2.85184	3.89717	2.45098	3.16151	2.78948	4.78499	1.58784	3.17322	2.53313	2.547	2.26539	3.22344	3.10632	2.44644	6.10964	2.93553	3.21472	2.74355	1.56376	2.53146	3.08602	3.19674	3.0755	2.59813	4.91338	3.69155	3.59239	3.0246	1.93208	2.94363	2.39398	4.74663	2.3118	2.76306	2.93529	3.48339	2.63058	3.04717	2.04605	2.29644	2.81863
CLEC4M	9.94858	5.79214	1.52606	3.67756	2.16252	2.25299	11.8872	4.72919	3.65358	4.49225	20.4703	4.96497	5.06662	3.89554	2.81989	9.77772	4.36834	12.5714	11.6834	7.67349	7.68075	0.765472	4.54664	4.29158	1.91339	4.79362	0.152259	8.71794	5.98389	6.05227	3.64049	2.24808	2.41277	2.01969	1.68295	7.22286	6.65726	5.65111	4.62785	5.51018	8.63499	3.659	5.74575	6.20432	3.07299	4.62737	7.18915	3.7907	8.46983
PROCR	2.81685	3.21305	2.89516	2.11644	1.39252	1.6888	5.21857	3.47944	2.36886	1.84603	3.08283	2.10343	3.53215	2.74735	2.35426	2.74375	1.27838	2.63079	2.60348	2.87201	3.10194	1.20011	5.60543	3.01509	4.09394	1.46287	0.595342	1.50217	3.10999	3.36741	1.85614	1.8015	3.93052	6.13454	3.04159	2.93407	1.71505	2.44853	3.19476	3.07309	2.60602	1.99223	2.51524	3.42401	4.22777	3.13069	1.03097	1.85785	2.07739
ADRM1	27.2145	34.0207	25.3897	33.3715	36.2712	32.4535	58.2405	26.1639	20.5791	31.9509	35.1779	38.6776	32.8291	30.8552	50.0295	25.5065	30.2891	21.1068	25.7164	26.058	29.03	31.6549	39.8061	26.3493	31.4187	25.2834	37.8727	25.1279	33.2273	20.6717	34.6211	23.5915	34.4492	38.0084	25.7153	40.8979	27.4596	43.1157	32.2045	24.883	36.576	32.1975	50.4897	34.3109	31.4062	28.6335	20.4159	26.4613	43.0123
TRPC4AP	17.8537	13.3588	15.3787	15.0431	15.3492	13.0578	20.341	13.1909	12.8787	15.6937	14.8362	18.4208	16.2058	17.4495	18.3673	15.4319	16.2409	16.6217	15.4658	14.9538	19.4525	12.6077	20.7099	13.9426	18.9792	12.3184	9.91512	11.9936	14.8823	10.2929	14.7429	16.8907	17.7466	18.9084	18.8801	14.8842	15.3242	17.1375	17.0657	19.0802	17.3752	11.0876	13.3247	12.0541	13.6046	15.0004	12.5122	11.9586	17.5966
CD209	2.64278	1.1614	0.438998	0.92263	0.179099	0.44158	1.63114	0.84511	1.23483	0.764259	1.49912	0.378147	1.88706	1.47184	0.556748	2.27851	0.524087	1.36739	0.959235	0.918735	2.76854	0.175324	0.717092	1.00081	1.18604	0.582848	0.0727415	0.996653	0.485836	1.1002	0.228698	0.946002	1.25612	0.956406	0.432506	0.373097	0.894966	1.59655	0.949499	2.4041	1.09783	0.418144	0.542025	0.669039	0.461538	2.71749	0.783806	0.350515	2.06758
ULBP2	0.129249	0.280933	0.228943	0.08502	0.117178	0.0405013	0.43119	0.206175	0.244429	0.290277	0.283268	0.098525	0.126557	0.0844711	0.12142	0.187646	0.123261	0.178926	0.147511	0.112988	0.169512	0.013035	0.251339	0.160686	0.187549	0.0847412	0	0.0484212	0.0567614	0.123257	0.155863	0.202266	0.172012	0.169884	0.178168	0.172464	0.199941	0.0313682	0.258842	0.257854	0.31478	0.195411	0.223793	0.0831127	0.116141	0.351941	0.0801273	0.0409516	0.0549893
UBR1	1.2235	0.821623	1.14536	0.888089	0.837893	0.882354	1.35488	1.4504	1.23411	1.32577	1.19078	1.56633	1.19992	1.36586	0.637248	1.7678	1.06125	1.56907	1.60895	1.1407	1.51195	0.703157	1.29939	1.24452	1.5131	1.02911	0.45729	0.993489	0.967937	0.983105	1.01233	1.56107	1.32445	1.6524	1.36568	1.26544	1.14492	1.28081	1.27007	1.58621	0.993472	0.816479	0.477182	0.926044	1.05141	1.45235	0.864784	1.00902	1.13572
HAMP	35.1869	49.5113	88.232	136.725	219.031	276.866	54.3328	93.8384	204.437	19.8625	680.722	37.2678	331.512	82.3404	102.392	190.113	152.333	135.392	262.163	109.829	150.324	152.989	64.5232	113.775	128.645	57.4333	4.36492	349.8	600.429	79.2369	54.8769	183.965	11.221	40.3909	137.713	109.056	144.045	5.90451	73.9861	65.0621	55.866	130.792	450.524	112.28	65.6237	116.458	60.8689	32.1062	495.969
REG3G	0	0	0	0	0	0	0	0	0	0	0	0	0	0	0	0	0	0	0	0	0	0	0	0	0	0	0	0	0	0	0	0	0	0	0	0	0	0	0	0	0	0	0	0	0	0	0	0.00998079	0
CXCL14	23.7185	9.25632	11.3587	18.5685	19.339	6.08606	40.2847	17.7312	10.1754	11.2247	11.875	21.8339	16.4146	10.1258	14.783	15.0243	9.55198	11.6949	24.8316	13.5287	10.1145	2.44844	15.4343	14.6659	20.4484	7.09771	14.187	16.658	9.65378	15.0951	20.4191	7.00447	15.6197	20.7223	16.3143	8.9709	22.8263	9.28802	24.1429	16.9159	12.3824	10.4526	15.4741	15.6588	26.8231	9.60666	22.5566	11.3471	8.13169
CXCL9	10.1602	5.45351	4.22176	1.36563	0.713925	1.03025	1.81774	0.992003	0.981732	4.95127	3.01589	6.89344	19.2187	6.25902	1.39734	1.65266	0.468937	1.17908	5.88921	1.55202	100.953	0.45565	30.8887	2.63045	26.6565	1.70535	0.351469	1.2476	2.1099	0.770685	0.729	9.5699	6.61035	13.6473	2.50255	1.51532	2.70705	4.75665	0.552228	20.7161	3.54335	10.3243	1.48321	13.2988	1.16505	0.795773	1.20603	0.920728	2.3486
CXCL5	0.152664	0.227538	0.265501	0.0395412	0.288057	0.0143515	0.114593	0.0996238	1.29236	0.373278	0.0941019	0.0232747	0.0971644	0.179593	0.0968058	0.620591	0.0774279	0.182891	0.0926605	0.0600552	0.193069	0.0415703	0.20993	0.170816	0.292828	0.0563021	0.0451717	0.0257369	0.0603398	0.248952	0.132551	0.215017	0.091428	0.662178	0.19497	0.980147	0.0683184	1.65895	0.04586	0.180663	0.448701	0.0259663	0.183001	0.353409	0.10803	0.103925	0.0790945	0.0362777	0.116912
CXCL6	2.28962	2.89341	4.48868	0.256126	0.552134	1.73528	1.24069	1.97481	5.81133	1.40031	0.656428	0.818554	1.40772	1.77478	0.881629	2.39001	0.24236	0.85053	1.40048	1.78743	4.87091	1.04716	1.44962	2.3583	3.93326	0.484389	0.976826	1.41632	1.6135	1.56143	3.09176	5.19965	2.45662	21.1537	1.29529	16.8471	0.767807	2.74286	0.924175	2.50603	6.10087	0.822649	2.84036	3.64656	1.30084	1.50628	0.60833	0.472385	0.696611
CXCL1	3.06441	1.46211	2.20975	0.265491	1.35692	1.58794	0.743364	0.858425	10.4314	4.83437	2.11925	1.20786	0.687937	2.46192	0.505541	2.65852	0.839795	1.91974	1.39585	1.21136	4.00779	0.746244	3.27645	0.459956	5.56373	0.959248	0.831536	1.24324	1.41799	2.8867	3.32586	2.02116	2.70559	14.8539	1.02545	7.48449	0.877069	4.76704	0.598728	1.87879	5.21266	1.05515	5.57277	6.84883	1.97959	0.990458	0.655318	0.738856	1.40233
CXCL12	29.737	15.1245	25.8683	22.8436	13.9325	17.8884	78.9789	25.5758	23.9799	40.3812	42.0636	30.8989	25.4466	36.9869	19.3289	33.4532	20.0738	38.121	35.2695	26.4459	50.1755	16.4528	34.4431	23.1497	60.922	15.7944	9.28938	28.2693	25.824	33.1152	18.6247	32.6961	38.1861	72.7552	28.9766	26.7608	33.1231	40.7733	33.9263	42.1388	24.0025	22.817	26.4329	22.2934	24.9888	30.4169	28.909	29.2445	17.7517
CXCL2	32.1076	16.3142	36.8367	40.5914	84.8721	54.9398	10.4944	67.0546	55.3377	62.3503	90.4849	57.2104	9.56062	12.4967	13.0354	12.488	27.9652	84.9381	32.8397	56.1516	34.9758	49.3531	16.0164	39.6138	55.0809	32.4181	21.9356	27.3764	51.1113	63.7604	46.1729	30.6509	59.3432	82.8463	35.6658	72.9222	41.8453	45.4611	28.5033	35.1534	54.3151	25.9326	63.4449	67.832	69.9943	10.2573	65.4933	25.3384	77.4692
XCL1	0.368471	0.369646	0.123234	0.251701	0.144544	0.0666133	0.265945	0.480905	0.228516	0.175569	0.314481	0.226864	0.777097	0.250077	0.269597	0.226325	0.0995222	0.190153	0.344071	0.12265	0.561581	0.128634	0.7559	0.178391	0.4974	0.0522659	0.0670934	0.398197	0.504126	0.255431	0.0769053	0.479046	0.216899	0.642648	0.196507	0.43203	0.32415	0.154776	0.283816	1.19133	0.155318	0.265153	0.169882	0.287064	0.186244	0.180085	0.0903682	0.107766	0.149229
CCL13	0.0682951	0.0424127	0.0329927	0.0336933	0.0232187	0.0856032	0	0.0594231	0.0815722	0.0593736	0.140323	0.121474	0.156036	0.133903	0.0481185	0.115677	0	0.0218179	0.148803	0.0716429	0.211128	0	0.189724	0.0955192	0.204395	0.0503742	0	0.204685	0.0674834	0.175848	0.0494146	0.0641261	0.0908908	0.0897665	0.0498407	0.0841198	0.045278	0.248623	0	0.278692	0.249494	0.0387206	0.272889	0.153708	0.0920531	0.123977	0.145163	0.0216387	0.0653765
DEFB1	137.435	113.716	218.153	51.1975	46.3389	57.189	43.2377	123.778	148.929	47.9108	17.2877	65.2811	99.57	237.558	311.999	9.03211	108.312	17.9456	28.3463	101.56	58.2954	35.3524	607.62	79.0761	146.317	63.2564	59.1937	69.511	98.4772	65.1877	59.4707	89.0495	243.803	490.83	105.03	104.758	28.7374	74.5393	85.6307	350.161	46.6391	133.149	62.0896	135.262	114.556	68.3864	59.4408	65.4526	71.4647
CCL8	0.445534	0.543832	0.133593	0.102322	0.0626777	0.0577703	0.317131	0.741893	0.605549	0.230397	0.909109	0.187379	0.225648	0.316281	0.162366	0.791812	0.131863	0.412274	0.114767	0.531839	1.41187	0.139447	1.43402	0.150412	1.36684	0.72524	0.0363666	1.05327	0.136626	0.145044	0.100044	0.129829	0.204462	1.01471	0.280296	0.851538	0.137504	0.889266	0.0615346	2.16917	1.10208	0.0653276	0.276243	1.27442	0.0155308	0.139445	0.514314	0.131428	0.205894
TMSB10	260.95	364.171	183.292	164.928	99.1542	132.735	442.303	153.339	218.995	282.686	387.088	148.571	262.551	238.701	176.551	230.991	131.262	208.131	217.265	266.858	926.506	168.291	579.091	255.333	376.413	123.103	119.916	196.927	206.017	241.13	148.623	282.484	241.765	875.535	172.736	468.34	134.705	237.087	145.96	459.161	397.631	188.805	877.6	380.851	221.232	173.217	184.304	141.116	194.35
DEFA5	0	0	0	0	0	0	0	0	0	0	0	0	0	0	0	0	0	0	0	0	0	0	0	0	0	0	0	0	0	0	0	0	0	0	0	0	0	0	0	0.0352141	0	0	0	0	0	0	0	0	0
LCN2	1.15172	3.48962	2.28409	1.4175	1.64453	2.65545	2.70727	1.1234	6.212	4.26064	1.64402	0.896418	1.28204	2.13927	1.70407	27.3164	0.766221	2.98607	1.35846	1.06828	2.17714	2.29982	23.5414	0.508679	2.83995	0.840558	1.14789	1.90756	1.36563	4.63028	2.78942	4.64437	0.879323	7.91161	0.893587	5.67805	1.2659	8.48696	0.461298	3.96763	4.61406	0.494887	20.8395	5.21538	1.33585	5.77698	0.521809	1.11778	2.17018
COLEC10	10.2666	10.3741	7.58241	9.89819	5.90408	6.28153	33.9274	14.2093	13.3536	16.0279	19.6642	12.0442	12.5971	10.2522	7.5645	19.284	11.1879	24.5708	14.1688	11.4178	13.6733	5.24368	10.4028	11.6333	12.0063	9.66038	4.09155	14.0158	9.54847	16.7269	9.20355	11.1593	15.8324	16.6734	13.7741	13.6635	10.6712	10.6043	13.8696	11.6548	11.5001	9.26384	8.64947	7.46341	13.3455	19.4582	12.7047	9.37268	8.50633
MMP12	0.165405	0.03852	0	0	0	0.00971829	0	0.0202384	0.0185213	0.181994	0.0127444	0	0.0303674	0	0	0.00750429	0	0.00990772	0.183412	0	1.21151	0	0.0258467	0	0.0421897	0.0533759	0	0.0232374	0	0.292798	0.0112198	0.0873607	0.00687906	0.0611456	0	0.00954989	0	0.214514	0.0207031	0.0506227	0.0205995	0	0.0123921	0.0598287	0.0209011	0	0.00823995	0.0196527	0.019792
PTGDS	15.5441	4.65964	26.353	2.14023	5.78316	2.20567	14.0037	4.487	5.6705	2.54441	10.5857	3.6019	7.05971	20.114	10.9174	4.1988	2.28843	1.74896	6.86179	2.11517	41.2806	3.98566	12.065	2.47256	44.6719	5.97899	4.25221	2.66445	13.1617	4.07643	6.63138	9.06463	10.6362	40.4363	8.26409	2.2126	7.33202	12.9634	2.65938	8.65025	19.8862	8.12003	36.1527	20.5646	4.13428	2.42538	3.20132	3.44596	6.94078
TMSB4X	205.718	198.873	164.591	120.065	97.7179	80.6886	223.363	140.177	180.253	186.55	244.756	143.798	214.583	157.711	121.249	205.922	128.458	188.872	192.637	218.984	635.355	96.1615	353.431	192.021	306.117	98.3753	88.6235	152.35	177.349	216.312	141.842	194.296	139.574	529.967	175.205	191.813	118.442	146.144	146.179	320.396	199.821	133.39	280.568	242.212	144.602	126.44	137.345	113.641	134.537
ZC3HAV1	3.67935	1.50334	2.63209	1.71655	1.56202	1.25837	3.17193	1.49681	1.40775	2.24718	1.511	2.63256	2.19295	5.36202	1.29783	1.86312	2.06324	3.48344	2.68881	2.07299	3.0307	1.98797	4.52507	2.02683	3.08765	2.81105	1.16664	1.94599	1.17158	1.58904	1.74386	2.95885	2.56888	2.86177	2.85853	1.60384	2.94543	2.20956	2.30854	4.04351	2.66029	1.86464	1.52845	1.2435	1.45069	2.33813	1.59761	1.98792	1.17104
S100B	0.187309	0.224336	0.1939	0.158414	0.204687	0.0880418	0.489583	0.122232	0.191762	0.296602	0.379358	0.122385	0.196507	0.708263	0.0989785	0.271937	0.125273	0.0769354	0.237371	0.0947363	2.01914	0.218588	1.97359	0.0935622	0.928232	0.661185	0.12668	0.150369	0.158642	0.195211	0.304934	0.15075	0.213669	1.18702	0.22457	0.148313	0.266102	0.628306	0.187557	1.2448	0.239939	0.147917	0.384909	0.348436	0.121726	0.0850056	0.138634	0.203476	0.115267
S100A13	4.01396	7.52766	3.95138	7.86321	2.88122	2.62715	11.9737	4.10206	5.10865	6.16772	20.998	3.21566	6.14024	3.18512	4.75442	2.05613	2.28695	4.89218	8.55712	2.58006	16.9211	10.112	4.67072	4.15226	10.0885	4.54158	7.7805	8.43529	2.11035	3.49708	1.75901	8.11743	4.2988	13.1549	5.54914	17.6656	7.56924	5.98838	4.33781	3.30687	14.9479	8.96562	27.8529	6.4139	5.32865	1.966	8.79536	5.32712	2.8057
S100A6	19.7322	25.072	28.7997	12.6829	10.5206	14.5172	27.3128	14.8166	42.3764	22.1153	30.0321	9.4447	20.044	17.1338	22.0348	11.6588	9.2317	13.2895	25.2443	10.941	81.5337	12.3325	50.7645	13.8408	51.2325	21.5152	14.4517	22.0649	16.8756	26.6963	17.8861	19.1646	18.2948	181.124	17.1376	127.045	10.9325	28.6535	8.31091	21.95	41.0286	12.2676	62.1588	48.4387	16.6396	8.6743	17.3023	19.7421	12.2616
SERPIND1	410.879	304.467	342.475	364.101	315.326	370.555	205.476	489.557	270.983	234.744	263.574	414.696	342.64	477.856	488.844	200.904	387.678	333.24	304.699	390.137	207.91	312.528	349.656	299.039	311.423	399.725	293.912	336.861	269.776	233.011	349.279	326.68	343.497	251.945	439.905	222.336	370.804	381.719	446.727	467.609	278.042	328.112	169.291	288.839	404.044	349.318	316.715	389.75	260.649
S100P	0.393515	0.26788	0.658049	0.548819	0.108058	1.16671	2.28637	0.67162	0.433862	0.572376	0.615735	0.473031	0.0148199	0.46738	0.239935	0.219735	0.212573	0.246594	0.282659	0.250064	0.204171	0.370917	1.85421	0.592717	2.8537	1.60757	0.0358268	0.34021	0.897318	1.37695	0.689912	0.298437	0.261856	0.716168	0.0220908	0.6851	0.255874	0.165296	0.333417	0.172934	0.28651	0.218817	2.95729	0.583953	0.336605	0.480813	0.0965105	0.0575455	0.333233
S100A2	0.0247263	0.0691	0.0716701	0.018298	0.0378286	0.0348668	0.0116001	0.104882	0.232575	3.25668	0.0304825	1.5173	0.0484224	0.0181799	0.013066	0.035898	0.0192933	0.0236976	0.115445	0.0583613	0.0625411	0.100994	0.0412139	0	0.0201821	0	0.11706	0.0972648	0.0488648	0.0424438	0.0134179	0.0174127	0.403112	0.950625	0.0180449	0.628147	0.0245894	0.0405064	0.0247592	0.0403603	0.0985411	0.0105141	0.13338	0.0834751	0.337445	0.0112214	0.0197086	0.117515	0.0355044
S100A11	33.4185	33.4128	26.5904	19.0169	10.1701	20.8368	46.7799	19.5397	43.9477	40.1429	49.9086	24.4754	35.3725	26.6865	25.8038	39.087	14.9607	27.0861	41.9533	34.9446	106.553	15.2052	79.1844	29.8052	47.3218	19.6901	10.3181	32.9483	21.0571	41.0305	24.3344	34.6688	33.6313	128.433	24.8041	60.9007	18.1892	42.7512	17.2307	48.5728	46.8067	20.4734	48.0508	66.6668	27.5044	25.1607	22.345	15.2462	21.4633
S100A3	0.10143	0.037794	0.0881993	0	0	0.0190702	0.133237	0.013238	0.0181723	0.0132269	0	0	0.0397267	0	0.0214392	0	0.0316572	0.019442	0.0189426	0.0159602	0.239446	0	0.0169063	0.0283724	0.132462	0	0.0240096	0.0455988	0	0.0348217	0.0440333	0.0285714	0.0134988	2.99966	0.0296087	0.543454	0	0.0886192	0.0406258	0.0165562	0.0606337	0	0.291806	0.0978351	0.0820285	0	0.0323386	0.0192823	0.019419
LMBR1L	1.75245	2.13683	1.314	1.59558	1.61746	1.59623	2.05912	1.06206	1.94295	1.30558	1.12168	1.51415	1.8822	1.27199	0.829541	1.81864	1.07742	1.79622	1.68726	1.53756	2.78485	1.70986	2.45107	1.77441	1.97691	0.841253	0.872119	0.910977	1.30425	1.16587	1.61684	1.98991	1.52215	2.0718	0.998344	2.46532	1.58663	1.15464	1.63608	2.382	2.9366	1.37319	1.42479	1.84795	1.66144	1.1777	1.64452	1.46781	1.91064
COLEC12	0.0501482	0.0270453	0.0420769	0.0351576	0.00538396	0.0223309	0.785044	0.0740623	0.141862	0.0447446	0.227768	0.0181076	0.0620256	0.0892672	0.0251049	0.15136	0.0205944	0.154304	0.0690089	0.0186891	0.0867864	0.0239567	0.118782	0.051681	0.155111	0.0661911	0.00624773	0.0622945	0.0573762	0.0339797	0.0744786	0.10037	0.0386389	0.195141	0.0577853	0.0292586	0.0262477	0.0893587	0.0634293	0.0732396	0.015778	0.105498	0.0949163	0.0509169	0.0400224	0.0503085	0.0462829	0.0351231	0.042952
S100A16	52.1057	83.1673	38.327	32.7607	40.041	45.7604	51.2514	37.8599	56.4812	33.6921	42.2622	36.8717	49.8381	48.6689	61.014	36.1869	35.6891	27.9215	25.6304	41.3981	42.865	34.4345	63.7374	43.3116	40.9773	37.45	48.7565	33.3578	43.6199	43.5479	39.2953	40.0703	48.0565	63.2328	44.5173	42.9684	26.0275	41.4325	44.2945	45.9555	41.4403	43.1214	65.9824	50.358	45.2822	39.9233	29.9392	35.5625	47.742
TINAGL1	4.07197	3.84443	3.92894	1.732	1.04764	3.17616	9.78913	3.54778	6.74002	3.72901	8.38914	2.74327	2.92032	3.94332	3.55133	3.29407	2.82519	4.46861	5.5425	3.50673	4.30533	2.01115	4.33218	4.22776	3.68294	1.99961	1.41109	5.59075	3.11736	3.36892	3.20903	2.81072	3.80809	8.72258	3.57402	8.98383	3.20306	5.24438	2.70356	3.63168	5.69805	2.29617	3.00345	5.55889	3.17072	4.54501	3.886	2.5106	6.0787
IFNGR1	16.9618	29.8812	13.8473	14.1134	18.2528	23.4823	26.1525	15.8483	36.3628	28.7911	21.923	19.317	15.3837	22.7482	5.98863	38.2344	12.6469	19.4987	20.0181	35.9501	38.4168	10.4438	54.547	24.4082	23.4392	11.9496	8.69542	22.6288	13.8713	19.1173	25.9818	19.5807	25.3715	29.9652	8.47958	35.786	11.2852	21.4129	14.8188	25.331	17.1771	13.2587	13.6031	26.6815	19.2491	19.6837	12.4927	10.8869	77.5131
TGFB1	7.05998	6.14187	6.69403	2.23593	1.06179	2.65476	11.0198	2.9634	8.46286	3.73335	8.62976	3.33393	5.53618	5.6747	7.53089	5.56354	2.88508	4.91414	5.69858	5.50746	16.7977	1.64004	5.20068	3.7405	6.35341	3.60988	0.552339	4.6398	3.48212	3.78455	2.72726	6.4043	3.70656	10.8347	5.471	7.1188	4.50408	6.39701	3.37891	7.63701	8.27984	3.91792	6.91379	4.91112	2.38302	5.27846	2.70396	2.5421	3.23022
PF4V1	0.0371131	0.380293	0.753017	0.247181	0.378528	0.034889	0.104468	0.169532	0.232723	0.459776	0.045753	0.169745	0.21804	0.218298	0.196115	0.269407	0.173751	0.355691	0.103967	0.321192	0.844844	0.202118	0.216511	0.311444	0.969361	0.054749	0.263553	0.417115	1.06349	3.08976	1.24866	0.522714	0.419833	1.28051	0.0541691	1.0971	0.221446	0.283726	0.297299	0.0908686	0.147906	0.157812	0.489371	0.214787	0.112554	0.538974	0.118327	0.141108	0.319744
MMP9	3.6905	1.39058	1.97114	0.061372	0.0338341	0.639294	0.186754	0.5899	0.557186	0.200075	0.746345	0.543677	0.787688	1.19513	1.11312	0.559872	0.25237	0.174861	1.4404	0.345816	20.9485	0.0376375	2.42598	0.753945	4.12917	2.11651	0.068709	1.33288	1.06531	0.718906	0.88208	2.95517	0.126927	2.25642	0.127098	0.658861	1.28659	2.30055	0.149477	0.994965	1.51208	0.190429	0.825127	1.61587	0.754532	0.632302	0.0793237	0.260137	1.17495
TLR4	3.05192	1.95368	1.86431	1.1347	0.706758	1.22661	4.41638	2.43657	3.28203	2.26631	3.58973	3.52618	2.68518	2.63957	0.993337	4.03215	1.70835	2.81897	3.9099	4.0338	5.51602	0.51187	1.91682	3.94371	3.0055	1.74541	0.209399	2.19143	1.83925	2.19547	1.56814	3.05251	3.60301	2.67791	2.34829	1.39263	2.23228	2.40723	2.98216	4.38296	2.14097	1.30087	1.39178	2.72689	2.09406	4.72721	1.52184	0.980989	4.06469
NFKB1	6.10884	5.70501	3.32506	3.00844	3.69477	5.39057	6.10947	4.62694	6.46252	4.80478	5.18732	4.20588	3.40462	4.23881	2.39528	10.2871	3.24456	4.22262	5.74191	8.53085	6.81852	2.56302	6.35552	3.91906	4.72587	2.58978	1.86893	5.29981	3.6713	2.84076	4.33825	4.33466	3.90428	8.92473	3.58142	7.08766	3.38083	6.52961	3.16234	4.59905	3.55372	2.84117	2.33453	5.49814	4.33816	4.10865	3.35141	3.255	6.22716
APOBEC3G	1.1047	0.344123	0.386094	0.333835	0.31519	0.173639	0.839877	0.54009	0.146371	0.416889	0.748809	0.584863	1.00865	1.43641	0.172685	0.667826	0.238358	0.571923	0.570501	0.547751	3.61173	0.309513	2.4837	0.596163	1.39456	0.35894	0.0798779	0.36329	0.537009	0.560953	0.466471	1.02059	0.586186	1.22206	0.487343	0.482359	0.448616	0.539226	0.519293	2.82073	1.00508	0.416875	0.668498	0.801731	0.290856	0.435248	0.438845	0.465935	0.23802
RBP1	11.346	10.0839	6.42063	9.18196	6.61843	5.70847	23.8982	9.01955	7.69731	6.90298	17.6325	6.25126	10.9834	18.1943	7.89615	6.07177	12.4724	9.45233	10.7615	20.2342	12.3475	5.08389	26.7632	9.11745	11.4678	4.78268	4.83832	8.06815	9.34345	13.0975	6.402	11.1868	13.9048	16.8335	9.25405	11.3841	5.77727	8.13262	9.88569	21.508	11.3141	8.87701	22.4438	11.4847	14.1378	8.06929	10.1271	8.0213	5.82237
TLR2	2.14026	1.04413	1.12976	1.55653	0.677456	1.40927	1.77013	1.74584	1.5867	1.41656	1.89927	1.84949	1.21495	0.976728	0.877475	4.04145	1.26689	5.75137	1.71857	4.2351	6.38179	0.975506	2.58713	1.43865	1.93894	1.10233	0.655119	0.461389	0.838637	1.70629	0.941159	2.52717	1.16943	2.66005	0.727104	1.53825	1.18347	1.19894	1.0346	2.49967	1.88881	0.749248	1.18326	2.05107	1.7486	2.47014	0.970619	0.613819	3.89448
SLC40A1	79.0313	38.2147	36.208	36.126	26.2162	24.1047	69.372	54.8172	28.4846	44.1673	44.8869	47.3354	43.1085	102.28	28.319	44.2612	41.1003	54.5091	59.3258	52.5198	95.3613	23.9641	39.909	76.1118	55.3737	71.2659	19.0264	54.5643	24.9387	45.6082	50.7244	76.4566	47.1055	47.6828	46.1041	23.53	57.8329	33.96	56.7269	65.3552	47.2737	44.2673	30.1683	30.0279	36.6946	60.0334	74.4053	50.4933	18.1425
PLAU	1.28059	0.68516	0.713816	0.471403	0.180846	0.376589	1.51581	0.595687	0.864783	1.24605	1.45727	0.620748	0.559439	0.733925	0.652405	0.777042	0.399686	0.975558	1.37976	0.397842	3.01757	0.298038	1.31901	0.349028	2.44427	0.862213	0.101044	0.929983	0.512637	0.884915	0.791144	0.823195	0.790961	5.91061	0.843496	2.32351	0.646547	1.66394	0.368248	1.19521	1.00107	0.491476	0.755727	1.50126	0.338576	0.661636	0.434461	0.593011	0.452627
PLTP	10.5824	12.5069	7.03853	9.95825	4.18356	6.22121	28.0064	8.63714	7.01419	14.9085	18.0086	9.76964	15.0054	10.1686	8.28324	40.7114	7.37077	7.47505	10.2447	9.80144	22.3117	2.95493	12.511	12.3908	14.2756	6.61332	1.26331	5.53547	6.62954	12.5311	7.00863	18.1797	14.7939	12.7544	9.65911	4.59209	8.9998	10.6663	11.0392	12.9675	10.5206	6.10785	29.4467	9.3028	11.114	37.4517	5.45715	4.47863	15.998
LBP	264.031	374.967	310.319	285.18	403.415	413.194	316.727	195.262	473.359	397.961	369.353	228.001	120.685	217.996	227.766	1028.24	144.703	504.776	209.481	523.211	220.933	401.155	413.988	199.549	227.047	160.806	307.702	610.688	725.845	525.632	477.967	522.588	205.644	269.405	170.299	512.793	238.106	333.638	351.513	312.014	153.764	159.53	325.416	304.301	252.848	854.659	119.667	149.833	642.63
RBP4	5400.16	5517.06	4173.52	4180.42	4889.84	4317.68	3782.54	4156.99	3976.92	3914.31	5188.7	3931.64	4488.95	5603.25	5692.14	2479.77	5757.02	3270.75	3472.63	5006.7	2609.54	4489.22	5751.93	4438.86	3553.08	4363.7	5892.32	3962.82	3773.69	4144.14	4985.98	4098.84	4190.9	3457.06	4199.1	3657.06	4212.8	3622.82	4327.5	5016.37	4780.84	4912	4255.43	5484.1	4523.7	4735.06	5774.65	4270.11	4049.07
FABP5	0.755521	0.695104	0.581272	0.11044	0.104646	0.482265	0.262552	0.182604	0.9776	1.67247	1.25337	0.853219	0.58452	0.23317	0.108435	0.507813	0.116447	0.366514	0.975494	0.858602	1.74582	0.22012	1.27485	1.08278	0.700418	0.343993	0.0220791	0.796717	0.184331	0.84858	0.303696	0.604305	0.502744	3.18144	0.197403	1.23216	0.426686	1.12054	0.0933981	0.692737	0.75274	0.245905	0.737944	2.0153	0.348878	0.355575	0.237907	0.177319	0.812522
FABP3	2.56797	4.2742	1.61455	3.0741	1.46364	0.976281	6.66148	3.15441	2.01285	4.2352	8.00757	2.92189	2.3111	1.49936	1.83591	8.08693	3.00558	6.67763	5.58927	2.07981	11.5896	1.42251	4.12294	4.38389	4.6236	1.8802	1.02801	3.48035	1.82845	3.53291	2.80755	6.14327	2.56319	10.0515	1.72248	3.54092	2.61008	4.16558	3.81926	2.85094	5.02297	2.00726	6.76768	2.09449	1.22163	5.96417	4.36461	1.92043	2.09672
FABP4	1.01306	0.54295	2.03134	0.143776	0.382161	0.117413	2.34378	0.606756	0.982095	1.67398	3.23345	0.0740506	0.774542	1.04075	0.366662	0.251845	0.476446	0.71821	0.505385	0.840713	2.46877	1.91461	1.93145	0.621103	3.55673	0.603925	0.213524	0.436716	0.493654	0.369233	0.557277	1.27046	0.212393	4.17252	0.789953	1.07687	0.372619	0.757802	0.111168	0.611606	0.954026	0.507487	1.91306	1.90078	0.533097	0.277112	1.50435	0.527638	0.624371
CRABP2	0.299402	7.97333	0.204195	0.0912322	0.0898143	0.0827822	0.0495746	5.29826	8.25127	0.482303	0.130271	0.469884	0.24143	0.336675	0.186131	0.0383537	0.0549684	0.185671	4.73634	2.96527	0.400917	0.095914	0.146778	0.123162	0.345004	0.129904	0.125068	7.83843	0.13922	0.136042	0.286717	0.223246	0.0820359	1.14587	0.0514114	0.276582	0.0875717	0.115406	0.141082	0.359344	0.140376	0.149778	0.422234	0.271804	14.1363	0.111898	0.19653	0.133924	0.118014
RBP2	0.0229267	0.0213569	0.0664539	0	0.0233836	0.0215528	0	0.059845	0.0616136	0.0597952	0	0.0174767	0.0224491	0.0337135	0	0	0.0178891	0	0.107042	0	0.0579893	0	0.191072	0.0320658	0.0935663	0	0.0542702	0	0	0.0196774	0.0497654	0.0645815	0.0610241	0.22601	0	0.360048	0.0455995	0.0250389	0.0459143	0.243248	0.0228423	0	0	0.0442284	0.0463534	0.0208095	0.0182742	0	0
CETP	12.0698	15.9607	2.04684	12.6519	3.64857	3.09212	29.5197	12.3634	5.94298	3.8289	42.6917	12.5296	13.3469	9.97418	7.0212	39.9768	9.14954	18.7541	6.40315	13.9115	23.5878	5.54093	6.00909	13.9962	10.8755	4.90023	0.670829	8.17678	5.77497	11.9701	5.10269	19.3813	19.0001	6.14611	6.11636	3.28746	9.33258	8.96036	15.0538	21.0664	16.2098	6.21885	43.16	11.0506	4.68708	38.6342	13.405	3.67408	12.8437
APOD	0.352718	0.648923	0.383388	0.0326274	0.0629558	0.149211	1.01767	0.609959	1.03479	0.103492	0.163061	0.067218	0.164051	0.194501	0.205024	0.12802	0.0894457	0.194375	0.576383	0.374633	0.817797	0.168079	0.367445	0.110997	0.640569	0.188619	0.0104366	0.743289	0.0609921	0.302729	0.191406	0.285649	0.0645448	1.04312	0.296019	0.55392	0.315689	0.327431	0.194253	0.0575736	0.289921	0.164981	0.687067	0.391251	1.20341	0.104047	0.154628	0.0838169	0.0506467
ORM2	1963.56	1046.8	1403.06	1935.73	2697.33	1979.61	3239.16	1638.22	1316.7	2197.26	747.508	831.349	1450.94	1293.65	1435.1	1589.07	2352.6	2440.71	922.433	1331.17	1326.48	2480.21	1179.77	1738.79	1071.77	1297.18	1761.29	1815.53	3378.3	3761.44	2691.32	1596.82	921.342	1041.36	861.961	1358.86	1407.37	1292.58	1570.48	1914.83	1247.6	1816.46	5078.87	1953.16	1332.63	3715.41	1620.32	1090.94	2665.43
ORM1	3566.66	1614.92	3538.02	8085.5	11927.7	7052.22	16130.5	3367.6	3746.72	12692.8	5496.18	7362.7	2145.83	3108.09	3924.32	11614.9	5807.89	10500.3	3180.32	3249.05	3741.24	8670.59	3550.61	5045.83	3047.08	3474.52	5699.05	3689.62	13507.5	13268.9	7268.75	8456.59	1851.23	3146.84	1473.94	5767.68	4031.74	1947.62	6952.26	4018.75	4117.33	3814.85	14114.8	6552.12	5150.91	13750.4	5871.4	2143.04	10422.4
MAPK1	3.99732	4.03247	4.73065	3.79912	3.15316	3.56819	6.78925	4.79327	4.43048	5.37651	3.72488	5.77372	4.2688	5.23216	4.00422	5.39397	4.20979	5.58028	6.34178	5.34735	5.30382	3.48706	5.25129	4.70397	5.33414	3.99969	2.74681	4.62896	3.3537	3.66841	4.42924	4.80436	5.11515	6.16602	5.19953	4.7504	4.08055	5.61048	4.65804	5.58606	4.14606	3.8166	2.05474	3.21607	4.82697	5.67417	3.148	3.54289	3.63181
PML	2.64338	1.26043	1.57276	0.822335	0.839884	1.1914	2.36103	1.13668	1.51099	0.89521	1.14915	1.50513	1.86593	3.58546	1.35396	1.73107	1.24566	1.13394	1.24346	1.43786	2.39256	0.865527	4.04882	0.800645	1.73281	0.845605	0.811588	1.15258	1.16154	0.881486	1.73264	2.25494	1.46768	1.89967	1.54707	1.37295	1.15531	1.05814	1.62768	3.24043	1.57073	1.26005	1.26417	1.69488	1.31831	1.25035	0.732006	0.903488	1.50184
CYBB	6.72779	3.41919	2.09481	2.22032	0.469073	0.790576	9.83048	3.42424	1.77351	5.04927	6.86307	5.73617	4.92786	5.10116	1.77757	9.2397	2.12579	7.87516	7.0144	8.20857	23.2689	0.636101	5.0667	4.47203	6.20996	3.1758	0.067393	2.45154	2.2246	4.25552	1.72086	8.75387	5.01897	8.46729	4.91942	2.10404	3.32784	4.09475	4.93851	10.9137	4.83525	2.30949	5.79653	4.17837	1.27522	10.0702	3.05831	1.52795	2.1803
ISG20	3.61255	2.50491	0.560544	0.434203	0.882895	1.21941	1.185	0.784669	1.2327	0.725686	1.96566	0.774191	1.25725	4.56162	0.686837	1.60437	0.607691	0.428684	0.69039	1.99349	2.70194	0.661528	13.0559	1.10767	0.940644	0.752997	0.691331	0.671271	1.13614	0.939425	0.631091	1.25997	1.30437	2.43035	0.691258	1.8667	0.392485	1.03735	0.384656	4.27543	1.89269	0.832396	1.92078	1.89327	0.835186	0.852573	0.534786	0.405155	1.86383
ISG20L2	2.50355	2.79514	2.23568	2.64825	2.69989	2.96612	4.75679	2.93593	3.19254	2.69823	3.21346	2.95524	2.40814	2.8856	2.75093	3.33001	2.7291	2.9569	3.63041	2.90241	3.94838	1.92818	3.817	3.30585	3.29056	2.56896	1.96523	3.14064	2.47379	2.25301	2.34953	2.39566	2.58709	4.37341	2.71102	3.40788	2.57756	3.49012	2.4184	3.01379	3.14726	2.45788	1.96392	2.46455	2.03585	2.52632	2.55014	2.50917	3.72876
DUOX2	0.00394002	0.00183513	0.251246	0.0116628	0.0060278	0.00555585	0.0147873	0.0874186	1.67121	0.0899148	0.00242862	0.0135154	0.0385794	0.0144844	0.0728701	0.0958128	0.0230572	0.0736339	0.0680635	0.00464979	0.0847077	0.0500669	1.05733	0.0137765	0.0611026	0.00871842	0.0349743	0.00664229	0.0136262	0.184298	1.64205	0.141506	0.00524359	0.097101	0.0244405	0.294817	0.0685685	0.400178	0	0.0337639	0.282637	0.00837687	0.0165304	0.577659	0.00398298	0.0178808	0.0298344	0.0543037	0.020744
TFRC	7.85042	4.06604	1.33851	1.86682	1.50567	1.40626	2.03046	6.29629	2.85171	7.09664	2.13485	5.45624	1.29879	2.35142	0.438719	4.38277	2.20794	2.37532	2.92672	7.20648	5.14219	1.15266	3.58858	2.12656	2.99533	5.49874	4.91609	1.49904	1.15532	4.96059	3.03379	3.06864	4.11732	4.8816	3.59414	6.80961	3.62745	9.62792	3.32537	5.45882	3.76392	1.23875	1.36622	2.34559	9.05839	3.12575	3.17174	1.44291	8.62477
IFIH1	12.9296	2.25981	2.35007	2.24799	2.00733	2.83156	5.24686	4.08472	1.16514	3.53454	3.05395	4.58232	4.62507	20.7493	0.831999	2.16474	3.47862	5.06002	3.8114	2.55829	4.58482	2.43492	23.6728	2.25597	3.88682	2.21537	0.992517	1.76957	2.10537	2.22164	1.86206	5.74879	5.35526	3.35308	5.67024	2.76273	3.14005	2.57931	2.76758	17.2079	4.85101	2.40876	1.47194	3.70594	2.21881	3.72418	2.58839	2.25302	2.57617
LRP1	23.1447	13.9305	32.9258	28.4625	27.0279	14.4803	23.056	13.0536	15.4274	24.7579	16.5699	31.8933	19.8962	25.6212	18.8386	42.1088	23.0049	43.1268	32.6828	18.8713	22.3141	21.7974	22.257	16.3011	33.7281	21.1041	11.4706	13.4962	24.6719	16.858	25.5885	43.011	24.8616	27.5502	26.2789	17.249	33.1565	26.7389	38.6803	25.1374	18.7451	13.4847	21.2359	18.0732	19.0947	31.819	18.3479	22.2876	14.3776
IDO1	0.908948	0.392919	0.154978	0.18025	0.109066	0.089357	0.189522	0.255869	0.207551	0.147196	0.249011	0.303417	0.820208	0.253342	0.0502286	0.319124	0.199326	0.0910988	0.38832	0.31316	5.9304	0.0593151	1.3269	0.207725	1.13952	0.118312	0	0.153569	0.287641	0.152966	0.116058	0.451833	0.166034	0.661777	0.173421	0.0823206	0.413556	0.934292	0.249846	1.70669	0.467598	0.176831	0.170913	0.343818	0.132124	0.107844	0.170469	0.124232	0.318469
NEDD4	1.791	2.73368	2.27157	3.25435	2.6108	2.94692	4.99742	3.94958	2.60403	5.27792	1.78526	4.14771	2.38761	1.69418	0.771983	2.91093	1.72316	3.79628	3.93343	3.05611	2.8728	1.63723	2.32324	4.15504	4.10571	1.60378	1.31823	2.03445	1.18893	1.9539	3.10408	2.12958	6.17572	3.83762	3.89316	3.7477	3.7443	2.41651	3.78721	2.26991	2.62887	2.14435	1.12834	1.72548	3.83204	4.3182	1.60069	2.03842	2.60941
STAT3	16.5788	18.8535	18.0498	17.5724	21.1404	27.1817	25.2362	17.7497	30.0789	22.4066	20.113	22.7232	11.1445	15.2267	15.221	48.3445	8.88933	30.0293	23.8999	29.6278	18.7933	12.4898	17.7946	21.0781	17.783	12.8073	11.4464	24.5359	25.5273	21.973	26.8741	34.1752	13.4312	16.7463	15.2275	27.6612	16.1721	23.8398	20.8913	18.5043	11.4163	9.19322	10.8235	15.4399	25.3827	34.3319	7.93813	9.53746	47.7939
STAT1	67.9833	12.7426	12.4312	7.88235	6.24471	16.4128	22.9702	15.6206	12.2425	18.5208	17.3333	22.1846	30.3173	128.777	9.45416	15.7986	8.72566	15.1316	18.6909	22.6931	55.3989	7.28585	139.271	8.20971	24.2611	9.02978	4.16687	11.8417	10.5976	7.60085	9.41702	41.6565	35.3133	23.3824	36.2948	14.1504	9.58992	13.6776	13.5564	134.605	26.569	11.5381	8.73975	32.0662	16.9053	17.8542	6.91342	6.19396	17.1634
SOCS3	32.7868	154.815	16.6879	11.0119	18.8196	22.1289	13.9954	12.7532	99.0044	12.6918	104.705	6.44403	3.98956	4.85565	9.32357	72.3109	4.51167	24.7606	12.4196	58.6322	17.5106	13.1271	11.8818	31.7536	28.7104	26.3681	3.91657	70.5765	58.7797	44.3295	35.9147	11.8364	6.89834	181.457	7.20869	117.761	12.2754	126.041	6.99605	12.9601	21.808	6.94218	48.4843	83.6177	82.7856	18.8317	9.97439	24.5977	201.351
CCL20	12.3336	30.5839	1.12892	0.10675	0.720922	1.39676	0.771488	0.743663	4.39354	29.148	3.44997	0.450841	0.183621	1.4	0.182943	135.091	0.168834	3.24889	0.32328	2.1677	12.5512	0.44517	15.6046	0.403509	6.59353	0.19152	0.273169	3.30735	0.57015	8.38178	5.55785	1.38155	4.54029	35.8493	0.2316	47.1998	0.172144	2.17407	0.115555	5.5804	2.29954	0.245356	6.104	2.67149	2.05613	1.80685	0.137975	0.356499	8.20239
SOCS1	1.96103	16.7649	0.756354	0.877745	2.72595	1.4867	3.24966	0.443769	5.29843	4.11434	6.90172	0.54249	0.78975	2.7674	0.802263	12.6395	0.308496	3.89529	1.66873	5.16362	4.02674	3.80394	6.51094	1.92434	1.29083	0.361611	1.32896	13.384	2.56279	3.08115	5.44099	1.2028	0.420942	6.29838	0.415488	18.9484	1.24245	3.09163	0.316715	1.74245	1.4496	0.537979	6.91946	3.31018	2.7498	1.72252	0.592456	1.35291	15.6536
RNASEL	0.705337	0.368298	0.513404	0.491537	0.319372	0.338968	0.937803	0.670814	0.286172	0.445462	0.417222	0.670277	0.659674	0.534875	0.484701	0.482161	0.533082	0.615366	0.729514	0.288665	1.20269	0.284219	0.843523	0.358326	1.11012	0.566913	0.247073	0.295052	0.431299	0.485926	0.494323	0.833048	0.896607	0.608012	0.477811	0.409063	0.512706	0.452518	0.614427	0.831214	0.781524	0.535289	0.367774	0.555256	0.335731	0.743553	0.46388	0.538156	0.248278
IRF1	8.24951	5.73632	2.26443	3.03679	3.30628	6.83507	8.13657	2.78166	12.4301	7.32573	10.268	4.26049	3.42224	5.49741	2.48087	2.85444	4.02572	4.90424	6.54114	14.2727	12.767	2.82511	9.55608	4.23858	6.48607	2.3031	2.95471	12.15	3.36024	1.93158	4.80153	2.45253	6.04649	14.7709	3.54768	15.6018	3.05822	19.7146	2.75598	9.1169	5.08097	4.99613	4.66601	19.4413	8.90698	2.46208	2.51652	2.72948	14.8808
CHIT1	0.0526305	0.00233462	0.0690115	0.0259652	0.00511233	0.0117801	0.0117577	0.0130838	0.0695976	0.0653647	0.0556138	0.0668658	0.00490802	0.0773927	0.113894	0.078229	0.00586662	0.00240195	0.432947	0.0946464	6.48909	0.0250228	0.526349	0.014021	0.722107	1.20157	0.0444938	0.11267	0.240214	0.0322653	0.0108801	0.0176492	0.0683759	4.12839	0.001829	0.0601952	0.00996936	0.177912	0.0150573	0.014318	0.174789	0.0170511	0.0991403	1.37308	0.0228019	0.00227478	0.0199763	0.0238222	0.0287893
PPIA	31.0616	43.7565	24.5482	25.4706	25.76	21.5282	47.129	26.1488	28.2441	30.3766	28.7976	22.8848	26.3398	36.2655	30.1295	24.7055	26.9413	20.3224	25.1679	26.5566	31.6317	25.4598	41.2746	30.3358	31.4791	23.4074	22.8309	25.5464	25.1379	26.2579	25.1722	24.1582	32.6967	36.9158	30.0914	29.4775	21.035	26.0511	22.7603	39.7312	32.5543	31.4754	36.6001	28.3713	28.2983	21.9483	23.9464	27.3102	24.466
ZYX	19.5845	28.3294	14.8528	4.42612	14.947	21.413	29.2706	8.19823	32.8998	30.8466	25.9133	14.1995	12.9823	16.2484	20.3803	38.4896	9.20784	13.4801	17.3992	28.7024	35.4021	6.07015	31.5353	14.5594	19.4957	8.75344	7.98109	11.4182	13.9145	9.28306	31.4543	13.1962	17.0638	40.9654	8.63231	17.9376	6.08073	36.7619	12.5908	19.1305	17.3616	9.45858	19.2612	35.2264	17.132	15.6297	5.47244	7.6366	41.399
NLRX1	2.32331	1.35689	2.5913	2.20976	2.06134	1.45834	3.9669	1.69197	1.40271	2.18919	1.91693	2.48166	2.40328	3.60918	3.39059	2.09095	2.52602	2.05913	2.07425	2.00839	2.41627	2.05921	2.73746	1.98124	2.73453	2.50872	1.79727	1.43246	2.2777	1.40332	2.43853	2.8773	2.41592	2.6098	2.57782	1.3456	2.7776	2.7879	3.09943	3.10279	2.83358	1.64756	2.64095	1.32421	2.11673	1.8807	1.85474	2.54066	1.36648
VEGFA	6.42502	6.49408	4.06239	5.57028	6.00264	5.06697	5.2664	5.8888	7.3971	4.90267	8.30139	5.24973	3.73054	3.46253	2.06433	6.8371	4.80693	6.2362	5.40913	10.9549	4.07803	5.09578	4.9485	5.68912	5.67158	3.37755	4.05959	10.7049	5.12296	4.26544	6.49674	5.41705	4.33523	9.07183	3.62001	13.9429	6.59904	8.70299	7.23472	3.91581	6.53244	4.81447	2.46535	8.13448	5.60754	3.64694	6.2704	5.46401	10.7781
IKBKE	0.751211	0.518882	0.296247	0.238248	0.140727	0.0912766	0.810333	0.290129	0.132757	0.379852	0.308697	0.47525	0.515394	0.9769	0.367254	0.511923	0.239245	0.44079	0.343575	0.534737	3.15815	0.255113	1.30749	0.450283	1.01775	0.211082	0.0725798	0.287173	0.297923	0.486847	0.28286	0.726946	0.72771	1.36521	0.488551	0.311572	0.46246	0.502296	0.511706	1.59738	0.768811	0.252067	0.900491	0.645722	0.273798	0.500943	0.338079	0.257444	0.190784
TNFAIP3	16.3775	6.62412	3.31852	1.0956	2.53493	3.27031	4.43008	5.94444	8.81296	13.1019	6.98855	3.54942	2.31344	7.99195	1.29308	7.58975	1.8136	6.14981	5.22542	7.11254	17.7791	1.33335	11.3252	1.93119	10.4938	1.62104	0.472111	2.66833	2.59608	3.1701	2.26868	3.28984	4.49704	36.2144	2.86626	7.13238	2.39535	5.26118	2.46565	10.9842	2.98831	2.16913	2.43217	4.16941	3.62529	4.44909	1.29012	2.24941	4.75837
FCN2	75.9527	36.4177	17.9298	35.2377	15.5344	18.2465	110.767	39.8046	24.9727	66.23	90.0642	46.8322	32.0525	20.645	25.3364	53.1654	46.6361	39.2947	65.6518	40.7511	35.8815	6.02222	38.4774	53.8324	29.3365	42.8009	1.1714	44.2884	41.5093	47.0191	20.1109	45.9752	53.7119	21.537	24.5578	37.9263	57.2505	40.6342	37.0357	47.8523	57.3757	44.4078	77.6439	51.5514	44.8938	67.508	36.8292	29.1811	73.2331
F2R	5.19823	3.32882	3.74955	2.16846	0.690063	1.77373	9.60279	5.65886	4.74197	3.38317	7.95319	3.85357	4.37614	4.63121	1.18335	4.41675	2.57267	5.45231	8.13747	4.19849	8.78948	1.36661	4.4434	3.63185	6.16408	4.01343	0.535728	5.59597	3.53572	5.10353	2.46664	4.12036	5.78304	7.18634	3.99526	3.93054	4.43028	3.93912	3.42556	6.84009	3.7787	2.86885	2.53018	4.39818	3.10189	5.15066	3.87751	1.99725	5.06274
ELN	1.24672	1.34067	2.17593	4.68752	2.02364	1.73157	5.01252	2.10447	2.35567	1.6702	3.13597	1.28219	1.79198	2.22956	1.32386	1.81431	2.4077	4.85888	4.9719	1.26745	4.14708	2.33041	1.23152	1.5656	3.46129	2.08161	2.81094	1.51435	2.68034	2.41455	2.47798	2.24809	2.07893	7.44412	2.88295	1.02586	3.74302	1.66235	2.00452	1.62172	3.55822	3.59885	2.46002	1.9909	1.52076	1.32512	3.3966	1.29482	1.19911
MAPT	0.0233723	0.0882978	0.0432819	0.0259441	0.00927037	0.020751	0.0536061	0.0813443	0.123296	0.0338652	0.049623	0.0485001	0.0241569	0.0477344	0.0548912	0.0282769	0.0273553	0.0348444	0.11276	0.0704892	0.0383162	0.0282856	0.0714213	0.0127124	0.0582908	0.025859	0.0199785	0.100695	0.0282266	0.0189454	0.0366403	0.0438912	0.0120964	0.0384004	0.0322183	0.0335859	0.0245342	0.0269436	0.0104015	0.0370905	0.0452789	0.0430663	0.0342428	0.0150294	0.189017	0.0247496	0.0186294	0.022216	0.0111868
CCL5	25.5104	23.1193	6.48068	8.82756	2.37841	1.49358	12.5751	8.7041	3.79916	6.28245	10.2672	13.3027	27.3	19.8398	12.4038	9.95201	4.60888	5.91887	11.0671	7.05649	73.0369	4.16346	70.5513	5.8062	29.2096	8.84587	2.669	8.06423	10.8121	7.51091	4.22743	8.62603	8.37256	33.6991	6.82595	8.23807	5.58096	11.2646	8.51905	38.89	22.7868	9.98126	22.4396	10.3072	5.60847	4.69838	6.42382	4.04341	3.9249
CYLD	2.52744	1.79714	1.53887	1.33913	1.23552	1.35951	1.94206	1.92357	1.67061	1.99705	1.37723	2.18427	1.98862	2.32011	0.905654	2.51428	1.47616	2.16286	2.09614	3.01922	3.82682	1.04387	2.83052	1.83231	2.64888	1.09648	0.672617	1.60351	1.62405	1.4222	1.70103	2.00735	2.63718	3.03997	1.70369	1.91758	1.63448	2.01713	1.70717	3.54085	1.43042	1.24896	1.12224	1.52619	1.82025	2.15694	1.23495	1.34051	1.95272
MAPK14	5.82039	4.87995	5.97962	5.61756	6.40876	6.39281	9.83856	6.14237	8.19405	7.5459	4.87409	7.36668	5.79869	5.6519	5.74836	8.81092	6.48944	7.61358	7.1385	6.53452	6.89775	4.3858	5.40617	7.25578	6.47261	5.94076	3.48283	6.67168	6.49627	5.70324	5.97062	7.81579	6.09427	6.62856	6.64657	5.71592	7.56308	7.12149	6.61708	5.90498	5.32064	4.59924	4.16048	4.29844	5.8182	7.2643	5.69046	6.02097	8.48589
JUN	129.646	91.2119	42.8052	15.9402	66.835	121.568	77.7775	113.341	101.029	121.397	159.551	111.972	13.0804	27.6429	37.12	58.1312	50.6098	185.372	53.2689	103.362	71.6327	52.5391	50.2519	14.1754	113.097	70.2728	104.023	67.1532	17.4827	82.9302	38.987	18.0209	69.3839	216.404	24.4382	103.855	58.1674	119.076	39.6525	32.797	63.2432	86.0921	40.9943	69.3565	37.2212	57.9726	50.6086	99.4386	97.7654
ITGAV	4.06289	3.6946	4.21271	1.65871	1.26578	1.66794	3.19227	3.72601	4.5801	3.27831	2.41128	4.60965	2.70531	4.05929	0.857776	5.4721	2.16316	4.64007	4.02959	3.64762	5.49627	1.74322	5.59225	3.06232	6.6517	1.86733	0.857295	3.15292	2.00031	3.16914	3.17271	4.64232	4.65665	10.6618	3.18715	4.6948	2.34634	3.13335	2.61769	5.84999	2.15326	2.01054	2.11271	2.19386	2.19909	4.00036	1.94643	1.88384	2.75546
IRF5	1.32844	0.895113	1.07815	1.31404	0.903275	0.574461	2.11065	0.624167	0.487909	1.08849	1.26103	1.79576	1.08397	0.826963	1.02489	0.665382	0.673756	1.07795	1.38933	1.17059	3.86034	0.755619	1.36176	0.836093	2.01318	1.53836	0.644637	0.856007	0.669451	0.828518	0.701664	1.31595	1.55875	1.99927	0.701252	1.29673	1.13173	1.09779	1.29473	1.30465	2.56327	1.00548	0.562657	1.62733	0.581934	0.639053	1.33063	1.4437	0.830822
GNLY	0.908013	0.656564	0.266872	1.00088	0.369148	0.232799	2.15673	0.505525	0.199085	0.670712	1.48731	0.909979	0.615529	0.33614	1.10056	1.06936	0.763	0.492931	1.3163	0.689413	1.31697	0.714665	2.16438	1.38542	1.36308	2.04202	0.293096	0.942016	1.86973	0.675777	0.42038	0.259352	0.625343	0.550838	0.370715	0.979585	0.536739	1.34533	1.15719	1.18674	1.01855	0.302404	1.37008	0.802338	0.937171	0.316985	0.971747	0.434562	1.41626
EIF2AK2	4.47348	1.31242	2.0288	1.6159	1.31201	1.77666	3.5026	2.52657	1.36538	1.98175	2.28991	2.48854	2.88079	7.23788	0.69308	1.70148	1.92732	3.49309	2.85829	2.46639	2.10076	1.54534	6.49245	1.76387	2.22345	1.30496	0.904116	1.31009	1.24794	1.6298	1.58384	4.86184	3.21654	1.8755	3.99439	1.44131	2.32917	1.7866	2.28391	6.63001	3.09639	1.49848	0.799076	2.38947	2.16369	2.41856	1.51358	1.38542	1.81605
CACYBP	3.92958	3.48851	3.1556	3.09867	3.56549	3.04006	6.03225	4.19821	3.05079	4.18351	4.34141	3.48325	4.3187	3.83333	2.53264	2.98656	4.48362	4.13242	4.63584	3.08152	4.05897	3.6408	4.15897	4.92538	4.83039	4.63117	3.31408	4.52266	3.73435	3.69333	3.75679	2.95176	3.52362	3.48849	4.40034	4.45528	3.8523	3.60213	3.10484	3.60316	4.45425	4.328	3.41316	2.81271	2.75248	2.92742	4.76155	3.33511	3.09976
MAPK8	2.09444	1.99602	1.60955	1.90875	1.69294	1.83842	1.90476	2.55498	2.30516	2.06353	1.75855	2.0582	1.87548	2.0414	1.12908	2.43755	1.69075	2.01116	2.14738	2.33007	1.9711	1.28563	1.86624	2.40594	2.11186	1.62053	1.11919	2.51675	1.64013	1.78206	2.05477	1.89858	2.0564	2.1222	2.25969	2.08535	1.92678	2.25883	1.76078	2.40394	1.89229	1.69735	1.08288	1.75435	2.17829	1.95764	1.84742	1.68674	2.2919
MAPK3	3.79646	3.95462	3.4589	3.30962	2.13263	2.16917	7.08961	3.80405	3.10763	3.32233	5.09687	3.43334	3.645	4.38693	4.4085	3.05485	3.11473	4.18506	4.52131	2.78752	6.76228	2.61199	4.24211	2.73245	4.77958	2.83141	2.09981	3.07997	3.2609	2.96383	3.35245	4.05306	2.96195	4.70028	4.10773	4.07293	2.86703	2.84296	3.59531	4.61966	4.57686	2.71226	5.78514	3.37162	3.30408	3.8149	2.99238	3.43799	2.43629
BST2	351.052	179.337	34.2993	161.968	65.6166	128.884	196.686	123.564	98.156	114.95	186.433	142.346	120.344	356.162	47.7371	57.1821	132.818	49.7942	54.998	66.58	119.838	97.994	508.722	77.0252	146.313	40.7742	120.895	46.232	46.2062	76.4503	117.38	191.341	271.087	78.9001	195.078	69.4109	70.6584	66.5933	120.831	387.931	150.188	40.0333	219.403	63.9249	98.7966	173.232	138.754	34.805	87.2069
BPHL	7.89	4.50541	6.60144	8.02893	8.08484	5.81652	6.89984	8.05343	6.26323	9.81036	5.97903	11.0426	5.63505	5.11599	7.94181	7.43784	9.75238	7.9151	8.75715	9.36145	5.61504	10.2311	11.2376	18.0716	9.69007	7.31038	5.50617	5.34918	8.19696	5.60095	7.55186	6.69396	9.11316	7.8572	6.91252	8.99159	9.43623	6.10575	8.53815	12.4164	6.47176	8.04113	7.01105	9.98984	7.61348	4.38688	8.82152	8.83453	6.73144
PLA2G2A	50.301	54.0542	126.137	2.99492	58.1751	82.3056	7.84269	96.0437	16.5099	102.988	90.8832	124.023	10.2559	82.6402	18.4331	241.542	34.8617	380.994	1.92175	88.9374	165.624	273.584	42.8121	87.8959	48.6299	14.7729	129.301	47.656	308.5	2047.87	42.3138	895.261	1.88971	5.19098	4.6316	144.223	1.0176	55.048	34.2386	102.449	35.7397	40.2455	202.928	2.69485	57.242	712.774	0.659822	2.24035	388.865
GRN	53.0117	41.7995	35.0401	34.9248	30.6604	29.6826	77.8269	30.8047	28.8371	35.6452	75.7405	45.2306	44.9232	49.8457	53.3905	40.0557	34.6344	43.5166	50.8581	41.0019	103.528	31.7066	57.2617	26.4952	43.0896	38.9835	20.1998	26.5735	33.2932	29.5892	31.4552	57.2689	38.6448	89.8791	36.6587	37.3843	38.4495	41.0534	40.506	59.6152	65.6698	25.7853	70.2953	34.5382	33.438	47.8915	31.4536	32.5812	30.9472
PDGFRA	2.04639	1.19606	3.08695	0.945749	0.797918	1.54387	4.68255	2.50325	3.41669	1.84051	2.86145	3.06221	2.19089	5.31587	1.06033	3.87124	0.882251	2.29131	2.99273	2.43384	5.70637	1.20517	3.93187	0.810196	4.11078	1.52409	0.631424	1.66455	1.22544	2.4056	1.45833	3.33641	5.91317	4.77642	2.61495	2.0357	1.68665	1.45444	2.30824	3.9934	1.87226	2.75271	1.38402	1.99307	2.67443	2.20975	1.1091	1.4248	2.48298
GNAI1	2.82905	3.13941	4.24826	4.77042	3.02015	3.15217	6.26833	4.78221	2.82435	4.59765	2.48443	5.65444	4.23862	3.84057	3.9535	2.78353	3.0984	4.63054	4.34451	1.37772	2.77316	4.25007	2.04882	3.13444	4.93473	4.1954	2.60708	2.51876	2.71544	2.76087	2.83921	2.89839	4.37461	3.93969	4.43391	2.89682	4.24974	3.39214	4.01031	2.81659	3.49783	3.90603	1.80288	1.93975	3.47582	3.8749	4.70008	5.00559	3.16495
WNT5A	0.825754	0.395392	0.816467	0.323623	0.2545	0.357906	0.0772374	0.938392	0.290355	0.184503	0.063426	0.564749	0.340045	1.22183	0.391491	0.681584	0.594135	0.209561	0.4588	0.182151	0.232068	0.39927	0.548833	0.482116	0.848271	0.400356	0.29533	0.242859	0.444827	0.324555	0.413203	0.239125	0.585426	0.243446	0.756562	0.0879259	0.480941	0.390511	0.680027	1.2051	0.197349	0.50536	0.154182	0.285347	0.488893	0.345563	0.350621	0.726215	0.290576
ADAR	27.7357	12.2413	15.9872	12.4269	14.1691	14.2235	23.9421	14.8633	10.939	12.2916	12.5617	17.2403	15.2078	35.4258	14.04	17.1294	17.4554	22.8622	21.0821	16.8837	18.7438	10.4062	33.7016	11.4725	16.7116	12.841	9.60961	10.7147	12.0639	9.93344	13.4268	24.7289	20.9261	13.8206	24.9279	11.9124	15.9249	16.8837	18.0523	33.6469	18.5441	9.9532	10.5887	13.6772	13.6031	19.7284	9.55403	9.69651	14.7278
TYK2	5.42034	4.5856	4.42314	5.2177	4.88946	3.665	7.88499	3.791	3.24388	4.82479	3.44159	5.3158	4.15631	5.13985	4.25631	4.24403	4.81187	4.57529	4.98395	4.32754	7.72189	4.07867	5.49468	4.08455	6.21022	2.77435	2.49164	2.54286	4.17733	3.20371	4.42062	5.40235	5.90418	5.22208	4.30845	6.62432	5.11441	4.82322	5.64235	6.18393	6.07579	3.64152	3.70647	4.45022	5.23077	3.97218	4.31355	4.31477	4.35084
TRAF3	1.09725	0.672681	1.30819	0.792906	0.602602	0.559829	0.948135	0.446756	0.577573	0.669575	0.679235	0.807823	0.661166	0.720558	0.47079	0.942868	0.468326	1.0898	0.853827	1.07356	2.30683	0.357515	1.26812	0.482035	1.21327	0.710756	0.316341	0.571806	0.551372	0.533251	0.580165	1.03687	0.909556	1.73112	0.819577	1.00496	1.15879	2.11501	0.643262	1.0926	0.812902	0.504457	0.685753	0.762115	0.625712	0.610748	0.4728	0.559368	0.448872
TPM2	1.2159	1.53845	2.90689	0.871455	0.790952	0.567018	5.26411	1.65252	3.33625	3.31478	3.61167	0.507221	1.52337	1.69646	1.00677	1.26487	1.58746	2.66555	2.23948	0.598834	3.60414	2.85032	2.29397	0.736476	2.98906	1.4406	1.86969	1.19439	1.22037	1.33118	3.53289	1.57767	1.28372	4.57744	1.13538	3.76326	1.45672	1.86118	1.21752	1.73075	2.70425	1.24575	6.19162	3.49073	1.20013	0.986304	1.64833	2.10218	1.52595
NEO1	2.51084	1.70973	2.56312	1.60727	1.06865	1.10839	2.77016	2.76769	2.47585	2.34987	1.83603	1.98857	1.85091	4.27125	1.63957	2.43075	1.60344	2.93248	2.55852	1.8853	3.09488	1.29981	3.40335	1.19839	3.52216	1.27984	1.08756	2.11109	1.18154	1.64287	2.11373	2.76655	2.57922	4.77622	3.0133	2.2445	2.06733	2.19476	2.06487	3.91334	1.97369	1.58525	1.03569	1.58848	2.00982	2.56059	1.33167	1.40656	1.27031
AHNAK	11.5024	11.8849	17.7505	9.60578	7.35144	7.86212	16.2779	14.0627	18.7676	12.0743	9.27224	11.8476	7.8977	13.1865	6.61093	10.5222	7.87074	22.5333	23.0614	14.3266	22.0103	9.21625	9.71221	9.85966	20.9923	8.78732	3.85667	13.686	5.97247	7.68114	11.5386	15.0509	10.8575	25.588	12.2264	13.5504	14.8692	17.5056	9.75272	12.8317	11.111	7.14719	6.03329	12.1911	12.3784	10.0527	10.0282	8.48688	9.14538
TLR1	0.892827	0.282538	0.885332	1.12858	0.283207	0.385526	1.53115	0.989637	0.420947	1.00553	1.31133	1.74543	1.07082	1.46366	0.347636	0.874482	1.28664	2.00205	1.32834	1.14609	2.28707	0.604882	0.907853	0.81257	1.41216	1.1942	0.171905	0.369692	0.401007	0.945945	0.598091	1.46206	1.12284	0.87172	0.657805	1.00631	0.785925	0.634502	1.05228	1.52707	1.46838	0.348767	0.655463	0.622197	0.418893	1.24465	0.91935	0.909562	0.498899
TK2	3.59411	3.86156	5.02084	4.54552	4.33549	3.99604	8.63354	3.64331	4.1492	4.73977	3.88445	5.24052	4.27071	4.85196	5.72907	6.19291	5.06689	7.187	4.63799	4.86452	4.73901	3.63262	5.806	5.7865	4.9077	4.58842	3.32631	3.14346	4.10412	4.23744	4.63103	5.82708	4.82099	5.24531	4.13948	4.52343	4.71634	4.57451	4.38901	5.12997	5.77517	3.81727	4.03298	4.24089	3.59505	5.20726	3.50232	3.76562	4.57614
MX2	0.9518	0.178433	0.137726	0.112081	0.0605783	0.110275	0.365024	0.240307	0.182231	0.164589	0.799946	0.235433	0.63537	3.32108	0.13025	0.372945	0.15757	0.304542	0.305039	0.484819	0.728611	0.0876044	4.64307	0.209754	0.442373	0.14457	0.036906	0.170222	0.193673	0.180968	0.103139	0.522834	0.652126	0.439131	0.385773	0.164603	0.212637	0.454065	0.160579	2.87453	1.03854	0.095972	0.179774	1.07705	0.238668	0.284374	0.149126	0.0776271	0.298496
FGF2	0.832112	0.538069	0.219641	0.520558	0.396641	0.247308	0.32196	1.11588	0.771026	0.145428	0.271438	1.13129	0.72798	0.197628	0.0936837	0.790851	0.296748	0.909855	0.38984	0.44095	0.407437	0.205041	0.204947	0.251959	0.872908	0.227788	0.318132	0.392082	0.59053	0.122711	0.791381	0.169151	0.458571	0.490483	0.283806	0.430573	0.352614	0.321661	1.08232	0.415407	0.190881	0.432865	0.178242	0.245476	0.852748	0.441223	0.287181	0.190261	0.323
FGA	2171.06	3791.18	2866.51	5522.41	5804.55	4887.37	4018.61	3421.56	4015.3	4964.24	5800.68	3868.62	3075.63	3236.22	2592.99	8363.5	2633.21	7664.43	4940.61	4055.78	3113.46	5314.86	3885.07	2880.42	3523.55	3397.97	3651.94	5079.55	6459.66	6691.53	5147.09	7056.12	2988.63	4016.32	2917.08	4760.68	4201.06	4896.89	5245.66	3202.38	2882.81	3172.28	4309.8	3230.47	3386.27	7418.6	3333.41	3471.53	6084.24
TCF7L2	4.34176	3.50328	2.98689	2.76272	2.59852	4.94512	4.10694	4.72132	4.97249	4.16707	3.15537	4.8029	2.8214	5.09723	2.66769	5.09233	3.43678	4.5938	4.8717	5.81575	4.1372	2.7472	4.68172	3.42058	3.47014	2.55676	1.65406	3.55611	3.02561	3.2345	4.10293	4.08594	3.6519	4.69803	3.59828	5.1568	3.77117	4.22728	3.13683	4.57834	3.28931	3.10817	2.22582	4.15003	3.4962	3.74484	2.74727	2.46274	7.33914
F2RL1	5.90099	10.6401	3.48349	0.639762	0.881747	2.87527	5.53063	2.45323	15.4067	5.95716	2.30918	1.85721	1.67378	4.59389	1.38434	7.76367	0.786989	3.47112	1.24148	3.23597	3.29102	0.439903	16.5495	0.78777	3.38386	1.23185	0.310063	2.25242	3.56581	2.76561	3.60383	2.77653	5.27334	17.5677	1.61551	8.22222	0.749008	9.73489	1.60017	4.94967	1.66394	1.16967	2.10403	5.78031	2.42983	4.19092	0.422845	1.12679	4.62061
MSR1	1.58466	2.08603	0.679277	0.730405	0.192229	0.412639	2.11045	1.46134	1.06633	2.37532	4.09363	1.47829	2.45739	1.07577	0.487486	2.23943	0.75659	2.2888	1.75066	4.49339	4.73784	0.301624	1.84149	2.36896	1.53431	0.887148	0.023481	0.981086	0.534195	1.67934	0.57867	1.9874	1.58584	4.99448	1.09312	1.12254	1.0358	1.22148	1.15717	2.43887	2.0804	0.647467	1.66472	2.38963	0.609189	3.57218	0.816361	0.464371	1.75433
NFKBIZ	3.39078	3.86189	1.37958	3.13353	2.54773	3.55478	2.93203	3.64145	4.21366	3.70691	3.33845	3.49803	0.925654	1.05707	0.548112	1.85855	1.63406	8.38066	2.66663	4.95585	4.20103	3.91787	1.94502	2.16232	4.85473	5.44995	0.722606	2.2467	2.31906	3.49338	1.77769	1.65046	2.58613	4.88609	1.15462	6.72559	6.81255	5.91501	1.29501	2.11905	4.13048	1.6163	1.92016	4.69537	3.0362	1.19173	3.36724	2.4742	6.75883
LMBR1	1.64406	1.43683	1.65102	1.15114	1.00476	1.36987	1.721	1.99812	1.52709	1.39794	1.28519	2.07916	1.57611	2.24885	1.52099	1.56824	1.28666	1.893	1.65917	1.94475	1.3654	0.894164	1.79638	1.57727	1.39008	1.3928	0.923452	1.32089	1.11595	1.26052	1.42141	1.69915	2.10838	1.52699	2.1221	1.35976	1.40023	1.46077	1.67415	2.14579	1.50573	1.52085	0.778091	1.27433	2.12098	1.87311	0.93285	1.34615	1.86879
SRC	1.35084	1.85544	2.32237	0.866662	0.717903	0.633537	1.7368	1.12975	1.81916	0.954997	1.46223	1.03886	1.528	2.03044	2.06707	1.12626	0.638026	1.21139	1.60261	1.76033	4.85868	0.573635	3.44478	0.779188	2.47899	0.680452	0.382862	1.0402	1.12169	1.23394	1.37832	1.28244	1.26362	3.25679	1.5301	2.00326	0.988905	2.19822	1.16969	1.94828	1.83229	0.894085	1.04481	2.70417	0.620715	1.15813	0.780678	0.831332	0.811422
ELAVL1	4.84121	4.57617	4.82191	3.42022	3.64242	3.58414	6.53952	5.00106	3.98787	4.10447	4.61904	5.9297	3.44851	4.76344	6.47598	4.37043	4.05998	4.10615	4.60002	3.51108	4.90032	3.70705	5.21193	3.51403	4.31194	3.05293	3.73009	4.14321	3.43123	3.48885	4.48025	3.48459	4.35857	5.42678	4.55191	5.57951	3.54329	5.42201	4.02093	5.02787	4.49818	4.65134	3.00191	3.51612	3.54642	4.1402	3.35812	3.96814	4.07767
SP1	4.95651	3.40481	4.01543	3.96945	2.70854	3.89116	6.281	4.26049	5.87214	4.80859	3.27679	4.58399	3.16354	6.24527	2.77366	4.85238	3.85809	5.92869	6.90887	4.67274	6.07637	3.90495	5.33125	3.26502	6.29143	3.99002	3.03812	5.44403	2.77088	3.46824	3.61574	5.10066	4.29659	5.80283	4.42352	5.59943	5.12213	4.37134	4.8815	5.04869	4.58246	4.22133	2.17203	3.56253	3.46959	4.05283	4.1379	3.95037	4.49002
SOD1	243.684	334.457	187.929	393.519	329.387	231.363	372.37	303.74	215.698	275.533	310.882	224.845	270.994	202.858	265.427	207.505	366.363	247.193	342.692	233.636	258.491	314.469	267.749	346.164	276.93	342.275	444.149	325.199	279.083	302.933	391.119	237.841	274.256	263.879	277.294	328.12	313.453	292.06	223.274	247.943	355.118	333.087	509.868	303.528	228.328	247.282	435.105	274.86	293.618
DLL4	1.49995	0.998583	0.596624	0.380054	0.116401	0.980916	0.906381	1.43366	1.70149	0.372069	1.22606	0.941435	0.730363	0.941006	0.439384	0.988229	0.642436	0.718776	1.72034	0.779258	1.10311	0.728823	0.414424	0.30784	0.884953	0.847809	0.33769	2.54245	0.898137	1.04249	1.34923	0.63148	0.50448	0.671015	0.65738	1.80735	0.705291	0.716686	0.808113	0.652006	0.966508	1.0815	0.644944	1.03399	0.70047	0.836101	0.929164	0.867844	2.03673
ECD	4.26659	3.62695	2.75666	2.02196	3.07079	3.07733	4.54557	3.99807	4.11857	4.03243	3.69225	4.08548	3.38539	4.41188	2.8321	3.61207	2.77153	3.35889	3.31678	3.42294	4.16426	2.47524	4.81257	3.23354	3.73981	2.49979	1.47388	3.3543	2.81405	3.28308	3.80371	3.45604	3.67475	3.54814	3.41662	4.84424	2.56041	4.15467	3.16737	4.21974	3.47609	3.07438	2.04704	3.73527	3.43137	3.1429	2.14014	2.67703	4.78341
DMBT1	0	0.0111772	0.0104336	0	0	0	0	0	0.00644909	0	0.00591677	0.00182928	0	0.00352879	0	0.00174198	0.00187245	0.0022999	0	0	0.00606973	0.00217815	0.00199994	0	0	0	0	0.00269707	0.00237121	0.0865044	0.00520894	0.00337987	0.00479054	0.0283877	0.00175129	0.0310357	0.00238645	0.041933	0	0.0137097	0.0047818	0.00408166	0.00287661	0.00694407	0.0048518	0	0	0	0
DES	0.110074	0.109862	0.501371	0.564383	0.144344	0.162608	0.154921	0.477164	2.22566	0.779231	1.26006	0.0779145	1.34726	0.346849	0.132951	0.291077	0.276069	0.497332	0.947092	0.0185576	0.271786	0.271185	0.83873	0.252922	0.2567	1.11347	0.77237	0.388811	0.435063	0.519605	1.45065	0.143958	0.177884	1.0076	0.177874	3.45728	1.36049	0.352058	0.141712	0.699438	0.642347	0.247402	0.292171	2.81359	0.0238445	0.0999092	1.00897	1.15838	0.0526851
DCK	1.99914	1.029	1.24418	0.972945	0.544953	0.558722	2.33765	1.49263	0.951889	1.35829	1.73924	1.96782	1.98101	1.53607	1.00881	1.24637	1.00713	1.46143	1.61449	1.07218	4.30739	0.986286	2.32152	1.86403	2.13646	1.00518	0.632382	1.04583	1.00252	1.52001	1.0425	1.74182	1.52204	2.14236	1.41513	1.42529	1.13434	1.1605	1.22633	3.38075	1.61496	1.25086	0.532535	1.28553	0.952816	1.6783	1.00488	0.975795	1.13213
DAXX	5.93247	7.81659	4.06132	4.62884	4.89125	5.34334	13.2163	4.39236	6.27111	7.06743	4.92132	5.15503	4.85109	7.00535	3.58191	7.37311	4.13801	4.56069	7.54416	6.41879	8.65273	4.89037	12.8274	5.20615	8.8817	3.27987	4.16154	5.86527	4.94766	4.26576	4.47604	5.8831	7.29361	14.5006	4.6111	9.79814	5.14245	7.37983	4.93441	7.57761	6.41109	5.33299	5.69163	5.91093	4.71969	4.09366	4.84238	4.478	5.8814
TNFRSF10A	1.43772	1.74901	1.44618	1.03965	0.823577	1.7527	1.89719	1.80787	3.92843	1.0102	1.09258	1.69647	0.790663	1.52527	0.714627	2.44947	0.537856	1.51003	1.75323	2.06085	1.7103	0.625667	2.67542	1.18446	2.5131	0.890974	0.559437	2.34631	0.869242	0.743752	1.40363	1.92322	1.58575	2.71809	1.36543	2.46221	1.29266	2.32299	1.23584	2.52893	1.14463	0.977036	0.668907	1.22846	1.60603	1.50158	0.497106	1.2605	2.37549
TNFRSF10B	8.70248	10.8392	7.83842	7.05151	8.45835	10.3736	9.58557	5.64956	12.3278	8.04239	6.37128	7.9966	6.82946	8.46131	6.76791	10.445	5.75874	8.36922	9.02405	13.9211	11.2638	5.48868	11.9041	7.62754	12.3638	5.38003	3.28512	7.35771	7.20731	6.7728	7.30893	8.2841	14.081	14.5881	8.60678	11.2903	7.43664	12.2976	8.20631	13.8217	8.17274	7.63411	4.31771	8.60057	7.94687	6.43634	7.09814	6.53328	9.88739
EED	0.745542	0.671347	0.624284	0.572152	0.506934	0.578862	1.12183	0.695541	0.573866	0.898409	0.653584	0.671455	0.648899	0.738996	0.446492	0.647429	0.50201	0.651012	0.879241	0.567014	1.28509	0.694246	1.2956	0.699017	1.07281	0.527505	0.490219	0.598955	0.461108	0.62092	0.641326	0.668919	0.676171	0.941825	0.646856	0.905538	0.70297	0.687569	0.669115	1.10426	0.877602	0.678656	0.526288	0.548663	0.597355	0.546368	0.757117	0.661412	0.674032
CCL4	3.22249	3.08178	1.67189	1.00186	1.6628	2.3751	2.25428	4.61642	3.25397	5.9118	2.78557	2.0204	2.70726	1.58422	2.84143	5.01065	1.70356	3.61838	8.31508	8.77616	15.353	0.778829	3.33717	3.46696	5.72744	8.49493	0.485214	1.71444	1.71456	3.28947	1.36586	1.59793	1.49722	16.2877	1.25239	5.98018	1.99105	8.85047	1.4129	5.56347	7.38064	3.15404	3.44	7.30171	1.44569	2.89029	2.72053	4.44052	1.82531
LIMS1	2.48224	2.14762	2.37145	2.39751	1.91616	1.97029	3.51606	3.16716	2.95651	3.20898	2.48419	3.16838	2.68767	2.33562	0.760585	3.24447	2.04914	3.38573	3.31528	3.60985	4.23031	1.72358	2.64533	3.25981	3.20706	1.86627	0.998219	2.5145	1.88633	2.07625	2.53232	2.82033	2.95063	4.44089	2.41963	2.90655	2.46096	2.57027	2.31107	2.7245	2.17623	2.09381	1.35911	2.32363	2.62673	2.81454	2.02078	1.89618	2.80159
MARCO	33.5837	27.3347	4.88879	33.1001	6.58638	9.67982	89.1905	21.4414	23.0475	43.8496	58.1166	44.1329	24.9277	27.0902	29.3969	103.447	21.4493	61.1043	21.8492	89.6413	114.1	2.96877	10.9889	35.4498	35.0633	14.7431	0.672765	16.097	20.349	26.8885	18.0525	69.2576	34.532	49.0995	24.3932	11.1649	33.3977	30.1135	39.5814	54.4302	41.4073	20.5331	84.7595	44.6984	7.43243	91.9376	34.2628	9.53943	38.3302
BECN1	3.36778	3.32852	3.2174	2.63529	2.88039	2.52141	4.98219	3.0157	3.00335	3.22391	2.68843	3.76217	3.00483	4.1084	2.97827	3.61552	2.87054	3.73426	3.33656	3.27701	3.97264	1.79571	4.10813	3.2317	3.72513	2.65783	1.15111	2.17259	3.3188	2.38497	2.51104	4.07116	3.9876	4.72235	3.52241	2.84882	2.49007	2.80059	3.07284	4.15616	2.76857	2.11404	1.30343	2.39481	3.21214	4.07936	2.52305	2.75328	2.80172
KNG1	528.045	502.956	504.436	625.52	590.222	513.848	421.539	663.793	386.834	638.382	707.851	654.115	654.244	601.788	524.55	468.641	713.506	615.607	700.845	607.998	427.972	505.749	693.417	496.654	682.703	559.559	439.988	395.345	515.177	585.702	556.017	571.606	589	667.014	552.174	458.141	589.131	569.615	648.978	799.752	454.566	561.418	527.873	530.142	561.384	633.043	676.742	552.629	565.642
CSK	7.87216	7.30158	10.2784	11.4629	9.39964	9.24153	12.8435	6.17452	7.47724	6.66967	9.47483	10.3568	8.39306	8.09131	13.902	10.0441	6.83707	9.58825	8.07131	9.14188	15.6188	9.3231	9.44356	6.53971	8.85096	6.1254	8.97599	9.01906	11.5653	7.08755	6.4688	10.5202	7.17064	9.16445	8.28489	8.73286	7.96347	11.5789	10.0093	9.5974	9.12292	6.40278	7.54108	7.5114	10.7092	7.65309	5.97393	7.664	12.5961
JAK1	16.0854	12.8072	13.8806	15.1944	9.93431	13.7549	20.9369	17.2072	16.4918	15.3833	17.0815	18.8052	14.8885	16.1222	16.0016	18.983	13.9773	19.6957	23.7718	18.024	23.6692	8.36204	17.1935	12.2331	17.9129	12.1858	5.52449	16.2034	10.9639	10.5971	12.3286	16.3533	15.5504	21.8852	15.2281	15.8822	15.3803	18.3075	14.298	19.3203	15.8704	11.0742	7.84511	11.4864	13.7341	19.0983	13.2539	13.5493	13.9184
CLDN4	1.64395	3.1856	1.45101	0.243922	0.941312	0.875357	0.637869	2.68063	13.8592	0.566843	1.0565	0.46169	0.669701	1.01786	1.01458	1.77358	0.482231	0.402774	1.03878	1.37444	1.01434	0.265521	5.6348	0.316941	1.07952	0.513595	0.507153	1.64852	0.533327	2.36928	1.77079	1.14319	0.800569	16.2912	0.905057	11.917	0.368762	3.97328	0.44557	2.35385	3.98186	0.882998	1.33845	2.70243	1.59107	0.729239	0.486042	1.02216	0.705993
CCL28	0.329736	0.458745	0.707505	0.221829	0.318837	0.217386	0.409834	0.444324	0.897646	0.371358	0.285076	0.460269	0.360605	0.365229	0.199132	0.248683	0.120289	0.381684	0.531829	0.19878	0.805129	0.213778	0.631689	0.443209	0.440407	0.265322	0.172323	0.264708	0.207338	0.418992	0.515887	0.470443	0.578458	1.01315	0.512523	1.38852	0.26829	0.664105	0.308734	0.457838	1.38662	0.353257	0.241263	0.375878	0.225107	0.330381	0.266236	0.427394	0.22956
IREB2	2.74837	1.99906	2.36961	2.44248	2.01505	1.88424	3.19441	3.07692	2.73824	2.91421	1.77255	3.71997	2.65601	3.80946	1.38126	3.31599	2.68865	3.55499	2.95979	2.86052	2.90971	1.60123	2.56243	3.01647	3.05835	2.56671	0.840269	2.31113	1.89196	2.24345	2.09558	2.96946	3.27712	2.86485	3.07595	1.99236	3.13787	2.43572	2.80049	3.48676	2.0327	1.79149	1.20348	1.78115	2.45755	3.17313	2.56504	2.54934	2.25507
ILK	1.13992	0.569784	1.18464	0.909404	0.578482	1.03502	2.79651	0.863622	1.14069	1.66054	1.76175	1.78875	1.01817	1.60265	1.716	1.36432	1.32767	1.47087	1.31886	1.03247	1.77682	0.42396	1.60343	1.361	1.72015	1.17302	0.184276	0.781193	1.06593	0.591789	0.808688	1.30006	1.52446	2.4393	1.19712	1.06331	1.1502	1.30566	1.147	1.33424	1.21328	0.524912	0.459925	0.713348	1.13549	1.15073	0.917459	1.03595	1.12846
IL18	1.17211	2.16312	1.28204	0.736464	0.466159	0.887042	2.4693	0.9525	1.32074	1.57656	1.45407	1.07331	1.5447	1.17074	0.373962	2.04952	0.51193	0.982048	1.46621	1.68776	9.91952	0.521906	3.79678	1.14445	3.4297	0.532865	0.235573	0.331407	0.488039	1.335	0.952086	1.96233	2.96285	5.79911	0.521841	2.73078	0.769752	1.44111	1.06295	1.84704	1.63786	0.840081	1.70548	2.23982	0.953878	1.06387	0.728603	0.308311	1.06557
MASP2	38.2175	48.4215	42.8318	55.1404	58.7336	51.7915	59.3126	38.8547	44.0619	50.9281	60.3397	54.0999	57.3056	40.9258	43.1355	38.7089	53.7303	45.5638	45.0574	47.2786	36.4251	52.5583	37.2666	52.8336	38.4512	54.9932	52.6545	36.0176	46.9091	46.1937	46.4093	39.6993	52.4843	42.6388	36.7904	35.9024	42.4291	33.6554	53.592	28.0777	70.2236	35.2495	68.1281	52.0022	46.0791	46.5763	45.2389	36.4523	42.1159
TRIM27	3.92749	4.26873	3.52981	2.75564	4.09484	5.90422	7.19492	2.79409	5.35238	3.9227	3.67547	4.4492	3.74592	4.12015	3.0022	5.13496	3.10617	4.29186	4.18616	4.71804	5.07435	3.77623	5.82057	3.99682	4.51452	3.29234	3.1468	5.61921	4.59513	2.92738	3.48589	4.58178	3.69178	5.02675	4.11079	6.36888	3.88886	4.53836	3.53677	4.29431	5.01516	3.85793	3.49244	3.55666	3.86487	4.0294	3.11889	3.0714	7.15936
RELA	8.47394	6.44711	6.53104	6.74844	7.9268	9.44268	16.1081	6.77231	8.03566	8.48435	11.4432	8.97311	7.74541	10.073	12.5529	10.5833	7.33684	7.63887	10.5648	9.09667	8.92013	4.76293	10.9893	7.11607	8.29415	7.70701	5.37559	8.59939	6.42531	5.45624	8.03094	7.96997	8.30954	10.9365	7.20621	10.7693	7.21056	10.2537	8.4923	9.41897	8.97262	4.88781	6.80875	8.83368	7.55917	8.68259	6.4378	6.64933	11.791
IL7R	4.28061	0.792146	1.97835	0.662412	0.153248	0.10218	3.15554	0.767715	1.7469	0.781667	1.09168	1.09174	3.65617	2.07313	0.388541	2.08857	0.421561	0.588264	1.56722	0.862708	19.6462	0.182806	3.50353	1.12675	7.72109	0.549414	0.0227021	0.423971	0.852897	0.842344	0.582896	1.92711	1.46783	4.67361	1.98774	0.75307	0.896527	3.38665	1.39569	5.77133	1.37278	0.687844	0.927382	0.823316	0.575249	0.995267	0.310872	0.322103	0.994583
IFNAR2	2.22534	1.94782	1.71601	1.37026	1.41749	1.70121	3.48655	1.54809	2.23419	2.27503	1.86344	2.02921	1.85419	3.27852	1.34455	2.24631	1.20564	2.32994	2.76018	2.78149	3.11522	1.29957	3.61823	1.74413	2.72456	1.65069	0.591368	2.1377	1.66369	1.26849	2.11444	2.31816	2.16812	3.20366	2.06832	2.28845	1.85392	3.19156	1.73219	2.8922	1.79045	1.42474	1.52001	1.93588	1.26912	2.1799	1.14792	1.59641	2.20259
SYTL1	0.412857	0.326416	0.2866	0.143776	0.0884632	0.0750139	0.566415	0.185649	0.161611	0.185495	0.205298	0.245954	0.48239	0.249983	0.186998	0.269474	0.127233	0.189528	0.285089	0.141939	1.82525	0.0976202	0.491537	0.218357	0.679629	0.0972422	0.0615934	0.116978	0.239971	0.211415	0.143085	0.498413	0.196233	0.571156	0.169637	0.320496	0.300165	0.394057	0.298764	0.707877	0.584168	0.165228	0.428359	0.324604	0.143796	0.110215	0.190809	0.164887	0.142808
APOBEC3C	11.0134	2.08132	3.34769	1.10907	0.462776	0.678591	3.95412	1.9919	1.66894	1.8199	2.56798	2.13289	3.99854	9.34096	1.73647	2.46028	1.38396	2.00298	3.32531	2.13107	8.60733	0.736316	5.63204	1.28844	4.85379	1.58209	0.642798	1.76165	1.94281	1.363	1.55941	7.40722	2.79511	5.95028	2.98015	2.61017	2.11937	1.59922	1.78981	11.8555	2.80142	1.49672	3.65072	2.42699	1.2718	1.97805	1.55074	1.039	0.704163
DDX17	16.6149	17.1836	11.2813	9.13835	14.208	12.2355	17.1316	21.9263	20.5129	19.8632	20.7002	14.2891	10.0911	7.15974	7.03034	21.893	8.93065	19.9324	25.062	17.3373	23.627	10.4854	18.3861	16.8212	24.0204	5.47847	7.15289	16.7086	11.794	11.9211	16.1433	17.1904	15.9327	25.4644	10.5919	24.5573	16.44	18.8568	17.0057	15.7305	17.9615	14.7267	10.2952	15.0146	12.3149	12.8146	12.8091	10.2805	18.5006
PROC	114.274	125.871	122.39	155.334	161.209	151.266	155.495	126.448	120.939	139.744	167.201	154.502	154.151	94.2784	164.148	76.2222	163.553	115.108	107.627	119.615	87.1739	135.508	116.96	121.588	118.56	171.044	186.282	119.549	123.573	104.516	117.18	129.604	146.946	133.004	136.74	137.046	158.914	144.28	165.314	120.19	182.21	145.131	198.59	159.483	165.505	102.918	172.885	170.743	150.413
MAP2K1	15.6984	8.32958	10.4345	10.2098	21.3045	21.1142	10.5853	22.0929	17.867	10.7667	10.7185	20.8101	24.3792	16.2712	9.73338	8.82166	19.0975	10.9555	16.1989	24.3816	11.9493	13.608	7.57668	22.7851	10.8741	11.5867	18.7691	14.1623	10.8725	18.3171	18.52	15.2797	9.26298	11.6192	11.8777	9.85045	16.7852	12.2759	24.9052	8.55964	12.2106	15.3404	5.98642	18.945	23.5439	10.6982	15.2897	20.183	16.8381
NDRG1	10.4803	6.9225	7.03992	3.82092	6.79893	8.12804	8.04222	3.6744	9.28058	7.37484	5.43891	3.70886	4.18862	10.7913	7.31185	3.62635	5.66304	3.82569	9.00734	7.16404	6.63456	2.98232	3.78696	8.08759	7.71399	7.60515	3.85848	7.65827	4.31458	5.53682	6.4835	7.74154	3.60638	10.4636	7.444	4.85171	12.209	6.65342	8.40884	4.53909	9.85817	5.09716	9.17992	5.35694	13.9879	4.21565	14.1322	8.54647	5.21635
TRIM22	12.9014	5.46195	4.72455	1.08357	0.653168	2.90728	2.72056	3.95438	2.46768	2.37737	3.41583	5.01173	7.28529	13.5862	4.03026	3.69096	1.63969	2.71104	4.20402	4.83845	10.7254	0.917184	25.7015	3.23167	8.89399	2.0556	0.864604	1.73609	3.7268	3.08518	2.20038	7.61461	8.80338	7.03003	5.95822	2.95203	2.66265	2.54105	3.84754	20.544	4.34129	2.12924	1.90181	6.56511	3.89084	4.1302	1.53391	2.17794	3.35168
LANCL1	4.74555	3.24248	4.39802	2.91696	3.12897	2.74186	4.64294	5.13968	3.02894	4.36605	2.75469	5.40792	3.91377	5.65529	3.74494	3.62952	3.69996	5.54114	4.28669	3.84967	4.54507	2.36621	4.4958	3.96068	5.18262	3.41871	1.76311	3.20758	3.33742	3.77866	3.8178	5.26083	5.52311	5.42692	4.16825	3.21892	3.87956	3.43905	3.72173	6.16617	3.2439	2.92259	2.28958	2.96267	3.67532	5.23437	2.69509	3.25602	3.35676
PPP4C	21.7965	25.1887	19.0499	18.6102	19.9615	19.571	36.1818	19.1715	22.0454	21.2069	21.0353	18.8892	16.5688	23.3926	19.778	14.3974	14.8012	13.5959	20.9949	20.2149	24.381	16.8381	26.0904	21.7835	17.8428	17.2895	21.0841	21.9407	17.9875	13.7629	19.8569	21.2377	17.1963	25.3497	17.1375	35.5704	15.8199	23.7967	16.1065	21.8372	30.0892	19.6755	34.1803	26.7106	23.3808	13.9823	15.8032	17.0001	24.7517
ABCC4	0.381564	0.357747	0.520672	0.115513	0.166786	0.200312	0.385911	0.491527	0.357344	0.40388	0.186324	0.472177	0.385746	1.0238	0.418968	0.147483	0.259059	0.465423	0.353984	0.321644	0.543132	0.10345	0.83629	0.159406	0.697709	0.40023	0.108502	0.197712	0.308478	0.227539	0.293109	0.397821	0.484724	0.647259	0.399607	0.590522	0.152766	0.522248	0.173669	1.33259	0.27648	0.130642	0.109892	0.174461	0.177834	0.303599	0.116519	0.195474	0.227693
HDAC1	8.48152	9.22596	7.609	10.7117	9.36852	5.67088	18.4801	8.16978	6.73948	13.2692	12.6376	10.4712	6.72045	8.03671	9.69216	10.8019	7.92624	11.352	13.3291	6.66526	13.9019	10.5825	12.8293	9.79763	12.9957	7.80639	6.02303	8.4006	7.07651	9.88916	8.05913	10.7545	10.585	14.6739	8.505	13.4845	8.83319	9.10806	8.53684	9.4436	13.6812	7.90314	10.7236	7.57739	7.3435	8.73211	10.0139	5.88727	6.86493
PLSCR1	10.7802	4.48671	3.25406	4.552	3.8198	7.90589	9.72111	6.07062	12.688	7.17157	10.4447	8.30263	6.47323	9.85917	1.78797	9.31919	3.78256	5.03963	7.74043	10.3393	8.61468	3.98279	19.7802	5.36918	4.79482	3.32543	2.49896	12.3617	5.89722	6.83485	4.02593	9.9775	6.60013	9.89214	4.72031	13.1502	3.62676	5.44546	4.30886	13.3229	8.14765	4.37705	2.91088	10.5359	5.43307	4.96323	3.72877	3.90355	18.1734
TANK	4.97956	5.72873	2.6572	3.7004	4.78484	3.50596	5.31408	5.26856	5.29127	7.00078	3.88276	4.78054	4.84183	3.94204	0.957846	6.22363	3.43294	4.4529	5.86577	4.44229	6.89474	4.39054	5.11367	7.41135	4.50941	3.22211	2.85638	4.74964	3.6268	4.66425	5.51369	4.68048	5.85761	5.97684	4.06481	7.09893	4.23371	4.71775	4.33248	4.8944	4.85744	5.15029	2.17701	6.49121	4.11063	3.42603	3.86388	2.98053	5.12908
TBK1	4.03978	3.38422	2.13435	2.34526	2.8257	2.61976	3.98894	3.38755	3.47673	3.76936	2.88884	3.954	3.21868	4.21755	0.920102	3.95431	2.55854	3.27516	3.93182	3.76729	4.54818	2.68822	5.03489	3.70986	3.51652	2.80568	1.34339	3.635	2.93051	2.59781	3.6824	3.32906	3.81435	3.55728	2.9066	4.26554	2.94934	3.38117	2.94119	5.11322	3.03591	2.9962	1.43863	3.44143	3.22018	2.95036	2.6363	2.46327	3.8243
PDGFRB	2.7606	2.09115	5.00008	2.01077	1.27907	1.19168	3.66756	3.84564	3.83953	1.5699	1.66315	2.31335	2.20606	5.1651	2.21756	3.24729	1.68171	3.7644	3.14303	1.21945	6.32794	2.38004	2.68753	1.27183	7.06332	1.73188	0.925262	1.79081	2.24499	1.77293	2.62492	3.1579	6.56941	8.79832	5.29115	2.01357	2.62654	2.51985	3.59871	3.1414	2.9722	1.9045	2.71373	2.21243	2.14859	2.28639	1.66165	1.7545	0.891268
PCSK1	0.0474561	0.00340053	0.010581	0.00540286	0	0	0.0137007	0.0119109	0.029431	0.0166614	0.0225015	0.0250443	0.00357443	0	0.011574	0.00529981	0.00854512	0.017493	0.0306787	0.00861618	0.0184665	0	0	0.00510564	0.0238368	0.00538515	0.00432055	0.0164111	0.0108212	0.0657951	0.0277334	0.0102829	0.00728737	0.0215917	0.00799217	0.0202335	0.014521	0.00797355	0.0146213	0.0178758	0.0145481	0.00310451	0.00437589	0.0211266	0.00738056	0.00331336	0.00581936	0.00693973	0.0104834
AQP9	129.779	132.87	145.114	228.888	165.012	133.767	185.544	229.288	106.686	116.177	90.6892	201.271	121.416	151.624	169.232	115.134	197.031	159.487	177.742	103.047	97.1587	152.611	119.148	175.615	178.877	139.039	120.635	168.063	113.159	64.0886	124.394	112.854	182.702	138.083	141.548	95.341	181.753	179.439	162.038	132.877	113.525	181.038	102.798	84.82	200.813	136.443	129.696	175.226	131.14
APOH	2558.13	3263.95	3504.68	5295.09	4413.13	3871.45	3232.05	4403.34	3899.99	4053.37	4701.93	4035.39	4152.15	2074.38	3836.94	2980.76	4851.65	3519.34	3853.51	3895.3	3137.59	3919.09	2825.22	4526.6	4784.26	5295.66	4295.7	3938.96	3886.52	3957.66	3285.99	3113.54	4594.16	3066.81	4308.75	2688.6	4199.58	4408.6	4128.19	2433.66	3676.71	3823.98	4233.31	4516.38	4481.91	3214.5	5259.23	4682.57	3845.16
BIRC5	0.223438	0.245983	0.103034	0.10898	0.134663	0.0572857	0.200118	0.152436	0.131921	0.205286	0.143987	0.189678	0.188949	0.261357	0.11807	0.173254	0.0594351	0.121672	0.123288	0.103877	0.406736	0.60381	0.914139	0.717341	0.306721	0.0149824	0.0300513	0.0741952	0.18064	0.610179	0.148807	0.114435	0.425769	0.290347	0.500301	0.126659	0.0656501	0.0665515	0.355941	0.982239	0.212496	0.28503	0.237403	0.171436	0.436348	0.0737469	0.0647619	0.574399	0.0875
VIM	31.5627	24.4366	27.4774	9.28912	6.47097	13.616	38.4488	20.5383	33.0277	18.0432	47.7709	13.0308	21.9037	25.0166	15.4682	27.7182	10.0227	26.4314	34.5444	18.1154	76.8257	14.7686	33.6406	12.4809	46.9668	15.5069	6.84411	30.4346	16.2319	17.4881	20.2975	26.4284	15.3424	82.488	21.0321	39.7796	13.8489	31.2999	10.2288	28.9823	33.1492	15.7058	41.5158	35.367	14.4447	20.4031	16.0824	13.1035	17.6973
VCAM1	3.14824	2.22264	2.00051	1.59505	0.434446	0.502797	9.51088	3.38367	1.10456	2.74812	7.20163	5.44668	3.23946	3.40969	1.38437	6.54214	2.25408	8.58524	4.18984	3.74436	10.4931	0.956391	2.74119	1.81414	5.08704	1.73392	0.231225	3.06678	1.41459	3.76583	1.5885	8.21863	2.87493	3.75389	2.15263	2.86095	2.96201	3.53971	4.47689	3.62018	3.66953	2.30697	3.03675	2.34778	0.786739	5.44759	3.19606	1.42775	1.24166
PRDX1	123.341	129.125	98.6376	125.986	120.775	96.804	205.397	118.05	87.8329	118.931	119.619	132.571	115.936	129.412	135.572	83.9716	129.492	78.9649	135.011	100.725	156.779	121.68	209.563	117.497	154.366	136.482	121.365	93.9319	118.303	106.122	167.475	108.228	143.694	130.523	122.729	123.841	118.443	106.498	113.206	153.104	133.933	125.418	180.504	109.025	98.8222	94.0318	106.337	133.536	109.334
SLC29A3	3.06042	2.53486	3.55667	2.64937	1.97297	1.56065	5.53312	1.48843	1.64234	2.37669	2.6428	2.62453	2.50194	3.25849	2.57075	2.39973	1.75719	3.97767	3.50481	3.06658	6.66369	2.29303	5.08308	2.84686	3.16961	2.75248	1.40958	2.40935	3.59462	1.75938	4.21458	3.71061	2.29585	5.62119	2.44415	1.78031	2.31132	2.05745	2.77539	4.85998	4.42991	2.09321	3.40037	1.94245	2.28386	3.73431	2.44512	2.47677	1.02952
AGER	0.708884	0.521328	0.378503	0.393442	0.523232	0.157832	0.533856	0.176517	0.242311	0.334495	0.229976	0.270186	0.593653	0.480056	0.246442	0.372396	0.349342	0.402272	0.531296	0.322893	2.05252	0.651895	0.932819	0.417458	0.852683	0.405912	0.176633	0.324977	0.53456	0.24817	0.455544	0.578031	0.372403	0.45055	0.292701	1.00813	0.704959	0.478776	0.896622	0.723187	1.05012	0.705985	0.4696	0.611787	0.348878	0.169321	0.691418	0.540822	0.696447
UNC93B1	6.21925	3.9725	4.1308	2.10522	2.32788	2.32014	8.17673	2.51206	2.68046	3.06893	5.60054	3.7419	4.65683	8.67965	4.35687	3.23434	3.09314	3.56375	3.89541	3.31647	6.33458	1.70985	12.0773	2.5278	3.86404	2.1547	2.40407	1.91469	2.20671	2.6197	3.07566	6.06006	3.44084	5.54956	4.60247	3.07186	2.83991	3.15459	3.87101	7.8521	6.32148	2.4472	4.90246	3.99748	2.98622	3.7765	2.21528	2.76634	1.65171
ACTG1	339.243	310.292	248.842	254.844	257.553	542.036	960.284	326.413	631.491	326.787	425.248	309.26	161.145	222.887	413.63	1052.76	279.403	349.006	531.314	431.355	425.224	207.229	577.567	131.754	466.65	377.821	427.949	552.084	212.398	129.94	271.168	377.498	158.647	643.505	222.12	490.295	111.082	554.71	247.947	220.713	425.78	191.955	358.011	530.418	299.516	161.311	188.439	252.495	317.648
CCL14	2.8624	1.52367	1.33985	1.25428	0.85226	0.963808	6.05541	2.3784	1.17856	1.36016	6.34884	1.63535	2.61708	1.4379	1.50943	1.67776	1.97913	3.77703	2.54557	2.03755	2.83303	0.973614	1.3681	2.1882	1.34473	1.76597	0.434875	3.36359	1.46982	3.02131	1.75591	1.38557	1.62473	0.893841	0.648737	2.42525	2.06861	1.83812	2.01762	1.35427	2.82824	2.61574	2.10277	1.61199	2.48623	1.85576	3.07511	1.98848	3.35844
CCL19	25.8058	5.55102	14.8514	1.01481	0.712041	2.36734	26.3185	9.4695	2.7249	4.01549	3.22744	6.82322	15.4783	16.3888	8.5376	11.2034	1.40074	3.4649	10.6166	3.39365	130.123	3.23622	84.4472	2.05745	90.6839	8.57001	6.2856	1.79343	11.9489	2.61073	5.00617	20.2272	4.57917	61.8897	24.1276	3.50099	12.7943	31.3964	3.04589	29.7909	8.79384	9.01176	33.4744	24.0495	4.08321	3.43986	1.55013	1.75377	5.15541
CCL18	1.05394	0.736333	0.422056	0.225772	0.127296	0.143402	0.208187	0.22624	0.981392	3.13759	2.37634	0.909113	0.896196	1.52941	0.381056	0.875794	0.216411	0.252523	3.66466	0.240032	22.9747	0.113284	1.22507	0.116374	5.91986	1.66728	0	0.607848	0.507003	0.440381	0.40637	0.488291	1.28268	14.7232	0.0506018	2.02408	0.551633	2.39294	0.194405	0.882798	3.09491	0.283046	1.7787	0.856075	0.224301	0.402784	0.663207	0.342719	0.345149
CCL26	0	0.0766854	0.0795376	0	0.0279875	0	0.25747	0	0	0.0894599	0.0338287	0	0.026869	0.121053	0.0290006	0.0199193	0	0.0525979	0.051247	0.0215893	0.231355	0.0498137	0.0457381	0	0.134386	0.0202401	0	0.0308405	0.0271144	0.0235515	0	0.0386483	0.0547791	0.0811522	0.0801028	0	0	0.0899058	0	0.0447908	0.109358	0.0466731	0.0657872	0.105872	0.0277398	0.0249065	0	0	0
CCL4L2	1.22035	2.72573	1.04509	0.636265	0.579903	3.41558	1.2231	2.28954	0.69567	2.47752	1.60702	1.46938	2.75648	2.01883	1.30438	0.523463	1.76375	2.77775	7.4588	4.77881	6.33703	0.44055	4.438	0.853405	1.76577	9.38994	0.246197	1.04425	0	1.80913	1.12881	1.26955	2.44539	10.9501	0.678064	7.34051	1.47562	11.8738	1.05534	5.53447	3.88245	1.54496	1.7787	5.14982	0.560753	1.8377	3.22761	1.9245	0.637199
CCR7	2.804	0.34539	0.369431	0.228652	0.196961	0.0580927	0.492847	0.292365	0.276786	0.16117	0.438046	0.247308	0.862249	0.340764	0.122455	0.190647	0.204926	0.133256	0.548187	0.200553	4.5393	0.0911463	2.21454	0.172859	1.85995	0.205112	0.109709	0.190995	0.251879	0.172373	0.100602	0.946513	0.323826	2.12452	0.428428	0.242616	0.967898	1.71253	0.154695	1.40586	0.338627	0.164231	0.333342	0.268227	0.0546611	0.112179	0.178552	0.168874	0.251409
CCL2	13.647	11.4859	9.85373	2.09345	3.98963	3.22792	14.022	4.48145	22.851	15.4621	14.3827	2.86284	2.14911	4.54716	7.89698	10.9332	3.0598	9.09655	7.33263	7.1375	23.8096	3.81611	17.2187	4.1885	31.8245	10.0444	4.72207	13.3206	8.44365	6.42992	5.56879	4.76744	8.67213	119.857	9.41119	41.2538	2.4155	19.6237	1.40656	11.3289	17.9119	5.79882	15.6807	47.1773	3.66836	4.33845	6.88111	6.23091	9.37529
CCL21	45.2248	24.4918	18.8394	5.50807	2.50197	10.9194	175.95	18.9497	5.35285	14.8327	23.1335	5.08242	27.0582	52.5361	12.9405	18.1876	9.73399	23.1686	11.649	4.00845	105.585	19.3731	112.337	5.24904	106.582	12.0625	17.5195	4.99563	17.0503	11.1929	16.2473	33.6641	13.8819	118.225	35.7126	7.28256	16.305	48.0402	8.9436	39.391	16.231	26.7818	70.4226	46.2107	9.79215	26.2618	5.84912	3.12888	12.0824
CCL3	4.07171	3.56342	0.601377	1.04597	2.80384	2.26737	2.95656	5.78803	2.91565	7.87158	9.08004	3.85505	2.1966	1.08689	4.45394	6.59852	4.23945	5.45578	4.8071	7.40677	15.3825	1.76548	3.94453	1.88617	5.96945	17.4649	0.537162	2.22981	2.35761	7.53463	2.1814	2.35599	2.21759	15.9404	0.766526	5.95352	3.9589	8.32718	1.42829	3.0056	12.519	4.06928	3.24871	9.18065	1.65169	4.54313	5.61233	7.46936	3.05362
CCR5	0.870521	0.466893	0.336432	0.605163	0.123764	0.148791	0.722738	0.323631	0.236309	0.588243	0.390246	0.71989	1.37932	0.969768	0.156123	0.58213	0.333448	0.465188	1.07398	0.659989	7.29054	0.225071	1.70161	0.538666	2.37707	0.494217	0.0561989	0.527733	0.57345	0.316971	0.177506	0.579598	0.631929	2.12718	0.462031	0.209572	0.566641	0.8931	0.507158	2.47587	1.25104	0.457656	0.392107	0.875294	0.208003	0.225068	0.353241	0.225669	0.176765
CCR1	3.17091	3.66748	0.411231	1.22314	0.484754	1.26038	4.58594	1.40264	3.01845	3.21922	7.63453	2.84974	2.41026	1.62728	1.33447	5.15971	1.16237	4.76584	4.61694	10.7046	7.84087	0.444274	3.03283	4.78216	3.16717	2.22374	0.100751	3.87473	1.77339	3.75044	1.10865	4.08636	3.20042	6.2727	2.0397	1.13369	1.80595	5.33013	2.15937	5.30319	4.55863	1.37548	1.30953	6.20603	1.23343	4.03061	1.53795	0.957476	4.08115
XCL2	1.47441	0.862405	0.745401	0.405989	0.104916	0.128935	1.06169	0.648895	0.276443	0.38007	0.338167	1.01937	1.14153	0.151263	0.833472	1.36897	0.668864	0.953	0.768433	0.755357	1.47436	0.49796	1.9146	0.719353	1.5113	0.202329	0.16233	0.924889	0.474335	0.941727	0.37214	0.869278	0.775763	0.777433	0.425395	0.538479	0.852468	0.486817	0.274673	3.60998	0.649085	0.874812	0.904253	0.496102	0.450612	0.43571	0.68326	0.717027	0.196939
CXCR4	26.2808	12.4071	8.33214	3.92578	1.79467	3.22642	4.42174	6.12218	15.3803	6.99744	14.1537	9.11035	11.2077	14.0262	5.19225	11.5527	3.2965	3.0472	6.9221	6.67524	62.7567	1.33621	11.601	2.47321	38.6003	7.4403	0.855719	6.06014	3.56345	6.7287	3.46965	9.66776	7.50643	51.9694	8.11799	12.7545	3.07525	6.84014	7.57111	26.596	13.5911	10.2158	12.0082	6.07479	6.10248	6.90236	3.39522	4.28072	8.50541
CXCR6	0.817277	0.847507	0.297976	0.654252	0.120579	0.0869773	0.747543	0.34549	0.391385	0.325094	0.563967	0.713117	1.50991	1.02795	0.434586	0.608192	0.34492	0.502478	0.441575	0.303304	12.117	0.205282	1.34939	0.510424	1.86279	0.348801	0.048669	0.138647	0.660271	0.339694	0.189674	0.586399	0.533577	1.6316	0.536416	0.270655	0.485606	0.606274	0.391167	2.36181	0.870601	0.668817	0.554539	0.356972	0.244219	0.321915	0.340053	0.210089	0.300147
PTK2B	1.93169	1.21934	3.00127	2.70357	2.05487	1.10654	2.36697	0.941835	1.4329	1.62415	1.89065	1.9472	2.3123	2.41319	1.95892	1.25686	2.21419	3.34221	2.09794	2.04239	5.4418	1.54718	2.19399	1.72486	2.669	2.85862	0.881557	1.01278	1.31029	1.5112	1.04692	2.92703	2.70242	2.30387	1.58615	0.769281	3.05756	2.90177	1.9905	2.66475	2.97811	1.24195	1.22071	1.94803	2.20209	0.937607	2.24043	1.87326	1.13847
CDH1	29.6037	28.0151	36.4993	15.8962	16.6595	27.641	19.8282	36.2547	29.8541	27.7093	20.2447	29.2224	24.4758	44.4913	25.2574	25.6081	24.1318	29.2709	20.3013	35.5721	18.5072	18.2902	47.6081	17.3005	23.641	14.4028	12.799	17.5365	20.5188	19.3919	29.1068	26.972	27.2999	35.815	43.671	34.1734	26.3957	33.0949	27.2406	53.2695	9.90241	21.9195	12.4517	19.1463	25.5068	32.7398	14.4792	18.8468	19.2777
LTBP1	3.60023	2.05607	4.13739	1.74291	2.00854	2.9198	2.42315	3.35333	3.20143	4.78279	2.96868	2.73433	2.68146	3.71598	2.57851	3.21786	2.59054	4.32193	4.26276	2.97603	5.20163	1.67949	1.71171	1.91507	3.47797	2.7998	1.22639	3.65713	2.41081	3.78421	3.07829	3.09751	4.96904	5.8969	3.65173	2.8985	4.22696	2.27774	4.82257	2.90809	2.76793	3.7137	1.14071	2.42728	2.81379	2.2169	2.53253	2.9598	3.9069
PPARG	1.46519	2.44428	1.90833	1.58035	2.5932	1.50792	4.5331	1.54044	2.02884	2.04805	2.02469	1.66074	1.30808	1.69688	1.27522	6.60747	0.874251	1.86772	2.53513	1.90619	2.96719	1.28209	2.06309	2.27694	2.96635	1.08425	0.974744	3.03515	2.80565	1.37671	4.57311	2.0906	1.60266	2.95483	2.0442	2.86185	1.65707	4.76914	2.21509	2.11805	2.21832	1.16054	2.4279	3.10364	1.61186	2.00786	1.71744	0.987632	1.79676
FGR	1.95738	1.38181	0.775869	0.73457	0.500519	1.47311	2.05633	0.968003	1.41374	2.09075	1.6087	1.63236	2.32614	1.15624	1.21998	2.4248	0.722311	1.48579	2.4266	2.89133	7.01961	0.774435	2.06815	1.52091	2.26221	1.8304	0.158405	1.25351	1.26186	1.10562	0.774702	1.72008	1.30249	3.69422	1.00522	2.12244	1.72471	2.21688	1.25082	2.86275	2.15019	0.735095	0.875704	3.22737	1.65739	1.06294	0.92899	1.02833	2.24207
JAK2	1.3943	0.682121	0.731721	0.534464	0.293284	0.449487	1.00706	0.800779	0.703884	0.978883	0.816162	1.04501	0.906895	1.38654	0.162551	1.17961	0.566145	1.13441	1.07717	0.997019	2.92619	0.449166	1.68032	0.72018	1.33183	0.545042	0.138509	0.928208	0.564967	0.645695	0.689493	0.979534	1.11692	1.05476	0.954093	0.645559	0.831282	0.748594	0.850413	2.24587	0.952761	0.742171	0.384777	0.751459	0.415752	0.874042	0.541018	0.527583	0.979429
PTK2	2.20206	1.84117	2.08808	2.01558	1.76282	1.86998	2.7315	2.18586	2.02692	2.4359	2.06122	2.57378	2.28733	2.80277	1.80578	2.33429	2.46072	2.73061	3.01328	2.23051	2.33915	1.49201	3.11937	2.45481	2.81112	1.85923	0.962751	1.89975	1.80674	1.67338	2.27365	2.37672	2.8537	2.6683	2.8159	2.25432	2.25296	2.15243	2.15134	2.83501	2.16446	1.65212	1.22857	1.5801	2.06076	2.59883	1.92937	1.74069	1.79756
CD86	2.0259	1.53499	0.695172	0.622236	0.333828	0.49867	2.25033	1.00534	0.909936	1.78456	2.78276	1.48839	1.64664	1.00409	0.858816	1.74508	0.607647	1.73069	2.04983	2.90367	6.75612	0.220251	1.89062	2.02053	1.97141	0.85329	0.0667904	0.856223	0.713742	1.206	0.692085	1.82011	1.32932	4.22233	0.963683	1.07389	0.802507	1.80578	0.892808	2.70811	2.33892	0.758272	1.6438	1.8398	0.621815	1.86955	0.85912	0.439847	1.53417
HCK	3.66534	3.20427	1.17138	1.72947	0.77963	1.36061	5.60253	1.38198	2.01496	3.1947	5.91669	3.52956	4.12273	2.4047	1.9799	5.75802	1.67199	3.28467	4.15981	4.92457	16.5819	0.642632	3.52988	2.88307	4.4697	2.90688	0.155728	2.78858	2.29689	2.94152	1.68642	4.15639	2.70168	5.6824	2.20394	2.29205	2.95342	3.69509	3.01146	5.13913	3.96397	1.58255	3.32721	4.23045	1.27944	4.10028	2.2723	1.51271	3.83858
VDR	0.382408	0.337142	0.366176	0.159182	0.111437	0.215053	0.140959	0.285197	0.825822	0.169195	0.180996	0.169176	0.210623	0.155644	0.180423	0.28255	0.095909	0.176705	0.232743	0.580239	0.736943	0.260323	0.384147	0.257872	0.284261	0.120884	0.105068	0.683058	0.192305	0.360445	0.211222	0.336623	0.177216	0.949169	0.266616	0.637133	0.152795	0.932227	0.102567	0.38455	0.326572	0.0784	0.241479	0.289815	0.476319	0.0929715	0.0898088	0.139553	0.408555
OLR1	0.247154	0.047227	0.110213	0.0187589	0.0387814	0.02383	0.0356768	0.107523	0.175986	0.210736	0.0859384	0.144924	0.0620526	0.0652323	0.060278	0.138008	0	0.151841	0.331387	0.114677	0.785426	0.0230085	0.507024	0.106362	0.310357	0.154253	0	0.0284899	0.112715	0.0707085	0.0550236	0.0803307	0.0716889	5.51631	0.0462484	0.91912	0.0630219	0.56061	0.0253828	0.574104	0.2715	0.091621	0.0379831	0.378987	0.0384383	0.0517685	0.0303075	0.102403	0.127395
CD79A	6.16122	1.24873	1.69992	0.457852	0.184051	0.0363515	1.68107	0.445802	0.935272	0.319365	1.28711	0.805695	3.06692	1.61109	0.80372	0.954377	0.382182	0.40766	0.553658	0.405643	5.7597	0.245688	3.60938	0.198305	2.95633	0.456351	0.198323	0.825739	0.343882	1.05096	0.293775	6.86226	1.18364	2.45235	0.790156	0.46438	1.88428	2.78726	0.90347	3.40839	0.654949	1.19484	0.911609	1.05679	0.312723	0.456272	0.79109	0.58809	0.481211
CD79B	2.17015	0.92836	1.43084	0.833998	0.218491	0.288942	3.04121	0.686815	0.325397	0.90487	1.73382	0.901687	1.76015	0.821766	1.10247	0.94655	0.675874	0.794456	0.826234	0.512953	2.93691	0.338158	1.87847	1.00306	1.92337	1.0511	0.0661418	0.669952	1.03997	0.807387	0.464996	2.58427	1.05982	1.00998	1.12833	0.559265	1.55608	1.6377	0.708802	1.5127	1.07644	0.689125	2.54558	0.727696	0.668503	0.81157	1.32145	0.823344	1.05208
LYN	4.05628	2.74857	2.07455	1.90999	1.34816	2.12891	4.62295	2.84323	2.02867	3.49236	3.90779	2.90103	3.00567	3.17351	1.91006	5.54336	2.0872	3.39521	4.08894	5.72715	8.38997	1.58358	4.65702	3.83325	3.71222	2.4351	1.08992	3.03455	1.92511	2.93835	2.706	3.92631	3.14937	4.75207	2.54418	3.669	2.72867	4.03658	2.64087	4.72673	3.33919	1.98453	1.97498	3.48956	2.51097	4.03423	2.19953	1.56308	3.99388
SYK	1.66214	0.938702	0.813741	0.643904	0.212382	0.251683	2.48412	0.706123	0.592917	1.01102	1.91614	1.19333	1.59839	1.23028	0.683791	1.49808	0.812393	1.37917	1.67708	1.19947	6.13844	0.280133	1.67653	0.842512	2.12455	0.935262	0.0792178	0.585082	0.576856	1.60848	0.472175	2.33054	1.33615	2.68689	1.23471	1.17134	1.1944	1.46602	0.990418	2.07578	1.61898	0.578702	0.931589	1.10828	0.541294	1.4614	0.720216	0.703359	0.615798
BTK	0.897724	0.457576	0.312987	0.372906	0.107973	0.135347	1.05687	0.359234	0.280707	0.676454	1.06495	0.723057	0.879023	0.479468	0.277468	0.971348	0.33702	0.82385	0.751286	0.85955	3.17033	0.242144	0.917561	0.544874	1.02999	0.393546	0.0200473	0.404533	0.364027	0.581504	0.197621	1.03775	0.636819	1.14796	0.546984	0.273826	0.619032	0.624329	0.48338	1.296	0.97458	0.345718	0.472071	0.702531	0.205475	0.726422	0.448906	0.293828	0.316179
VAV3	0.455617	0.622982	0.305056	0.167598	0.0679382	0.102695	0.509996	0.521617	0.5609	0.290125	0.482851	0.343248	0.417428	0.37613	0.174586	0.39843	0.180872	0.339626	0.704102	0.456988	1.00639	0.0701338	0.435226	0.286943	0.469749	0.200458	0.0283816	0.559982	0.223784	0.400191	0.196639	0.382773	0.363461	0.341455	0.383058	0.258442	0.376254	0.325908	0.240117	0.608874	0.339791	0.169945	0.162889	0.28527	0.799964	0.29746	0.214497	0.136761	0.183641
VAV1	1.35004	0.700067	0.502186	0.51618	0.169823	0.241136	2.29275	0.50804	0.346687	0.927208	1.72535	1.28639	1.32632	0.99261	0.684859	1.66274	0.625019	1.42326	0.979097	1.39143	5.58873	0.269584	1.08762	0.912628	1.91001	0.584193	0.031957	0.541175	0.600297	0.764743	0.463986	1.82538	0.967226	2.07614	0.899849	0.503014	0.895042	0.958368	1.20764	2.18161	1.51096	0.493694	1.35399	1.09818	0.263854	1.5072	1.00434	0.556073	0.710789
RAC1	47.6923	46.8783	28.735	26.3572	23.6678	26.0899	49.9673	40.0785	47.6218	36.0211	38.3555	32.566	29.5751	32.9889	28.2789	36.7698	27.7132	31.8753	45.2836	39.5245	44.2488	27.4718	46.9642	31.1417	33.3062	22.843	32.0375	35.5758	29.2613	30.318	36.5286	32.1312	31.6322	49.8052	30.2013	52.7929	25.2423	30.3235	24.7313	42.9348	38.3679	32.6338	34.7224	36.5989	46.9923	32.898	26.8419	24.6769	36.6972
RAC2	7.62068	3.90583	3.3599	3.10851	1.07692	1.71188	8.72254	2.48651	2.40578	3.69673	6.22544	4.49683	9.245	5.4118	4.4151	5.95402	2.57909	3.23384	5.40134	4.61113	23.907	1.63897	7.97713	3.73474	9.54258	3.84326	0.307895	3.7235	3.44752	3.64463	2.43309	8.02837	3.8949	7.70852	3.61271	3.14532	4.00229	6.78521	4.25977	11.44	7.36393	3.03875	4.37492	6.58308	1.85633	3.29874	2.99442	2.56	2.79788
PPP3CA	4.57848	3.42031	3.11844	2.97015	2.5547	3.38529	4.15642	5.67241	5.35316	3.8455	3.05124	4.60909	3.14763	3.07121	0.903341	3.08076	4.57288	3.33374	4.59802	3.9355	3.81943	2.10485	2.94541	3.51884	3.96152	2.28336	2.65227	5.11653	2.34282	3.00141	4.45283	2.96777	2.98235	4.13975	3.04026	4.25698	3.69572	3.26317	3.53517	3.40305	3.02874	3.12572	2.09375	2.73146	3.92963	3.23481	3.66418	2.68818	4.50377
PPP3CB	3.1794	2.83064	3.15271	3.1099	2.45922	2.11294	3.55054	3.62839	2.97077	3.45426	3.34757	4.03839	3.05731	3.08703	2.58442	3.02573	2.85174	3.04713	4.16209	3.28538	6.07942	2.35078	3.96507	3.97871	4.21237	2.71259	2.2281	3.41946	2.72449	2.79408	3.16173	3.03174	3.14818	4.36768	3.05577	5.39987	3.08994	3.29371	2.89421	3.81466	3.38368	3.16316	2.4937	3.51793	2.81808	2.97554	2.8434	2.92811	3.10178
PPP3CC	3.28787	3.06276	2.04353	2.13638	1.74486	2.70134	3.64926	2.32	3.02312	2.43572	3.24592	2.4146	2.24441	2.96769	2.33065	1.9404	1.7468	2.24803	2.60214	2.79709	4.15243	1.64985	3.44743	1.90669	3.36	1.57238	1.37622	2.1856	1.51214	1.55434	2.05254	2.03301	2.48133	3.45856	2.50185	3.92007	2.1399	2.90473	2.46249	3.53419	2.67654	2.10279	1.97062	2.4881	2.54008	2.44441	2.21052	1.75951	2.76994
PPP3R1	12.9615	10.7915	8.14836	9.11431	8.75442	10.4409	11.2967	12.0258	12.7875	7.92535	8.728	10.4161	9.92189	9.8348	8.23726	11.5247	8.4459	9.87152	10.1075	10.4786	10.5831	7.76467	9.49145	12.2305	7.70652	8.05191	8.16804	13.3373	7.76982	8.75125	11.5164	7.32648	11.0245	8.23995	9.45906	12.9953	7.9916	10.8337	7.91411	13.31	9.24624	9.35725	6.53251	9.20712	11.5712	10.3109	8.42565	7.03072	13.3836
NFAT5	0.826848	0.453339	0.546094	0.298076	0.297574	0.353115	0.385691	1.03984	0.843335	0.598431	0.212605	0.879711	0.474208	0.804213	0.166032	0.953484	0.346548	1.00075	0.912175	0.699789	0.874394	0.442795	0.452835	0.551792	0.879287	0.280545	0.0517273	0.560233	0.191416	0.270685	0.64484	0.680437	0.733348	0.619477	0.888752	0.419014	0.732995	0.723708	0.976977	0.856063	0.285978	0.383738	0.0608855	0.282559	0.674662	0.479243	0.313522	0.395215	0.535967
NFATC1	0.987026	0.857752	0.4954	0.181815	0.241869	0.580425	0.525195	0.612037	1.44876	0.367752	1.18256	0.291513	0.311695	0.672299	0.54189	0.609481	0.20504	0.54874	0.76606	0.527789	1.13478	0.259846	0.835053	0.319721	0.782963	0.302556	0.154243	0.708333	0.379985	0.366726	0.670102	0.719153	0.342613	2.48726	0.46306	1.28086	0.329311	1.27862	0.320889	0.7515	0.704552	0.305239	0.816949	0.713005	0.388749	0.329652	0.267351	0.387867	0.43152
NFATC2	2.60692	1.55507	1.15208	0.899708	0.701085	1.78033	1.76596	1.49828	4.56168	1.19823	1.58817	1.59512	1.08744	0.883585	0.736348	1.43244	1.36094	1.69851	1.45621	2.47963	3.02387	0.645137	1.31331	0.585339	1.88356	0.441481	0.406781	3.47912	0.870967	0.806686	0.992171	1.25463	1.17463	5.40482	1.31553	2.53134	1.07652	3.00795	1.64817	2.00359	1.09484	1.01805	0.776338	2.17626	1.14395	1.33058	0.855386	0.822277	2.13517
NFATC3	1.75559	1.51857	2.09795	1.30243	0.946895	1.19539	1.87429	1.67396	1.89193	1.3369	1.21232	1.54956	1.00384	2.74656	0.713791	2.70689	1.36469	2.98979	3.57449	2.07012	1.70459	0.768786	1.44294	1.85848	1.56583	1.64704	0.458271	1.60717	0.889099	0.732617	2.29217	2.34559	1.56933	1.62438	2.31033	1.14012	1.85307	2.03265	1.91212	2.39878	1.82803	1.28347	0.843892	1.05464	1.54566	2.94931	1.93416	1.14594	1.22567
NFATC4	0.153845	0.226733	0.292848	0.0866613	0.138176	0.0885025	0.41366	0.182809	0.222151	0.163193	0.257598	0.152281	0.101177	0.216099	0.143178	0.128346	0.125417	0.338904	0.235856	0.122847	0.491732	0.270943	0.482242	0.0931342	0.447936	0.147349	0.17665	0.113551	0.179244	0.108392	0.206845	0.210213	0.20933	0.452716	0.216169	0.333027	0.180395	0.193096	0.211531	0.178032	0.418658	0.179656	0.46242	0.203764	0.164808	0.13547	0.226949	0.187703	0.0923191
HRAS	4.34692	7.22254	3.43766	3.93596	4.98774	3.92925	8.38276	3.18443	3.74423	4.51717	3.98051	3.18615	5.23861	4.21019	5.22352	3.07961	3.22873	2.95431	3.28824	3.99548	4.66046	4.98884	6.48783	4.04827	4.50329	3.32188	4.78618	3.89902	4.55338	4.10752	4.10538	3.66458	4.39446	6.94279	3.40871	7.84781	2.95118	4.40503	4.37362	4.98895	6.77747	3.90118	10.0206	4.63635	3.70771	2.83583	4.08113	4.01267	4.11114
KRAS	2.95557	3.27963	1.86871	1.40184	2.33256	2.91563	3.65688	3.38824	3.8217	3.44942	2.2143	2.975	2.60564	2.57491	0.661732	3.80176	1.66855	2.11301	2.67562	4.70495	2.27266	1.45211	3.13094	3.51404	2.61596	1.80429	1.09904	2.73435	1.72762	2.13364	3.5072	2.39899	2.32334	2.96589	2.62936	3.22049	1.78621	2.72079	2.37504	2.73263	1.7499	2.02843	1.06859	1.87326	2.40043	2.67059	1.30901	1.59633	4.0077
NRAS	6.56219	6.03177	4.99816	3.51887	4.06375	5.1824	6.71283	6.70617	6.99017	6.96463	6.16268	7.1864	5.67081	6.39681	4.28909	7.00149	4.15537	6.45611	7.02626	6.23522	8.53579	3.74292	6.45967	7.85036	6.46512	4.84988	3.43757	6.71947	3.9499	4.91832	5.54358	5.77114	6.53116	9.43945	5.91393	8.21815	4.31304	6.28695	5.31952	8.03529	4.7506	4.71049	2.78215	4.56557	5.71814	7.06681	3.1515	4.4743	6.47767
FOS	135.031	29.8232	44.7945	122.755	199.752	81.1557	17.5767	212.369	103.162	198.059	136.881	242.715	27.2943	39.7229	47.1835	84.9862	163.054	119.04	40.8175	52.2597	98.5013	209.469	71.1092	6.08354	313.334	298.084	92.878	49.6055	34.2182	201.47	27.2791	9.89295	25.3408	284.515	22.7005	99.1879	204.665	120.694	66.7515	52.2139	143.261	123.119	59.929	63.7869	36.2957	32.2573	384.139	285.75	44.301
CARD11	0.921938	0.525258	0.435437	0.301532	0.13433	0.0502989	0.876622	0.314244	0.280209	0.28983	0.426211	0.646307	0.826162	0.447866	0.408879	0.427239	0.269762	0.280064	0.607234	0.391817	4.06693	0.141959	0.850668	0.230258	1.39079	0.270186	0.0584555	0.231288	0.370086	0.332053	0.214413	1.13038	0.572401	1.26183	0.441535	0.319377	0.654881	0.67874	0.502794	1.3537	0.811928	0.266018	0.389761	0.412874	0.228837	0.250293	0.291971	0.254291	0.224575
BCL10	3.22999	3.2201	2.21108	2.0953	2.55838	3.20439	3.81731	3.72227	4.86344	3.62059	2.85512	3.26893	2.12641	2.70832	2.07722	4.89886	2.0913	3.63569	3.77333	2.76292	3.78356	2.40777	3.00689	3.22956	3.17488	2.0428	1.31767	3.13587	1.96928	2.88428	3.11025	2.21654	2.84899	4.74905	2.14655	3.43455	1.96827	3.10725	2.20206	3.48866	2.82782	2.71184	2.0183	2.24052	2.29954	3.2935	2.213	2.43655	4.01954
MALT1	1.30344	1.38385	0.897939	1.00025	1.16916	0.802339	1.22467	1.29685	1.30359	1.63805	1.6443	1.42234	1.00704	0.968851	0.237767	1.43741	0.587934	1.37756	1.84903	1.53685	2.27918	0.867057	1.43301	1.35603	1.75033	0.459634	0.382505	1.03148	0.73219	0.700342	1.19373	1.50889	1.2523	2.08756	1.09587	1.9315	1.29622	1.63997	1.30875	1.32755	1.24705	0.819985	0.554352	1.35542	1.37902	1.13932	1.01189	0.767132	1.27167
CHUK	2.07209	2.20113	2.07496	1.63893	1.83959	1.79282	2.45058	2.18977	2.50498	2.48514	2.15458	2.50251	2.15488	2.45075	1.56041	3.23157	1.78917	2.26192	2.46233	2.63567	2.67591	1.54319	2.60547	2.61648	2.15462	1.74906	1.15837	2.13711	1.99772	1.92002	1.93324	1.95348	2.25524	2.54711	2.05093	2.61421	1.72691	2.14693	1.79204	2.69529	1.88337	1.5434	1.01902	1.77209	2.11165	2.38836	1.63154	1.45924	2.90705
IKBKB	1.62908	1.34482	1.14621	1.11315	0.901213	0.855553	2.35228	1.06679	0.954251	1.5088	1.08464	1.44375	1.22091	1.42175	0.887845	1.34189	1.02311	1.33827	1.71555	1.23853	2.45826	0.91708	1.78974	1.29669	1.95979	0.918301	0.59344	0.937795	0.992755	1.05393	1.15613	1.6842	1.65564	1.89132	1.19302	1.65174	1.62195	1.30183	1.20875	1.85923	1.83234	1.01374	1.03878	1.14247	1.15911	1.14719	1.28191	1.05031	1.05413
IKBKG	1.05951	0.588088	0.739909	1.05625	0.834262	0.944406	3.46137	0.795291	0.732734	1.16331	0.75121	1.46883	0.478403	1.29967	0.928282	0.988278	0.762455	0.931247	0.717661	1.17047	0.837742	0.687624	1.55096	0.99046	1.42489	0.745045	0.396338	0.86995	0.938425	0.593666	1.38822	1.45359	1.78996	1.33127	0.921443	1.04468	1.03726	1.21707	1.60511	1.46955	0.639927	0.714301	0.585672	1.13316	1.08216	0.941734	0.638845	0.814019	1.30326
NFKBIA	108.14	55.9879	25.5803	32.1408	54.2648	45.8564	35.7112	67.8729	86.9626	67.8909	78.0099	45.5045	36.2363	61.4176	35.3233	52.2519	42.234	70.2466	48.5912	38.4294	89.8454	28.5735	46.899	33.7525	40.6213	28.4164	30.978	33.6281	39.0519	57.3305	40.6518	32.4025	38.9239	166.649	26.0599	96.0513	26.4834	40.6662	42.0021	34.2009	34.4715	41.0675	62.6029	63.8396	48.1891	42.1187	32.7704	38.1638	71.9689
NFKBIE	6.11741	5.16017	2.05599	2.05521	1.81438	2.24388	6.78217	2.15031	3.64438	4.82561	5.01535	2.30014	2.18285	3.71965	2.19737	6.64194	1.40562	2.92066	4.34557	3.2421	11.1633	2.40497	6.87484	2.03663	6.32263	1.77719	1.67904	3.51783	2.26954	2.41583	2.54168	3.06581	5.42426	12.4828	2.28423	8.24445	2.41849	5.00049	2.72079	4.43521	5.20496	3.02574	6.01041	5.42278	1.68451	3.66532	2.2974	2.76111	3.89441
PIK3R5	0.942068	0.680415	0.310468	0.303691	0.150049	0.203812	1.05829	0.264433	0.298259	0.506548	0.855921	0.674841	0.722792	0.512372	0.335512	0.854349	0.368543	0.685196	0.670007	1.18183	2.77232	0.145247	0.707685	0.51621	0.977497	0.411208	0.0122191	0.272675	0.341745	0.551588	0.252109	0.89789	0.549591	1.70725	0.388017	0.371949	0.482543	0.763892	0.563407	1.01742	0.974602	0.351199	0.408396	0.70703	0.279179	0.583323	0.2983	0.196265	0.387901
PIK3R1	10.2578	5.34007	10.1151	6.51247	7.51497	5.75439	6.39339	18.465	4.71619	6.09942	5.69183	15.9926	18.0023	15.2533	4.46874	4.6916	15.0195	13.3058	7.87823	5.93005	5.7525	5.67523	7.62816	12.7161	7.90268	8.99015	4.03981	3.35085	5.43864	9.79543	6.30171	9.227	15.4943	6.47591	12.376	2.63785	6.73148	4.01462	19.5772	12.7582	6.22238	14.3563	2.40705	6.98206	10.366	11.8746	3.99272	11.9805	5.8889
PIK3R3	0.857539	0.767164	0.852534	0.357929	0.119995	0.203995	1.1554	0.774573	0.557405	0.451742	0.786432	0.565999	0.614396	1.61854	0.370253	0.795197	0.377398	0.874481	0.883758	0.497783	2.19545	0.474608	1.15699	0.93244	0.960286	0.339399	0.293964	0.578862	0.632926	0.641758	0.505076	0.909522	0.75852	1.10566	0.889119	0.384014	0.504394	0.60818	0.74349	1.57045	0.786657	0.426899	0.817971	0.428705	0.644881	0.676308	0.456373	0.305667	0.450489
PIK3CA	1.26189	0.953052	0.942754	1.00391	0.833533	1.20562	1.43704	1.46425	1.54533	1.36371	0.758796	1.56921	1.07637	1.31981	0.31546	1.88135	0.997475	1.59608	1.70503	1.72811	1.44922	0.706284	1.04137	1.42806	1.43324	1.00669	0.387391	1.12904	0.83601	0.894002	1.21093	1.44097	1.25338	1.38602	1.35658	1.07063	1.40025	1.38939	1.13371	1.65655	0.980367	0.835073	0.402224	0.718788	1.45878	1.5695	1.20436	1.11532	1.05426
PIK3CB	1.7991	1.715	2.07089	1.43365	1.50774	1.49641	2.48925	2.12261	2.29035	2.49577	1.44515	1.93957	1.59247	2.46774	1.4632	3.05804	1.51933	2.27299	2.50958	2.12223	3.02537	1.31042	2.85067	1.85355	2.51795	1.34157	0.914245	1.86946	1.79479	1.81736	2.02759	2.19328	2.20713	3.62737	1.82625	2.41888	1.77932	2.08344	1.89787	2.703	1.69659	1.5783	1.13304	1.42827	2.19294	2.19296	1.27861	1.38637	2.12856
PIK3CD	1.747	1.16853	0.882387	0.726787	0.215316	0.224343	2.48029	0.618936	0.424818	0.817911	1.30882	1.26175	1.69863	1.21024	0.685499	1.4103	0.709025	1.47493	1.41133	1.1458	7.21497	0.477651	1.42026	0.539174	2.53473	1.04937	0.0869077	0.495163	0.604637	0.866556	0.577781	2.08995	1.24597	1.85489	0.948943	0.655715	1.20183	1.22296	1.31735	2.62437	1.93871	0.681714	1.06359	0.808607	0.290733	1.23022	0.882799	0.651431	0.418818
AKT3	0.619529	0.413311	0.770444	0.30413	0.233565	0.420944	0.947716	0.943333	0.818729	0.60659	1.00574	0.64838	0.558574	0.763686	0.29172	0.924672	0.528074	1.26785	1.33266	0.711026	1.68422	0.298793	0.713983	0.569079	1.10647	0.407194	0.152458	0.659522	0.472761	0.845846	0.590279	0.855287	0.790488	0.890896	0.661023	0.532645	0.595765	0.616312	0.638778	0.907785	0.682436	0.452101	0.352938	0.461493	0.506402	0.86853	0.474251	0.388698	0.869028
AKT1	6.76894	7.26586	7.29211	6.01485	9.56624	7.48421	11.9157	6.67451	5.79623	6.38603	6.09166	9.92017	7.6935	9.57849	10.2354	6.7619	7.81818	8.48343	6.44388	6.65285	6.83666	7.69724	8.47055	6.00318	6.56478	6.90407	5.28961	4.60749	6.89943	4.92773	5.56446	8.48247	6.463	7.12789	7.0716	5.86181	5.7718	6.78408	8.69661	6.4239	6.6541	6.55807	4.09032	6.10216	7.45685	6.65426	4.97891	6.731	7.60613
AKT2	6.04965	4.89966	7.01406	5.72316	7.29518	5.58294	7.91534	4.33377	4.09998	5.58787	4.79408	7.1516	6.04096	6.91402	8.85023	4.80117	8.35092	6.80813	6.4588	6.31984	4.86153	4.85482	5.7645	6.79778	5.92122	7.01121	4.71241	3.89706	6.08979	4.69128	6.70843	6.73295	6.84652	5.53055	6.63228	5.24337	7.30011	7.67508	8.03047	6.1867	7.13401	4.67476	4.34029	5.15044	5.55811	6.65234	5.5779	6.18024	4.83888
GSK3B	2.62792	2.52013	2.80557	2.12916	2.34958	2.07462	2.9062	3.04766	2.76597	3.40801	2.5476	3.25939	3.1987	3.44445	2.33745	2.72794	2.72456	3.52278	4.3045	2.86145	3.2602	2.34573	3.28719	2.60938	3.78035	2.356	1.81291	2.47215	1.98697	2.60854	2.90728	3.03326	3.68255	3.89542	3.24933	2.55504	2.7361	3.314	2.73318	3.59237	2.58691	2.58679	1.94636	2.41109	2.50736	2.68395	2.32994	2.59911	2.41601
INPP5D	1.99511	1.09556	0.931472	0.535079	0.211681	0.377626	1.77355	0.760196	0.483791	0.667892	1.21878	1.09215	1.74814	1.02387	0.806618	1.19716	0.618165	1.03519	1.47331	1.00958	5.29089	0.378787	1.16242	0.714768	2.00186	0.678179	0.113576	0.586912	0.696823	0.911719	0.530431	1.93618	0.834574	1.76656	0.923433	0.61641	1.06527	1.10895	1.15307	2.09091	1.47637	0.631999	1.0433	0.826589	0.507599	1.14647	0.688392	0.557889	0.792564
CD72	0.955493	1.53498	0.373141	0.254043	0.110875	0.295825	1.45483	0.38457	0.440782	0.701349	1.76337	0.514648	0.969203	0.336537	0.332573	1.2003	0.205361	1.03089	1.04181	1.06685	4.58751	0.12983	1.02519	0.632178	0.845275	0.25321	0.108348	0.167191	0.452281	0.879002	0.310483	1.67614	0.536822	2.00792	0.354915	0.428121	0.523465	0.374917	0.549995	1.79311	1.75574	0.403862	1.59117	0.844369	0.364386	0.830905	0.487968	0.435075	1.12279
PTPN6	5.08596	4.53237	3.57055	4.09287	3.01377	2.56329	6.92401	3.68743	2.33865	4.24925	5.05411	5.04741	5.22238	4.87974	4.4227	4.78126	3.4524	4.71127	5.35952	4.29357	13.0761	3.55967	6.4305	4.28964	6.39264	3.64298	2.81064	3.55573	4.08155	3.28962	2.57314	6.47143	4.89506	6.58453	4.05035	4.40177	4.06931	4.59567	3.45453	7.67672	5.77241	3.20697	4.95149	5.71899	2.76033	3.73867	3.87198	3.52557	2.85452
FCGR2B	2.8733	2.27182	1.21472	1.6637	0.448876	0.814286	4.43716	1.70307	0.785987	2.42728	3.8394	1.61332	1.63317	1.73953	0.820636	1.34505	1.22707	1.27345	1.92655	2.18783	1.47478	0.26716	2.09792	2.98361	1.99975	1.14754	0.05972	1.48706	0.930687	1.81648	0.727129	1.90696	2.21043	2.114	1.86163	1.25853	1.7005	1.40522	1.75715	2.39078	2.6365	1.71884	3.41068	1.97924	1.59259	2.55707	1.55958	0.775378	2.21651
RASGRP3	1.14482	0.551885	0.47729	0.256607	0.133292	0.394775	0.544438	0.620856	0.379308	0.352207	0.423184	0.415751	0.474322	1.34522	0.285441	1.18014	0.188988	0.47428	0.624809	0.39757	1.12387	0.0996408	1.26051	0.426492	0.563216	0.268619	0.0391846	0.248716	0.599181	0.294621	0.357429	0.537467	1.09921	0.661329	0.630736	0.489345	0.41415	0.401538	0.446671	1.30266	0.399299	0.284522	0.229764	0.408421	0.468558	0.684825	0.290278	0.283224	0.432019
IGHA1	151.97	108.247	357.019	45.5622	13.6111	12.5617	283.547	97.2613	224.079	124.545	431.849	119.763	177.395	159.373	480.596	90.828	37.8316	111.97	236.539	112.259	2653.63	79.8564	214.553	31.043	626.152	171.872	46.5181	228.288	132.347	333.594	76.0109	93.4142	112.405	790.344	94.7332	117.438	88.3073	114.332	412.538	197.796	79.0469	51.5752	900.533	312.781	29.1123	83.3185	184.009	235.316	90.5076
IGHA2	8.82731	8.79584	12.3737	4.49772	0.959361	2.12559	16.8196	3.64749	66.8739	9.56521	41.4776	16.3397	19.802	10.3737	110.076	30.831	2.99221	11.8406	17.4314	12.1538	65.3803	7.25698	104.29	3.7696	30.4147	16.4242	1.49864	29.8648	2.41296	38.2849	10.6798	7.13351	18.5366	67.725	8.22415	7.97071	5.61244	9.16642	29.4876	17.2136	6.86644	4.69194	118.326	18.0933	4.91893	8.01214	5.70953	25.9283	24.5364
IGHD	1.29305	0.633956	1.56165	0.553986	0.0347058	0.0319884	2.03271	0.310875	0.355625	0.332803	3.14619	1.13266	2.87652	0.583768	2.85299	0.798662	0.442515	2.64157	0.65667	0.68714	25.5907	0.844208	1.21942	0.269687	1.40722	4.59305	0.29534	0.764874	0.560386	27.1217	0.221584	0.718885	0.845335	3.41032	0.488378	1.01637	0.496308	0.668924	1.06761	2.02731	0.0339023	0.241154	4.97633	2.53821	0.114662	0.257377	1.73583	1.6172	0.173725
IGHM	39.1768	17.9936	75.0677	22.5571	16.6013	3.2085	118.748	9.42337	121.94	22.1691	36.4056	100.853	39.0132	43.4847	72.7941	13.6383	13.7531	99.2528	16.269	43.028	98.6253	18.6021	197.126	27.2775	107.87	41.1362	12.0994	19.1065	12.8716	98.1322	29.0694	313.144	24.7769	61.1386	11.8609	16.3726	18.2152	5.20958	56.2272	115.665	22.8722	47.9203	32.5938	6.57633	9.3239	73.5446	24.4061	42.2824	46.3162
IGHV1-3	0.68664	0.319814	0.924046	0.0362949	0	0.0461065	0.32213	0	0.790838	0.479686	0.786025	0	0.912456	1.29818	1.24402	0.0356026	0.0765383	0.799089	0.137394	0.0385874	3.30808	0.044517	0.286124	0	1.28103	0	0	0	0.145388	1.30493	0.266151	0	0.228454	0.43514	0.0715855	0	0.0487741	0.428513	0.294665	1.04073	0.195461	0.125131	0.235168	0.425768	0.0495805	0.489681	0.156371	0	0.0469497
IGHV2-5	2.15256	0.334197	2.15404	0.113782	0.0522729	0.2409	0.865588	0.167226	0.734582	0.634929	1.39002	0.195341	2.00735	1.20584	1.29996	0.558057	0.119971	1.42446	0.622149	0.161291	1.51238	0.139557	0.811549	0.143363	1.17131	0.491437	0	0.460813	0.0506423	0.703804	0.556241	0.144369	1.36416	0.90942	0.822855	0	0.560644	1.17544	1.23167	3.6809	0.408502	0.130759	0.368617	0.543787	0.466293	1.90726	0.204255	0.633305	0.294367
IGHV3-13	2.79332	1.38497	4.17887	0.200044	0.137854	0	3.29729	2.32265	2.21976	0.940036	2.83264	2.09497	1.67637	1.19252	1.71414	0.327047	0.316388	1.59763	1.38832	0.248126	3.95046	0.0408936	0.33793	0.693144	3.12577	1.0634	0	1.31653	0.356145	0.773366	0.39118	3.74385	0.689538	1.02151	0.591829	0.249719	0.627258	0	0.902269	0.183851	0.224439	0.651362	1.18815	0.695312	0.0910898	1.84019	0.466841	0.94214	0.431282
IGHV3-21	13.2908	2.47616	10.5778	0.666814	0.551418	0.211768	8.70822	1.73464	6.01353	2.05633	7.60925	2.91921	9.26417	19.2128	9.95152	3.66293	0.597622	5.26787	3.23941	2.76483	28.0711	0.776978	16.1831	0.756157	17.9456	3.09052	0	4.60786	1.9588	11.6778	2.05369	67.5162	5.09658	7.77237	2.36732	1.99775	3.94277	3.88713	5.95498	33.0563	1.39152	3.90817	3.40242	6.21435	1.09308	7.60611	1.83145	3.85421	1.72513
IGHV3-23	31.1673	9.64993	35.161	3.91599	1.37216	0.590206	11.9499	4.9457	30.049	7.31003	16.0879	10.358	25.8196	31.6532	34.9771	11.2309	2.37942	22.908	16.1639	9.80852	59.2473	2.56437	26.7598	2.69702	62.7018	10.7171	0.212307	19.4046	7.04561	38.6817	6.42458	26.9067	18.8297	31.1224	4.64726	6.5869	5.79757	6.0241	13.4714	44.176	3.88716	7.51319	13.4392	11.6358	5.66676	11.4377	7.68509	12.3616	6.69686
IGHV3-72	1.01268	0.656241	4.65819	0.228081	0.0449071	0.165564	2.18954	0.11493	7.84896	0.631587	3.09394	1.57747	1.3796	1.55388	3.21076	2.39711	0.171776	3.58682	1.43899	1.73205	5.27131	0.639427	2.20167	0.061581	8.37355	2.43571	0.0521117	1.18764	0.826621	5.51727	0.86015	1.36428	1.40633	2.69106	0.996096	0.488086	1.31358	1.20215	1.58717	5.39016	1.00896	0.89867	0.580572	1.06173	0.222549	2.15804	0.736989	1.29739	2.23385
IGHV4-34	5.56975	3.24839	7.72111	0.680983	0.296387	0.182121	11.4972	1.86473	3.68783	2.24213	8.65761	4.13498	4.45783	16.3805	8.59926	2.5665	1.05814	3.38849	3.39191	4.42019	63.6604	1.36278	9.12224	0.609651	9.84341	3.32231	0.229292	2.77611	1.53142	9.56074	4.15261	8.79963	17.4033	13.1297	2.79228	1.25276	3.22702	2.80341	8.72946	13.6371	3.18479	2.10064	4.4704	6.86729	0.391686	4.48392	1.31254	7.41186	2.08633
IGKJ5	0.509817	0.474911	0	0	0	0	0	0.332691	0.456697	0.332414	0	0	0.998394	0	0	0	0	0	0	1.20332	2.579	0.462743	0.849766	0	4.57736	0.376039	0	0.572985	0	1.31269	0.553313	7.89848	1.01774	1.00515	0	0.47096	0	0	1.02099	1.66433	0.507941	0	0	0.49175	0	0.462737	0.81272	0	0
IGKV1-27	7.91151	1.46452	2.49898	0.412831	0.258628	0.238378	10.1355	0.463329	3.63445	2.31472	4.81412	1.12112	2.9795	9.99314	2.89429	4.41771	0.474858	3.59676	2.41518	0.877813	15.6068	0.506352	10.5242	1.77327	8.94121	1.57109	0.180072	2.16594	1.30291	9.75008	0.770583	1.64285	2.801	4.89944	1.40641	1.17124	1.96693	1.32929	2.43755	19.9502	1.51584	1.59581	2.79647	2.10345	0.153803	3.40633	11.561	2.16926	1.11659
IGKV1D-13	0.87591	0.52796	1.71746	0.190645	0	0	0.24172	0	0.323089	0.739091	0.698706	0	0.353155	9.09188	0.0544533	2.35631	0.201015	1.82708	1.53959	0.121612	0.173762	0	23.6601	0.50444	4.33167	0.912095	0	0.173724	0	0.221109	0.0559199	0	3.22284	0.304752	0.112804	0.237985	0.307433	1.91321	2.57963	16.1055	0.667347	1.31454	0	0.248491	0	0.046766	0.0821366	0.146925	0.739833
IGLV1-36	0.985906	0.918403	2.21471	0.364796	0	0.0926823	5.27282	0.900721	1.89884	0.932113	2.49162	0.713965	0.530953	4.49427	2.65699	1.61027	0.153856	0.944889	0.736496	0.62054	7.85511	0.313205	5.99809	0.344728	2.77628	0.3636	0	2.16072	0.535803	1.05772	0.374507	1.6663	1.57452	9.23304	0.791448	0.318767	0.882402	0.646041	3.94886	1.93113	0.343797	0.670763	0.650004	2.61516	0.398663	0.715889	0.43221	0.187426	0.0943773
IGLV1-44	17.6307	12.5979	17.2549	1.44286	0.465419	1.05295	14.5185	3.43805	7.43233	5.68023	20.4054	9.04409	13.8108	22.6927	19.5099	6.29373	1.90977	7.91188	5.84929	6.78874	64.67	4.17955	16.4567	1.62458	31.3207	11.6274	0.294593	7.59972	3.23829	16.9122	3.06159	21.3845	10.0481	22.8601	6.41817	2.64424	2.39275	6.70526	10.3848	23.6998	3.51316	2.2579	6.71325	8.76305	1.59358	8.02012	6.77846	8.59609	3.45488
IGLV2-11	10.9458	5.95539	17.3374	1.68454	0.246989	0.364242	11.0882	4.07713	10.0656	5.55797	16.5987	7.49466	52.4032	28.6303	10.5443	5.59006	1.96512	5.38445	5.06525	5.2966	59.8628	2.9014	36.6908	2.64182	35.4205	9.43106	0.114646	6.20543	4.97713	12.5537	4.88852	8.73142	10.6031	14.1324	3.46384	5.90584	6.30954	3.8613	13.4822	56.8806	4.19813	2.6361	6.96686	9.57683	3.28037	8.00073	3.59019	7.36583	6.02717
IGLV2-8	2.34261	1.73192	4.04176	1.51345	0.796434	0.069912	9.69924	0.970615	9.3601	2.08508	9.35152	2.66444	3.02201	4.2103	9.98177	1.88947	0.435211	5.02487	1.59721	2.10638	11.4116	1.11378	25.2255	1.45619	13.5061	4.11405	0	3.59408	0.624621	5.64884	0.403568	3.35179	3.16716	13.0496	3.06643	1.47706	1.18331	2.39599	4.17018	14.2331	1.37076	1.6444	4.36822	2.83346	0.300719	2.83504	1.51157	2.22671	2.10012
CKLF	1.4851	1.3057	1.71701	1.9387	1.14028	0.721581	3.71062	1.24136	1.33036	1.83873	2.22168	1.56455	1.50318	1.81577	1.83406	1.65946	1.02859	1.43931	1.83862	1.15529	4.47382	1.46914	3.92166	1.68035	2.8738	1.46464	1.12572	1.36904	1.35203	1.50377	1.01417	1.80964	1.75438	3.1254	1.64397	2.63592	1.07862	1.89528	0.969104	2.16535	2.44389	1.53262	3.52043	1.93142	1.70372	0.863298	1.59604	1.64954	1.07022
CX3CL1	6.16195	3.58338	4.85701	3.73329	3.30915	4.57509	5.94265	3.19068	5.4938	8.88212	4.15149	3.36922	5.00949	6.02326	6.83051	4.15098	3.77718	5.93972	4.41143	5.26325	6.95333	3.26233	7.68283	3.21995	7.52973	4.52831	4.62952	4.94933	2.0221	1.92036	4.41744	3.76244	6.27223	12.3339	4.46144	8.88393	4.32136	7.1363	4.01399	4.0063	7.73295	4.81353	5.0498	9.13243	4.47791	2.0426	5.67287	4.64134	6.18068
EDN1	1.03869	0.594749	0.911494	1.02958	0.524837	0.725616	5.58822	1.43026	1.46826	1.28616	11.454	1.19857	0.531855	0.742675	0.171208	0.567225	0.691499	1.85397	1.5305	1.52195	3.06909	0.657354	1.31039	0.439821	2.6523	0.358467	0.338355	0.40698	0.743866	1.39856	0.63088	0.684491	1.82622	3.15635	0.695432	1.89264	0.814981	1.93574	0.992363	1.711	1.67098	0.753681	1.01664	1.4247	1.49315	0.441114	0.858293	0.923898	0.875717
SAA1	193.984	290.256	398.066	466.676	4733.15	913.056	3551.66	387.861	1572.84	1201.27	596.92	281.611	99.8316	92.3157	72.6909	25325.6	323.45	14420.2	208.948	1184.59	384.214	2196.9	341.8	824.911	259.432	150.983	788.493	1568.88	16274	25154.1	10156	6047.32	80.5499	408.094	49.3264	1663.41	115.066	239.401	1187.31	128.99	243.429	412.343	26784.6	459.615	629.104	28808.1	194.666	101.076	2018.54
SAA2	17.1374	17.1309	60.8057	58.4404	572.128	63.6891	432.077	35.5085	86.3205	140.004	22.5854	38.9321	8.24538	15.7342	7.19869	3530.66	42.2266	2417.01	8.50491	122.764	37.6767	300.938	46.8562	53.1449	42.7873	17.0229	73.6987	113.482	2436.3	4583.2	1346.88	842.156	9.0361	37.8612	2.48227	105.707	11.2463	26.5162	133.448	22.2151	17.8197	36.421	3301.62	39.0931	66.9138	5115.53	15.3377	7.60727	208.052
SEMA4A	0.792218	0.35412	0.307011	0.199714	0.100631	0.182776	0.441092	0.259435	0.304146	0.287601	0.540195	0.484444	0.542716	0.39685	0.288286	0.543478	0.160764	0.250305	0.606981	0.257991	2.55917	0.097456	0.858549	0.259754	0.708208	0.419523	0.0755604	0.283746	0.160575	0.221665	0.220463	0.465933	0.382338	0.692282	0.266837	0.710391	0.294354	0.66237	0.30801	0.807609	0.604264	0.172752	0.455691	0.453447	0.170145	0.300266	0.171163	0.176533	0.266677
SEMA4B	3.74962	6.56335	3.18198	4.96846	3.89768	10.8607	6.62127	2.0084	11.9792	4.57779	5.93838	4.92822	2.86194	3.30177	2.91072	10.9457	2.73155	3.30211	5.62381	9.5007	3.79549	3.59666	3.80709	1.70169	4.38088	3.02474	3.16151	10.3864	5.95378	3.15887	6.9176	5.17205	2.75455	7.19099	2.24806	10.3864	4.24034	7.03952	5.67067	4.14123	3.30053	2.27874	3.2219	4.91568	6.03239	3.63677	3.05263	3.71918	21.6925
SEMA4C	2.67453	2.93107	2.34847	3.24125	3.67134	4.88653	4.61741	2.18884	5.09896	2.39628	2.83168	3.25242	2.33229	3.28973	1.8855	6.04366	2.13106	2.75023	2.68547	4.36441	3.03752	3.19583	2.26567	2.89572	4.20422	1.99361	1.21033	4.36388	3.448	2.22797	2.58854	3.80236	2.56068	4.01994	2.0345	3.44443	3.25425	3.70442	3.42165	2.75803	3.21643	1.57344	1.62941	3.24745	3.75973	2.7874	3.15254	2.76652	8.0301
SEMA4D	0.708704	0.389991	0.372771	0.239954	0.122797	0.118327	0.632869	0.277666	0.187517	0.284571	0.369378	0.411955	0.65643	0.521071	0.234241	0.414144	0.2039	0.375013	0.421593	0.444559	2.16513	0.160195	0.660189	0.246846	0.920174	0.339072	0.0744874	0.219887	0.248748	0.29004	0.204913	0.724535	0.397848	0.915778	0.348461	0.34883	0.364635	0.491591	0.353453	1.23608	0.569783	0.211763	0.265685	0.328597	0.21161	0.223526	0.198473	0.221079	0.252769
SEMA4F	0.174224	0.107231	0.315621	0.216417	0.136445	0.0614186	0.294831	0.178661	0.0891832	0.184597	0.180264	0.270359	0.201058	0.43919	0.174264	0.151312	0.254892	0.247481	0.226599	0.163998	0.427555	0.251324	0.464116	0.156647	0.383446	0.206529	0.128878	0.090912	0.190598	0.197595	0.151946	0.350547	0.225656	0.297493	0.127146	0.149449	0.315579	0.3024	0.143302	0.446886	0.251074	0.145521	0.201387	0.123036	0.135238	0.214611	0.255419	0.144903	0.122106
SEMA5A	1.18669	0.453515	1.439	1.08202	0.715426	0.534454	0.731782	2.06089	1.61107	0.964845	1.13325	1.72252	0.773081	1.08092	0.690548	1.1695	1.33581	2.36213	2.66336	0.973967	1.29081	0.975367	1.20521	0.81083	1.02089	1.45411	0.549678	0.779358	0.780144	0.702372	0.950745	1.66236	1.14026	1.53136	0.830968	1.13471	1.63242	0.902491	1.43041	1.22469	0.984473	1.08957	0.47993	0.80789	0.985934	0.840172	1.34159	1.58618	0.646941
SEMA5B	0.108942	0.147876	0.13082	0.0460684	0.0444454	0.0438916	0.154788	0.174684	0.0836496	0.0365314	0.0537215	0.132872	0.0731471	0.119005	0.088819	0.070044	0.104435	0.226719	0.145326	0.0881608	0.194198	0.149737	0.0466934	0.0696545	0.114327	0.0367339	0.0442079	0.0524745	0.107647	0.0561014	0.148641	0.0701431	0.188482	0.0797788	0.170366	0.071885	0.0835758	0.0985824	0.118437	0.116856	0.10544	0.071472	0.0671612	0.111086	0.0692247	0.0875811	0.0893156	0.0502968	0.0506535
SEMA6A	1.32089	0.695115	0.902065	0.635956	0.259704	0.277603	1.87979	1.23584	0.753992	1.01806	0.880682	1.14304	0.943626	0.977679	0.612962	1.01789	0.86785	1.3744	1.846	0.651083	1.3343	0.337047	0.775151	0.929897	1.11999	0.755167	0.190448	0.538572	0.739084	0.816496	0.702399	1.0709	1.3355	1.31433	1.26464	1.56325	1.01464	0.670114	1.12965	1.20359	1.12928	0.933859	0.682527	0.900554	0.911646	1.4525	0.793507	0.58659	0.809107
SEMA6B	1.269	1.79975	0.922741	0.321694	0.17914	1.11039	3.70386	0.573086	1.82513	0.95053	3.31829	0.548939	0.606232	0.916881	1.05806	1.23036	0.441978	1.25408	1.07426	1.56497	0.98846	0.398555	0.889249	1.11773	0.770565	0.521443	0.306623	3.17324	1.07602	0.783883	0.671952	0.96477	0.654502	2.25953	0.919684	1.94704	0.628802	2.16757	0.888159	0.738236	1.53557	0.425707	1.08956	1.60097	0.967674	1.01232	0.636987	0.793012	2.33706
SEMA7A	0.723848	0.745486	0.729775	0.499066	0.151323	0.101436	1.79706	0.343269	0.20943	0.741664	0.2993	0.287885	0.497459	0.766906	0.289844	0.845283	0.150847	0.633409	0.310669	0.152102	1.09927	0.457051	2.91512	0.138339	2.33392	0.195656	0.095782	0.166749	0.275436	0.169785	0.243977	1.07015	1.42406	4.78221	0.357637	0.465168	0.348742	1.1146	0.315135	1.08612	0.573363	0.336471	0.420372	0.316573	0.240884	0.856961	0.315356	0.183761	0.129114
TNC	1.1701	1.08999	1.655	0.386829	0.211207	0.648271	0.301824	1.44056	2.6943	2.02795	0.736121	1.02682	1.21463	1.46342	1.2685	2.25044	1.08086	3.79203	0.762206	1.07719	2.25613	0.95987	1.13937	0.289627	1.73126	0.170537	0.25461	0.815712	1.78197	1.53574	0.62842	3.34133	1.03414	9.78674	1.94554	2.93446	0.625798	1.46454	1.33271	2.56956	0.348537	1.02075	0.337402	0.63801	1.35562	0.954384	0.881374	0.829381	1.41648
C5AR1	4.35254	5.31431	2.54033	0.986211	1.35254	4.65331	1.92183	2.1506	4.22836	4.56301	13.4347	2.56222	1.83845	2.85748	2.24795	4.23654	1.42916	2.52301	4.285	6.21354	8.84486	0.834223	3.26631	3.77374	4.06704	4.61951	0.326338	3.20957	1.94606	3.78074	1.49625	2.82935	2.84387	16.8263	1.52832	4.791	1.20778	3.77844	1.89321	4.18987	5.27184	1.63584	6.42937	3.65372	2.29623	5.32705	1.25585	1.52259	9.67163
CCRL2	0.44303	0.630836	0.321035	0.112406	0.0774615	0.392681	0.481008	0.272587	0.391199	0.660267	1.17816	0.183331	0.371829	0.362962	0.260863	0.477803	0.118521	0.339678	1.15243	0.911235	2.55063	0.0746798	0.643501	0.708151	0.66123	0.336113	0.0449444	0.355659	0.28142	0.396537	0.219807	0.276333	0.265323	1.67207	0.180133	0.391723	0.339873	0.580613	0.177447	0.516535	0.662098	0.252974	0.371748	1.04391	0.19194	0.465307	0.196741	0.156413	0.714906
CMKLR1	1.32445	1.27183	0.715489	0.662653	0.138904	0.278462	2.61319	0.870961	0.4453	1.31423	2.00634	1.47418	1.61691	1.41688	0.788031	2.69644	0.717294	2.23523	1.38617	2.14299	5.53449	0.485189	1.31378	0.938108	1.82861	0.768468	0.120892	0.696443	0.524829	1.25655	0.787085	2.64225	1.61312	1.7084	0.969047	0.364849	0.910808	1.40556	1.37053	1.69782	1.71986	0.718094	2.04475	1.13301	0.485305	3.455	0.852142	0.540463	0.338962
CXCR3	0.746713	0.222201	0.300608	0.145821	0.0528885	0.0292485	0.64224	0.0812137	0.0371617	0.182579	0.178995	0.371567	1.08658	0.564268	0.252094	0.293607	0.0728302	0.20873	0.338949	0.212148	4.13588	0.131788	1.68543	0.232082	1.75226	0.130044	0.0122747	0.198152	0.31768	0.15132	0.067535	1.21237	0.448575	1.02237	0.234626	0.124547	0.474425	0.724893	0.0830783	1.73516	0.568306	0.317517	0.335662	0.470164	0.146778	0.141199	0.157062	0.098579	0.0992781
EDNRA	0.603408	0.430087	0.5035	0.135314	0.219132	0.296516	0.403178	0.888956	0.851754	0.390457	0.417024	0.386792	0.474461	0.638591	0.217402	0.676937	0.313883	0.832407	0.781148	0.395616	0.539573	0.55599	0.460975	0.185411	0.824589	0.354034	0.0811556	0.508629	0.469762	0.298179	0.580469	0.27041	0.699625	0.62638	0.453701	0.472961	0.318217	0.439332	0.622519	0.589467	0.318811	0.272132	0.323301	0.370379	0.517565	0.24065	0.466384	0.360644	0.490103
EDNRB	7.58076	4.85898	6.29964	4.15455	3.19992	5.76074	13.6348	10.1183	11.9446	9.67409	9.33602	10.1584	9.38259	6.61915	2.40924	8.57133	5.25182	8.45776	12.2814	8.9312	13.0402	3.13879	9.89857	4.21511	8.99754	6.22992	1.85208	7.83826	5.84134	8.76469	5.54373	4.93036	10.4257	9.71269	6.69968	8.68055	6.22853	5.47302	6.95633	7.98441	6.99082	5.70436	2.83917	7.72206	8.84301	6.19333	4.8721	4.81482	9.06544
FPR1	2.84546	2.78283	0.855075	0.779277	0.350393	2.83642	1.7869	0.770038	3.27153	2.06958	5.92012	1.69653	1.37481	1.32885	1.9101	4.02266	0.914904	1.16671	2.01545	4.03673	5.01218	0.122019	1.07056	4.20953	2.93821	4.24718	0.00883931	1.14995	2.33197	1.44865	1.1591	2.22998	1.51575	5.41866	1.19907	1.19356	0.772414	2.92001	1.04697	3.51088	1.71885	0.647846	2.829	2.40605	1.97806	3.56561	0.7322	0.653099	6.29848
PLAUR	2.19506	2.61164	0.97012	0.302363	0.469928	2.23514	0.599522	0.791383	4.11181	1.68348	3.88495	0.606351	0.629904	0.619997	1.07953	1.34099	0.400208	0.512396	1.40435	1.87747	4.23641	0.0946874	1.30411	1.28274	2.19611	1.02915	0.149191	2.33025	0.781689	1.08934	0.816128	0.52649	0.827222	11.055	0.827923	4.60964	0.311226	4.16321	0.391719	2.08947	2.64603	0.654293	2.29259	4.19262	0.905175	1.2901	0.426144	0.54124	2.45909
PLXNA1	0.594787	0.268787	0.674725	0.265927	0.196797	0.146442	0.850402	0.199846	0.277507	0.528631	0.656871	0.582939	0.54253	0.653368	0.301204	0.58082	0.245861	0.950069	0.823183	0.630906	2.26408	0.215304	0.960412	0.242633	0.982515	0.334257	0.0691395	0.234765	0.276367	0.539357	0.309317	0.972351	0.638442	1.28087	0.445692	0.503666	0.630222	0.72498	0.414777	0.813384	0.677254	0.245388	0.422272	0.338078	0.264846	0.375974	0.359798	0.324745	0.144037
PLXNA3	0.352388	0.1911	0.393219	0.36484	0.113054	0.195963	0.551064	0.283938	0.494996	0.502681	0.22435	0.340504	0.234891	0.250577	0.209815	0.271413	0.108435	0.267962	0.35686	0.232991	0.962444	0.270296	0.685255	0.215192	0.652223	0.159857	0.131192	0.262174	0.18636	0.137733	0.224444	0.384469	0.424941	0.826865	0.179896	0.796249	0.340565	0.249341	0.42409	0.36051	0.6346	0.182906	0.160636	0.338304	0.401386	0.135146	0.246592	0.183988	0.134615
PLXNB2	28.8687	21.747	36.2944	24.6468	26.4571	23.9063	37.0085	18.4486	24.1102	20.8579	19.947	32.8607	29.3966	51.8568	41.1661	22.2466	29.0682	31.3852	32.1121	26.3905	24.909	20.5113	42.5898	19.2436	34.3513	26.5567	18.4173	17.3239	24.0808	16.6365	28.7907	34.813	32.4389	33.9245	25.4903	35.7683	30.7822	29.4379	36.055	35.4503	35.3799	17.8128	20.2052	26.8955	21.6893	30.3001	22.7508	23.9006	15.131
PLXND1	3.47155	2.39992	4.44881	2.18478	0.955695	0.99308	6.9495	2.64322	1.75006	2.96531	5.08907	3.34846	3.35248	4.0488	2.58821	3.21466	2.3952	5.11748	5.2907	2.92068	8.51738	2.09285	3.25796	2.00059	5.49174	2.94212	0.616907	1.9855	2.2862	1.97555	1.67551	4.88385	3.87217	4.91468	3.39733	2.03812	3.49783	3.77399	3.72119	3.5006	4.05737	2.24175	3.34344	2.89758	2.83568	3.09138	2.63863	2.55474	1.57304
PTAFR	1.22265	0.763128	0.596616	0.581868	0.243525	0.398607	2.14374	0.693095	0.287643	1.0683	2.17211	1.02929	1.08835	0.956457	0.730919	1.35969	0.626367	1.30593	2.3026	1.38623	7.05269	0.171881	1.42037	1.0882	2.16055	1.47267	0.014617	0.717144	0.638635	0.865641	0.411046	1.55968	0.956031	3.32771	0.961369	0.486772	0.810588	1.88829	0.857405	2.39217	2.32146	0.602169	1.45575	1.08005	0.370379	1.20689	0.74813	0.426517	0.3192
ADM	9.63663	34.8516	2.11764	2.84303	10.2867	25.4219	8.55365	9.95381	44.7463	9.2484	36.2551	5.79737	5.01107	3.45879	4.81352	26.9774	2.41928	8.32717	6.05668	12.7634	8.34711	3.81703	5.37591	6.98824	2.85071	2.04511	3.58532	14.6678	7.02184	17.8264	6.90033	2.97151	5.76743	41.5402	2.13789	27.9114	2.4667	14.113	4.59633	4.26401	3.11754	3.89765	10.1589	12.7533	20.9677	9.09607	1.69302	1.91056	29.9806
AREG	1.97492	1.48928	0.664438	0.052196	0.191836	0.176816	0.0992695	0.613702	4.85463	1.07309	1.75355	0.232987	0.172659	0.916176	0.310595	1.39094	0.210968	0.236595	0.658623	0.582674	0.961386	0.0320101	1.09727	0.0822076	1.69833	0.381515	0.139133	0.528481	0.894414	0.686081	0.956882	0.0827842	0.312897	6.62861	0.446106	1.48775	0.0233808	1.87442	0.188338	1.75573	1.0541	0.249934	1.4937	0.952467	1.28344	0.437466	0.121809	0.14526	1.23784
BMP1	3.45401	4.14268	3.60026	3.35625	3.10232	2.50352	5.43788	2.86147	3.10109	2.06443	2.58938	3.03421	4.49164	3.99616	4.20396	2.76517	3.14831	3.1438	3.47711	3.03371	3.27941	2.49724	4.30923	1.80976	4.54422	2.44247	2.46448	2.38689	3.00043	1.83611	3.32936	3.45864	5.99273	5.74392	4.33171	2.98475	3.72112	3.32193	5.16193	3.6401	3.5188	3.50639	2.69188	3.25907	4.25449	3.27391	2.82543	3.06129	2.81739
BMP4	0.616015	0.210798	0.892772	0.828	0.269268	0.14182	2.62457	0.79168	0.501152	0.553305	1.64283	0.776244	0.566253	0.850385	0.245799	0.378725	1.22127	0.632557	0.798269	0.286839	1.53691	0.912874	0.571014	0.210998	1.68799	0.955105	0.386864	0.494529	0.42857	1.19229	0.395685	0.867617	1.07498	1.28269	1.1239	0.609712	0.993919	0.212814	0.956722	0.66179	0.958198	0.935507	0.384285	0.230398	0.305012	0.445021	1.50308	1.27265	0.28281
BMP6	0.682935	0.272647	0.737268	0.340363	0.0995065	0.681315	1.5235	0.536614	1.49199	0.586149	1.38315	0.823384	0.866592	0.450887	0.596557	0.343988	0.603565	0.808135	0.826422	1.14041	0.904814	0.113855	0.633045	0.672517	0.48917	0.596252	0.0164958	1.08867	0.296094	0.777539	0.287404	0.667419	0.806869	0.597665	0.518737	0.386255	0.859337	0.372926	0.558239	0.415185	0.513787	0.290398	0.309081	0.658733	0.429728	0.784323	0.43881	0.317949	0.967283
BMP8B	0.0979388	0.0561435	0.0600514	0.125441	0.188255	0.049576	0.851787	0.15978	0.111355	0.496133	0.106807	0.103372	0.099587	0.0886265	0.0477723	0.0792977	0.417367	0.119135	0.12311	0.296364	0.174674	0.164115	0.813085	0.0632214	0.31361	0.063904	0.0401249	0.0889057	0.07072	0.155185	0.0776769	0.0954972	0.0526382	0.41961	0.145697	0.201827	0.247237	0.234493	0.0603501	0.0491889	0.127602	0.0352385	0.0722469	0.047234	0.159934	0.0923135	0.108089	0.0572882	0.0613003
CALCA	0.109247	0.245936	0.0527759	0.0471595	0.0278559	0.119816	0.0683359	0.0415864	0.13864	0.0534237	0.145902	0.0763373	0.0891423	0	0.0384857	0.0660857	0.0142071	0.0261754	0.00850103	0.0644634	0.00767559	0.0247898	0.0834591	0.178261	0.111462	0.01343	0.0754249	0.0204637	0.0899567	0.117204	0.0296418	0.0512889	0.902637	0.0897454	0.0664386	0.17661	0.0724277	0.0596555	0.018232	0.0965906	0.0272111	0.0077423	0.796649	0.184406	0.14725	0.347053	0.0290257	0.0259604	0.97606
CAT	196.717	171.586	156.549	153.268	172.584	194.674	90.6695	232.974	172.358	152.891	145.796	223.216	247.193	183.354	184.729	115.315	260.45	116.966	161.623	233.239	89.8131	88.0788	113.255	255.478	169.329	198.302	145.138	143.989	159.211	142.289	139.379	116.398	210.433	81.5038	263.264	89.044	236.088	231.421	220.51	198.341	100.194	165.032	85.9461	186.832	209.892	172.357	201.102	204.326	206.8
CD320	5.82808	4.34324	6.07899	3.74625	3.38431	3.56723	10.7132	3.55893	3.03342	4.44912	4.20602	5.21445	5.69001	9.57103	7.11255	2.88425	3.65129	2.07932	3.03489	2.21568	6.38425	3.80721	5.06986	4.034	5.17368	5.61664	4.57173	3.23207	4.01856	2.67265	3.31502	3.43917	5.92198	6.16465	5.64408	4.62935	3.65517	3.92121	4.32788	6.07587	6.43391	5.69447	9.98471	3.50423	4.79071	3.34382	3.8316	3.65542	4.08856
CHGA	0.0124907	0.00581774	0	0	0	0	0.0117198	0	0.0111892	0.00407213	0.0153985	0	0.00611524	0.00918372	0	0	0	0.011971	0	0.00982722	0.00526552	0.00566867	0	0	0	0	0	0	0	0.225129	0.00677817	0	0.0124675	0.00615661	0.00455775	0.00576934	0	0	0	0.00509708	0.0124447	0	0	0	0	0	0.00497797	0	0.00597845
CLCF1	1.54984	7.88569	0.312754	0.159698	1.03048	3.47643	0.957187	0.992178	6.73091	1.17043	2.72085	0.239276	0.182491	0.274061	0.321371	2.73428	0.145423	0.300833	0.824363	3.04069	1.19091	0.33833	2.33804	1.16614	0.912733	0.20982	0.464388	1.2127	0.678479	0.54723	2.41665	0.497359	0.704945	11.0912	0.286342	8.31847	0.214606	3.49238	0.0982217	0.928655	1.89597	0.35871	0.705505	5.00514	1.86423	0.462972	0.250194	0.270391	6.16919
CLEC11A	3.13872	5.15969	3.5741	1.43463	1.62754	1.94642	6.19935	2.34084	4.22935	2.62265	4.87741	1.62858	2.45351	3.21919	3.14991	2.19226	1.81108	2.88175	3.22643	1.68088	3.72483	2.09479	3.57202	1.32804	5.48977	2.10111	1.9823	2.60866	2.61927	3.31642	2.74811	1.98745	3.92269	8.84038	3.09903	2.1929	1.53444	3.24065	2.6675	4.75734	4.33599	1.96272	5.95985	2.7858	2.26639	2.05885	1.95517	2.50709	2.09564
CMTM3	1.73947	2.37921	1.68656	1.22832	0.630943	0.852162	4.20096	2.01445	1.82708	1.93689	3.66212	1.67614	2.47089	1.64821	1.89662	2.52539	1.30948	2.5711	3.12846	2.06247	7.47227	1.0118	3.2822	1.82465	3.4095	1.28303	0.463948	2.47816	1.76721	2.0344	0.917349	2.29465	2.03376	5.05371	2.13212	2.89694	1.72984	2.38803	1.96257	3.66911	3.06338	1.57308	2.78263	2.28633	1.57269	1.59552	1.69893	1.32739	2.04624
CMTM4	0.162297	0.275691	1.27292	0.372675	0.311589	0.18847	0.571051	0.147963	0.30574	0.437294	0.253042	0.325667	0.352888	0.435198	0.42881	0.275474	0.357562	0.697666	0.822383	0.328613	0.517155	0.307621	0.447548	0.370533	0.711055	1.07563	0.25706	0.238738	0.268853	0.891081	0.212409	0.389939	0.547926	0.647025	0.323974	0.30647	0.503184	0.920132	0.248549	0.261019	0.449431	0.249661	0.306129	0.19338	0.171305	0.177638	0.327211	0.385669	0.139368
CMTM7	1.5391	2.01587	0.980554	0.630638	0.395077	0.898223	2.36969	1.01448	1.58693	1.14834	3.01165	0.87402	1.46658	1.04048	1.29364	1.36469	0.640761	1.13353	1.36484	1.57662	4.3327	0.440661	1.83795	1.06187	1.8928	0.697141	0.641845	1.22479	0.791025	1.64456	0.936104	1.73854	0.890125	2.95301	1.01768	3.14894	0.662566	1.37066	0.786088	2.05701	2.44938	0.926781	2.63741	1.79841	0.882364	1.08289	0.88097	0.530198	1.13219
CSF1	4.441	2.63471	3.21292	2.28357	1.61924	2.79669	7.44808	3.72174	3.53624	3.91915	6.94716	3.55158	3.74278	3.39142	2.19936	3.5534	2.59751	4.25281	5.99667	9.32863	7.08756	3.08324	8.72241	2.72056	6.07642	2.58202	2.07793	7.8566	2.72409	2.71906	3.88851	3.5555	3.4691	9.89787	3.28272	7.76902	4.01459	6.14272	3.77378	4.01845	5.01247	3.04394	2.40458	5.68045	4.54365	3.73555	2.49951	3.83382	5.77097
CTF1	0.826615	0.444659	0.489319	0.689254	0.356235	0.284564	1.1907	0.774947	0.521469	0.531383	1.65057	0.354995	0.455997	0.856006	0.578304	0.43947	0.717662	1.23855	0.978436	0.329755	0.824535	0.58121	1.3778	0.423369	0.779232	0.704169	0.633859	0.667335	0.414147	0.429674	0.442251	1.31181	0.47258	1.26248	0.416327	0.946449	0.671524	0.419596	0.443001	0.693638	1.38035	0.772295	0.879231	0.572723	0.388391	0.31702	0.695989	1.10664	0.523811
DKK1	0.237114	0.139072	0	0	0	0.082557	0.0823996	0.0229234	0.18094	0.0572608	0.173223	0.0267775	0.0171981	0.16788	0.0278437	0.0127498	0.0274095	0.0589163	0.0246013	0.0276374	0.170296	0.0239133	0.812401	0	0.0430083	0	0	0.0690906	0.0260328	0.0527614	0	0.0123689	0.0525939	1.1341	0.0128179	0.0811264	0.0174667	0.46037	0.0175873	0.494546	0.0524979	0.0149371	0.0105271	0.135532	0.0266332	0.015942	0.0629987	0.03339	0.02522
EBI3	2.54988	2.08014	0.524799	1.23937	0.553995	0.609906	5.36543	1.13229	1.18941	2.09545	6.11957	2.08175	3.59002	2.17431	1.78593	3.35147	0.906508	2.16905	1.70476	4.21411	16.2319	0.438236	3.18133	2.44789	2.03201	1.22418	0.0535728	1.44139	0.834888	2.35684	0.655012	3.65509	1.58632	2.8855	0.97998	0.599337	2.05562	2.43875	2.20578	2.118	4.16401	1.44996	3.12894	2.60505	0.732124	2.8622	1.63557	1.21903	2.44091
EPO	0.349589	1.0448	2.63879	1.41209	1.18852	3.45071	3.00678	1.60642	3.4448	1.46262	5.90791	0.577388	0.228204	0.642584	0.246309	3.39416	0.204582	3.26669	1.86343	0.985574	0.994756	5.2356	1.1047	1.4872	0.439902	2.65376	1.58608	15.2087	2.89301	5.95085	1.04339	6.03157	0.135698	2.11081	0.318905	4.27901	2.04246	7.58818	3.5297	0.24965	1.71249	0.507895	3.70169	1.50335	0.721527	0.62139	2.38011	2.96294	4.09945
FAM3C	4.99329	4.92037	4.93108	3.95071	4.25555	3.44869	6.02902	4.88031	7.08481	5.92828	5.36008	4.56153	3.90809	3.60469	2.27959	8.00138	3.32188	5.30643	4.92696	6.38722	6.52487	4.25988	7.78497	5.40012	4.67173	3.825	3.39716	7.49535	3.68088	3.75598	6.65431	5.09513	4.87476	7.15471	4.04065	9.88962	3.00641	5.52132	3.68475	5.93727	4.99747	4.13094	3.88857	4.00269	5.57998	3.25268	3.03689	3.12111	5.479
FGF12	0.0842879	0.0269902	0.137425	0.0214414	0.0134325	0.0049523	1.67068	0.0584415	0.0825843	0.0240441	0.129887	0.0341336	0.0464243	0.143311	0.0417561	0.0267685	0.0369944	0.143892	0.2312	0.0766764	0.157673	0.0382526	0.0921976	0.0699955	0.126846	0.0407993	0.0218225	0.0651279	0.260269	0.094949	0.0857616	0.0445178	0.164757	0.231095	0.023067	0.170327	0.0523883	0.0489032	0.0843999	0.178426	0.0577346	0.0537614	0.0852505	0.0736789	0.0505917	0.098021	0.0566859	0.0175258	0.0327786
GDF11	0.284207	0.162601	0.220541	0.187135	0.164336	0.153573	0.642517	0.315436	0.340795	0.234921	0.411063	0.237117	0.271713	0.240224	0.16792	0.318396	0.20779	0.392489	0.334346	0.232407	0.696213	0.235621	0.31146	0.406888	0.465778	0.137002	0.103296	0.213785	0.269773	0.320754	0.21859	0.330946	0.25613	0.507393	0.25967	0.246007	0.233673	0.32261	0.322678	0.343363	0.256405	0.197928	0.193144	0.172683	0.314453	0.178745	0.201561	0.17017	0.16495
GDF2	6.09434	2.86161	6.07492	7.55324	2.72888	3.83804	21.8128	7.73409	4.86458	12.8191	10.0052	8.415	6.10323	4.86698	5.71818	8.52414	7.97183	15.1956	7.52293	7.18051	5.6562	1.49308	5.87186	3.67281	8.9457	4.86793	0.938277	4.74449	4.31814	5.17107	4.47405	6.23872	11.5791	12.4356	8.66368	4.51303	10.4853	9.83758	9.88297	7.10086	4.64032	3.34569	1.37793	3.63216	6.03056	9.9208	5.9871	4.97335	4.63866
GMFB	2.34199	2.76612	2.23106	1.71692	2.06372	2.07589	4.53635	2.86141	3.19596	3.49331	2.8782	2.94392	2.05269	2.6285	1.64237	4.63413	1.65661	2.95777	3.0385	3.23362	3.12484	1.5474	4.34953	3.18712	2.80881	2.05391	0.926838	2.3479	1.76144	1.86187	2.59194	2.22985	2.2996	3.86703	1.98424	3.8125	1.90336	3.07832	2.11375	3.11023	2.00141	1.7518	1.24773	1.85551	2.0848	2.87843	1.46934	1.59041	2.73544
GMFG	7.85324	9.19288	3.54257	5.93666	2.40027	3.0435	15.4202	5.52357	4.19303	6.84148	13.6887	5.28271	8.51717	4.55042	4.47964	7.17309	4.12909	6.71654	7.11466	6.91517	25.9913	2.91497	8.36534	8.03776	11.0583	6.41588	1.21571	6.07902	5.85846	7.38746	3.78184	7.05032	7.14648	12.907	4.56406	6.2938	4.66775	5.93555	5.15565	9.99604	11.1276	5.52873	19.1082	7.8383	5.31011	5.33421	6.89175	4.12783	6.12363
GUCA2A	0.0680951	0	0.197376	0	0.0694522	0.0320072	0.0638923	0.0222184	0.061	0.111	0	0.0778618	0.0333383	0.250333	0.0719663	0.0494307	0	0	0.0635859	0.0267874	0.0861176	0.0309037	0.42563	0.0476197	0.083371	0.0251133	0	0.0765322	0	0	0.110857	0.0479537	0.203905	1.5775	0.074542	0.503241	0	0.334658	0	0.0277876	0.271378	0.0579108	0.12244	0.0985229	0.103256	0.0927101	0.0814148	0	0.0325925
HBEGF	5.21237	6.92445	1.82341	1.39185	3.24081	2.83621	1.10221	3.35116	5.59507	3.47812	3.08628	2.81361	0.590832	1.27431	1.09224	2.91698	1.90331	3.19294	1.013	1.61612	3.37713	0.62343	1.49793	0.745174	5.06132	2.87399	1.10923	1.21925	1.10366	1.5812	1.29583	0.723278	2.35786	9.9539	1.70988	3.41563	0.434086	4.50778	0.719902	4.58408	3.56871	1.93799	3.43957	2.96582	1.6158	2.95397	2.59919	1.24472	2.98025
HDGF	66.5099	85.5781	49.0763	52.3732	59.689	58.2008	72.923	58.043	64.0471	55.8495	62.8676	48.4005	54.1935	56.8313	60.7727	42.9439	63.7469	53.6388	61.5694	63.1089	57.5712	52.7668	55.6278	56.8104	49.1102	48.3286	55.183	62.9482	41.8432	46.2592	62.5668	48.6843	53.7891	58.0074	57.923	81.1722	50.9913	68.9875	52.1307	54.1843	66.9814	61.4283	52.839	59.8766	55.2963	52.8788	56.7899	50.9806	63.6923
IL16	0.951513	0.570019	0.443415	0.407785	0.151943	0.114447	1.04459	0.430677	0.156411	0.441808	0.959746	0.755851	1.01796	0.628929	0.44355	0.708152	0.361222	0.678571	0.641698	0.476392	3.22108	0.175929	0.743598	0.423439	1.61082	0.495063	0.0625651	0.239446	0.430531	0.401455	0.246873	1.15965	0.701382	0.729551	0.588017	0.143539	0.635608	0.607058	0.548569	1.4224	0.908111	0.393704	0.602942	0.516065	0.200798	0.604841	0.474971	0.327363	0.213145
IL23A	0.538594	0.319275	0.473071	0.326104	0.44945	0.199458	0.382842	0.266265	0.0877228	0.329894	0.482892	0.261267	0.271678	0.287999	0.293231	0.343579	0.394782	0.516186	0.259084	0.243975	0.770585	0.385164	0.924935	0.159789	0.626114	0.156498	0.30907	0.220119	0.338668	0.672379	0.265702	0.482729	0.336674	1.54456	0.309681	0.512621	0.50315	0.320843	0.196112	0.652693	0.813047	0.430282	0.469544	0.283367	0.313481	0.38516	0.325225	0.325784	0.109365
IL32	89.1257	120.973	65.6816	12.5137	12.2532	17.5764	40.858	16.964	33.384	60.2576	39.2519	31.9286	45.8779	46.8554	31.9781	34.6251	3.00065	23.3289	41.2089	17.1419	128.134	51.8759	164.696	11.4665	77.9696	16.2844	16.627	62.4095	103.016	133.029	39.3523	60.8379	92.8587	129.804	22.3065	63.5998	6.68809	12.8239	13.6378	84.0962	40.8169	49.1085	98.2105	81.0991	23.893	105.038	8.69526	16.9914	44.7938
IL34	1.17123	0.371762	1.08133	0.417318	0.194671	0.367015	1.30245	0.515202	0.318645	0.543057	1.06955	0.661343	0.713586	1.6585	0.669338	0.333784	0.487405	0.740022	0.923547	0.409548	1.90913	0.598478	1.45332	0.218415	2.90336	0.428748	0.359391	0.351027	0.728678	0.349972	0.602623	0.769815	1.25854	2.7026	0.791432	1.10601	0.862776	0.956982	0.660237	1.29576	0.916249	0.501721	2.00717	0.937254	0.464831	0.322859	0.504811	0.593752	0.390337
IL6ST	27.5209	25.4055	19.7492	22.8794	22.4534	29.0429	43.1937	32.7485	46.2737	38.1386	22.5105	33.0543	24.7244	28.448	6.36135	40.4789	16.6618	35.104	42.237	50.3961	29.1024	17.4026	32.9965	35.6512	29.4387	16.873	12.9304	31.5682	18.7699	20.7967	28.9502	29.8316	30.6634	31.8489	21.9817	31.9737	24.0221	31.6388	26.7725	30.1879	18.0388	21.9066	10.0994	24.784	43.327	32.2481	15.2024	17.7705	38.3756
INHBA	1.58184	1.11414	1.46124	2.24031	1.38776	0.901899	2.18891	8.96473	0.668189	3.78516	0.491486	3.24492	0.685037	1.18384	0.660553	7.19209	6.25565	4.65656	1.03757	1.82127	0.509613	2.2599	1.8735	0.568389	1.61234	0.713336	0.89196	1.1303	2.58219	0.545268	2.02387	1.60845	4.07348	5.2486	1.72503	2.24775	2.05652	2.61804	4.15688	1.72764	0.615031	3.20675	0.632062	1.17101	1.19867	2.74546	0.539188	2.15146	0.800208
INHBB	7.33443	21.6289	4.15368	5.51266	25.7966	24.1691	4.67482	6.98402	24.163	26.6157	31.4937	7.48069	5.81991	3.36093	5.21446	33.437	5.55775	30.9277	10.626	18.2914	16.7007	7.85912	4.04647	16.1187	3.96798	5.82015	7.43552	12.7759	5.59825	9.96397	13.4595	10.4408	5.5082	20.1529	5.03925	17.1648	6.45199	25.5558	4.41983	6.60278	15.9824	5.92896	4.5373	13.7874	6.13079	9.19813	23.1095	7.51756	11.9293
INHBC	43.0448	19.7589	61.1572	36.3882	38.695	41.928	16.6078	50.0931	36.8522	51.3513	19.1592	74.1652	44.3954	48.2807	64.4348	36.0965	43.6719	57.2205	25.9365	44.387	21.7782	23.5251	34.8848	29.3264	41.5004	29.7913	10.0258	29.381	38.1895	21.9611	31.1905	39.093	39.1788	32.2228	60.8394	16.4411	37.5644	44.185	72.6091	52.8784	12.2671	20.5201	3.43913	19.6621	41.8919	45.4872	19.1781	43.7531	28.7394
JAG1	1.7616	1.02985	1.96741	0.572855	0.713126	1.27404	2.24288	1.99545	2.95681	1.69331	0.993495	1.46744	1.28034	2.6505	0.676563	1.60833	1.37099	3.22868	1.82089	0.903733	3.2786	2.43962	2.32894	1.12078	3.86146	1.25079	0.760365	1.63033	0.933138	0.857282	2.05479	1.95994	1.997	3.64546	1.9201	3.47277	1.11522	2.39742	1.04109	2.02873	1.14671	1.89197	0.598668	2.20936	1.06481	1.33518	0.91919	1.0379	1.79497
JAG2	0.336159	0.335712	0.55741	0.0918862	0.142085	0.196441	0.528527	0.586955	0.496463	0.219185	0.571222	0.297803	0.349914	0.721438	0.313662	0.222036	0.36627	0.821398	0.593863	0.114369	1.06729	0.744931	0.514881	0.165191	0.608086	0.230079	0.351267	0.405039	0.415953	0.239131	0.358265	0.324169	0.247872	0.510509	0.415503	0.593099	0.237924	0.310901	0.224404	0.499273	0.636653	0.200891	0.504608	0.420644	0.312271	0.151183	0.164145	0.305134	0.162346
KITLG	0.352821	0.337627	0.33469	0.121053	0.101413	0.250265	0.343082	0.563041	1.04587	0.324159	0.308424	0.38142	0.307783	0.622583	0.0644063	0.440052	0.180195	0.408844	0.781712	0.270016	0.470539	0.253283	0.3876	0.269162	0.578577	0.39509	0.125275	0.771443	0.256716	0.426696	0.358554	0.316225	0.341493	0.499579	0.514965	0.562969	0.328539	0.469396	0.346866	0.539254	0.249261	0.305508	0.153794	0.405287	0.317759	0.200877	0.283779	0.253048	0.291687
LIF	1.59612	1.84604	0.848882	0.0252848	0.856279	1.10126	0.160294	0.56379	5.72362	0.601511	1.01694	0.156273	0.114706	0.251216	0.340467	2.38104	0.0761719	0.388276	0.528713	0.495394	0.810715	0.0886079	1.55394	0.204804	1.42231	0.234018	0.248414	0.565045	0.236331	0.377038	0.92177	0.474354	0.889955	16.3263	0.51651	6.98906	0.165038	3.95543	0.175953	1.13534	1.99388	0.38605	0.877659	2.45763	0.695739	0.318984	0.13617	0.46396	0.457905
LTB	5.06097	2.42189	2.03031	1.91465	0.720855	0.367801	8.01698	0.831836	0.768798	1.26729	1.66481	0.990934	3.05242	2.28274	1.00038	2.08884	1.21128	0.907186	1.9799	0.963176	22.782	1.11119	7.24709	1.32389	7.8703	1.30327	0.687128	2.05677	1.02261	1.02906	1.767	5.2616	1.74684	6.43229	1.97105	1.39907	2.77377	5.60992	1.23849	6.12875	3.2442	1.30946	3.75197	2.81211	0.472065	0.996619	1.348	1.07968	0.761136
LTBP2	0.995184	0.686848	3.16562	0.260205	0.163011	0.202334	0.589849	0.892788	1.09384	0.860086	0.793387	0.636781	0.684412	1.0341	0.871587	0.892572	0.26937	1.11717	1.40885	0.264904	3.06155	0.595748	0.639357	0.146044	3.05087	0.949384	0.11602	0.747256	0.364284	0.643806	0.737791	1.52771	1.50737	5.75813	1.65782	0.81303	0.741725	0.530633	0.798058	1.07309	0.738863	0.54369	0.692267	0.659814	0.575185	0.638293	0.49768	0.48614	0.342711
LTBP3	13.0079	7.25083	14.8173	3.88498	4.8428	14.8402	7.77748	2.93303	7.58837	4.2605	7.76545	4.97256	6.11025	5.76891	3.59268	6.27454	4.45475	5.54036	6.72269	3.37282	4.13183	2.30331	6.36756	3.53376	4.88045	5.48376	3.32313	2.40389	5.8102	3.79608	3.76324	6.48044	8.22537	10.7598	7.5002	4.65109	5.30115	4.77421	7.37828	5.08692	5.16275	4.00522	4.37893	4.41507	4.56404	7.47192	3.48584	5.43547	2.70358
LTBP4	5.65087	3.76825	6.43051	1.88666	2.42725	2.78976	13.3057	5.11896	7.71192	3.81694	12.0741	4.75382	4.26041	10.9834	5.79536	4.62928	3.23095	7.39889	10.2722	4.16016	9.14185	4.2334	6.63306	1.33005	10.8786	5.76303	2.66395	5.15064	4.10338	4.0461	4.30735	6.10125	7.10074	10.5453	5.04635	4.28871	6.01402	4.13606	4.61284	5.46994	6.27997	3.86084	3.99841	4.72694	3.55793	3.79527	4.15942	4.24934	3.43776
MDK	5.46962	4.51166	2.37809	1.33833	1.50263	1.06154	4.594	1.75587	1.4383	1.82919	10.0383	0.948206	2.77286	15.9044	1.04423	1.90837	1.25969	3.754	3.11388	1.055	7.02139	4.38805	16.572	1.41894	2.96668	0.79386	1.66017	1.41785	1.36859	1.60519	1.1681	4.23698	3.96838	17.028	2.58813	5.02829	1.4037	1.90767	1.44873	26.5247	7.47107	1.82312	6.44022	2.34007	1.59635	1.17707	1.62433	1.32491	0.861386
NAMPT	19.4116	38.4785	10.7014	19.7105	28.7664	62.1936	21.8715	29.9089	72.6821	35.8851	55.2828	29.5013	11.4584	8.60713	7.93047	77.3288	13.6496	33.1043	25.7489	79.2151	23.949	16.9235	15.8529	40.1748	8.07149	11.8308	14.1999	67.2428	39.3687	43.1367	33.8682	30.4699	17.1467	22.6878	7.62294	62.1047	12.0824	26.4701	13.4885	21.7764	15.3556	15.6308	11.2098	32.0762	37.1061	35.4401	7.92988	10.0223	130.4
NENF	20.6277	34.5488	20.4136	20.5597	24.4514	18.3665	27.7495	17.8863	19.6961	19.8095	25.4114	15.4851	21.9824	14.6283	25.9364	15.2666	23.2281	16.4484	19.2897	17.5689	25.7031	23.2378	21.0627	30.4591	23.5545	21.3296	44.6031	20.7997	22.4636	22.7809	22.8091	18.8707	20.7633	25.3116	19.5122	23.2641	18.1517	20.2443	18.8753	24.3202	28.8559	25.8503	60.6265	25.069	22.5891	18.5059	25.7401	23.2134	19.0456
NGF	0.777143	0.39644	0.643594	0.780497	0.301954	0.417469	2.74309	0.748635	0.397811	0.941046	0.638706	0.930921	0.942133	1.93184	0.136887	0.188044	1.27052	1.77336	0.293728	0.13102	1.91885	1.56192	0.755618	0.181155	2.53728	1.29656	0.437997	0.915025	0.274252	0.3335	0.542215	0.755764	0.812635	1.441	0.594153	0.393142	0.828042	0.444577	0.815231	0.634258	1.01394	1.5736	0.909396	0.464039	0.57986	0.268715	1.22412	1.03769	0.460529
NMB	0.777197	0.988856	0.686809	0.434864	0.483345	0.534601	1.58296	0.395844	0.764141	0.642711	1.14508	0.375697	0.686762	0.752616	1.00168	0.44033	0.754337	0.454185	0.442519	0.462331	0.958922	0.550582	1.39022	0.662809	0.742671	0.67113	0.493583	0.553923	0.299691	0.29285	0.596625	0.827648	0.567623	1.23332	0.539518	0.858051	0.659787	0.931607	0.341662	0.665244	1.26538	0.435266	0.931641	0.73137	0.517394	0.447343	0.392841	0.648654	0.852859
NUDT6	0.773041	0.544876	0.536743	0.730854	0.743479	0.560924	0.885287	0.784507	0.579273	0.530874	0.485561	1.0374	0.719522	0.881737	0.475282	0.40113	0.880696	0.707075	0.664212	0.672952	0.443593	0.506904	0.499726	0.896199	0.834899	0.598376	0.48704	0.452581	0.670913	0.486889	0.736911	0.716192	0.821479	0.559229	0.692857	0.388287	0.850606	0.629181	0.806443	0.801232	0.456846	0.709919	0.429857	0.63791	0.7369	0.477551	0.534168	0.916398	0.514908
OGN	0.0758355	0.21193	0.448079	0.159726	0.101146	0.0932265	0.361248	0.51772	0.830884	0.224412	0.280469	0.0978294	0.274175	0.480374	0.0678165	0.347235	0.172966	1.00635	0.577404	0.0872022	0.408218	0.773049	0.418102	0.114224	1.00466	0.176413	0.200224	0.209801	0.172925	0.100135	0.772406	0.0739449	0.442522	1.06962	0.221374	0.123944	0.313265	0.178386	0.210285	0.428486	0.151113	0.580442	0.209782	0.467022	0.194605	0.052948	0.344078	0.310514	0.335052
PDGFA	1.28811	1.89118	1.71126	0.172687	0.352247	1.14072	1.03783	1.15124	1.78102	0.699904	1.1277	0.611915	0.479835	1.1461	0.478444	1.07057	0.273121	0.666464	0.932619	1.45407	1.66445	0.601532	4.3952	0.476507	2.10658	0.192775	0.248569	0.902199	0.733246	0.616867	1.46386	0.519289	0.872674	4.08549	0.718657	2.24622	0.315604	1.05509	0.224318	1.96925	0.976479	0.893041	0.861556	1.42253	0.537849	0.605761	0.368279	0.377075	0.763965
PDGFB	0.782958	1.21878	0.903294	0.354505	0.362505	0.828042	5.72724	1.17649	2.41329	0.62806	4.71819	0.969861	0.741429	1.09074	1.60594	0.732878	1.11333	1.95495	1.86145	1.78317	4.64256	1.26704	1.60983	0.547532	1.47154	0.391337	0.560883	3.50829	1.24192	1.5164	0.810624	0.928627	1.40876	3.22952	1.13902	1.63214	0.589089	2.99844	0.629262	1.03838	1.41645	1.13459	0.697736	1.28684	1.26014	0.607796	0.825253	0.793183	1.2278
PDGFC	2.44198	2.02956	2.57525	2.81706	2.13736	2.49101	3.36377	3.91045	3.87552	2.4595	2.8909	3.24242	3.23902	2.6639	2.05733	2.42639	2.90813	4.89987	3.61933	2.37364	3.1686	2.08131	2.16794	2.71295	2.98556	2.20231	1.91862	3.13774	1.96802	2.13751	2.57138	3.2052	2.61607	3.5102	2.65422	3.44299	2.35957	2.31136	3.07994	2.48772	2.52272	2.7749	1.73144	2.39887	2.52814	3.10621	2.39369	2.71296	2.63936
PDGFD	0.826511	0.909523	1.14518	0.241966	0.389069	0.499487	0.796804	1.81959	1.70453	0.535946	0.722202	0.958903	0.996054	1.85645	0.580732	0.616453	0.531516	1.10985	1.0771	0.535936	1.71147	0.894463	1.04079	0.882862	1.49379	0.780462	0.666483	0.913606	0.785276	0.572955	1.22232	1.39434	1.30243	1.33855	1.51125	2.62197	0.460645	1.12584	0.482014	1.38987	1.35737	0.98483	0.691351	1.01186	0.688618	1.24893	0.593632	0.535257	0.582524
PDGFRL	0.0884614	0.247214	0.151514	0.0952196	0.0410111	0.21168	0.158458	0.257149	0.180101	0.0891405	0.138797	0.208429	0.283479	0.18921	0.0849914	0.116754	0.188248	0.169562	0.105132	0.221449	0.122045	0.0875927	0.288194	0.033743	0.255997	0.0830439	0.199881	0.0451918	0.222498	0.28299	0.148377	0.113266	0.117729	0.340891	0.10564	0.163438	0.0159948	0.0614798	0.209369	0.282225	0.13621	0.143623	0.221721	0.0698126	0.178852	0.160585	0.0640999	0.191102	0.22325
PGF	0.272952	0.505499	0.390871	0.377529	0.331418	0.412384	0.878074	0.468625	0.416252	0.2945	0.308453	0.453289	0.445443	0.372703	0.226654	0.332588	0.218048	0.532534	0.412658	0.268435	0.761616	0.291989	0.400795	0.149976	0.848719	0.496129	0.134606	0.321379	0.414193	0.515945	0.419671	0.279172	0.313527	0.935351	0.279822	0.381223	0.420086	0.443597	0.6963	0.278459	0.705766	0.317795	0.708917	0.32283	0.988741	0.289036	0.518003	0.305777	0.217739
PTHLH	0.0344206	0.240479	0.0997694	0.00849067	0.0117022	0.0323579	0.0215308	0.0486673	0.118198	0.086032	0.0282891	0.0218653	0.00561726	0.00843586	0	0.108273	0.017905	0.0494829	0.101781	0.0451348	0.0628775	0.0572776	0.0334672	0.0320943	0.135792	0.00846283	0.0543184	0.122504	0.0283429	0.0295423	0.0498096	0.0161597	0.038174	4.96532	0.0125598	1.37788	0.028525	0.0313264	0.0114888	0.0421381	0.142891	0.0195151	0.110028	0.0442677	0.115986	0.020828	0.0365808	0	0.0933572
PTN	1.16487	1.15886	1.37679	1.29723	0.738228	0.435899	1.4856	1.48342	1.57031	1.64441	4.07113	1.43109	1.84933	1.94576	0.442238	1.14113	1.28837	2.14611	1.66856	0.863092	2.93681	2.09409	1.54575	0.743429	2.93546	1.32634	0.896821	1.16938	0.905176	1.42687	1.01877	0.669001	2.4684	5.22877	1.02343	1.28504	1.23715	0.815188	1.22304	1.55988	1.90426	1.6543	1.15233	1.50539	1.42909	0.656963	1.48738	1.31149	1.41822
RABEP1	5.01605	4.61459	4.42797	3.85028	3.63355	4.1187	7.1084	5.31939	5.42079	5.97063	5.4268	4.63769	5.01903	5.66181	2.22269	6.04424	3.98797	6.08099	6.88319	5.5591	6.1173	3.449	5.32499	6.15263	5.37259	4.1746	2.3031	5.61755	4.06539	3.85961	4.37838	5.83648	4.74124	5.64074	5.84272	5.85589	5.38651	6.53427	4.38411	6.04266	5.98174	3.92529	3.21443	4.21169	5.55653	5.13978	5.25835	3.59776	5.06861
RABEP2	1.98143	2.01967	1.58032	1.19	1.21601	1.10086	2.7469	1.2681	1.31128	1.50496	1.35473	1.23873	1.71997	2.54557	2.03578	1.69705	1.1852	1.20771	1.28367	1.11494	2.12488	1.44802	3.24255	1.16311	2.12291	1.0703	1.24036	1.0634	1.55121	1.00143	1.77748	2.06166	1.89446	3.09932	1.52343	2.16749	1.19409	1.67743	1.69091	2.47937	2.3715	1.2557	2.99059	1.43239	1.35537	1.40949	1.19042	1.38331	1.41749
REG1A	0	0.0209236	0	0	0	0	0.0316128	0	0.0402423	0.058582	0.110762	0	0	0	0	0.0244574	0	0.0322906	0.0104871	0	0	0.0101938	0	0	0	0	0.0930459	0	0.0221945	0.327728	0.0121889	0	0	0	0	0.0311243	0.0111686	0.245308	0	0	0	0	0.363488	0.043331	0.0340597	0.0509682	0	0.288228	0
SPP1	7.07813	13.7546	7.94763	2.81047	1.40468	10.3026	5.02011	12.3427	46.5603	5.17025	10.2591	3.00319	7.82972	10.1629	1.64078	3.92626	2.87868	2.23989	8.40987	2.5283	9.87338	2.48497	12.5631	2.67337	16.6098	11.4821	4.39616	6.3885	8.26414	6.21109	32.3406	7.06536	8.52018	34.7809	9.23456	77.6234	6.15077	16.3173	0.885942	5.14322	12.5324	5.6646	14.0078	15.9652	6.17652	6.74269	1.81628	5.45852	1.9496
TGFA	0.925129	0.883605	1.18236	0.777054	0.593212	1.14491	0.908318	1.77292	2.69252	0.860271	0.760331	1.34794	0.959368	1.29725	1.46865	1.37995	1.20309	0.882899	1.04247	1.09332	1.22428	0.864508	2.81726	1.46315	1.47517	1.06818	0.947104	1.2635	0.416567	1.18599	1.04642	0.709219	1.16627	2.96684	0.92583	2.07705	0.694857	1.35993	1.14133	1.55786	1.36897	0.627421	0.388373	0.602426	1.56264	0.853868	0.858735	1.34315	1.42368
TGFB2	0.195574	0.280282	0.305242	0.0445319	0.0268519	0.144961	0.105867	0.208618	0.323438	0.392366	0.055639	0.12328	0.081019	0.221222	0.147069	0.379492	0.105647	0.663238	0.196671	0.15387	0.437593	0.112654	0.247621	0.0631232	0.37452	0.0665788	0.0356112	0.185989	0.0594612	0.0677878	0.289815	0.259561	0.382912	2.23568	0.296432	0.819952	0.0785442	0.303956	0.0451923	0.343787	0.191106	0.10875	0.0450842	0.134226	0.0646347	0.242373	0.0419692	0.0607741	0.23762
TGFB3	1.62822	1.89868	1.17701	0.472632	0.932869	4.20279	1.78296	1.41241	5.73186	3.55766	3.93191	0.907585	1.21599	1.03771	1.27496	4.38432	0.809034	1.25065	1.50568	3.01801	2.08076	0.372153	1.49824	1.8968	1.56389	0.767689	0.387285	2.95541	1.12192	0.788396	1.3093	0.899528	1.45861	3.07026	1.24291	3.72206	0.760594	2.46282	0.663207	1.05858	1.33942	0.858315	1.45084	1.24729	1.31917	0.887431	0.524778	0.539621	8.4423
TNFRSF11B	3.46755	3.58124	3.41649	1.94737	0.824754	3.72359	8.74467	3.2556	5.73367	5.88021	3.51445	3.06117	2.88535	1.62241	2.45519	5.22825	3.63604	2.98177	2.91158	3.60158	5.58129	1.35598	7.57876	1.82107	6.08568	1.60738	0.681305	3.68924	3.48051	2.38206	2.62545	4.98999	8.10327	11.4641	3.35074	8.35001	1.54017	4.86473	2.47031	3.51234	2.62181	2.39529	1.19113	3.59585	1.95358	3.65738	1.44202	2.1691	4.40832
TNFSF12	5.39229	4.1587	6.0965	5.22645	4.18528	2.52003	9.95449	3.80143	2.91858	4.35624	10.7785	5.83953	6.29961	6.32222	6.52697	4.86481	4.81888	7.24303	6.33493	3.79631	11.7873	5.32487	7.97396	4.31165	7.52345	4.8823	5.66212	4.18319	6.38772	4.49532	5.35998	7.02835	5.20731	9.05596	4.44686	5.20036	5.41369	4.03113	5.07941	5.92392	9.23484	5.27851	10.0604	5.32053	3.58542	3.93044	5.69509	5.2039	2.36872
TNFSF13	1.45553	0.681902	1.39397	1.18421	1.06783	0.920206	1.6612	1.18313	1.4335	0.971245	1.93079	1.86868	1.25019	2.27803	1.79016	1.19869	1.20213	1.32971	1.5658	1.46661	2.86341	0.764868	2.09977	1.07144	1.52847	1.26195	0.51379	0.96622	1.29525	0.774386	1.07162	1.33072	1.44999	2.15648	1.17404	1.20306	1.57444	0.96679	1.44894	1.41717	1.5265	0.796273	0.397931	1.24796	1.48001	0.942553	1.14659	1.21361	1.27926
TNFSF13B	1.58328	1.56337	0.550705	0.506159	0.245455	0.369123	1.77079	1.50434	0.459534	1.03234	1.69422	1.21174	1.69293	0.875404	0.180716	1.33321	0.637465	1.0804	1.58489	1.60442	5.46235	0.310411	1.96343	0.956629	2.07287	0.513842	0.164904	0.626368	0.719654	0.913174	0.680472	1.19525	1.40334	2.86561	0.684029	0.444633	0.81245	0.82999	0.849767	3.04438	1.54591	0.640928	1.43482	1.4722	0.345718	1.25313	0.686521	0.343129	0.982123
TXLNA	8.91016	6.42577	10.0742	5.73404	6.77998	8.9044	10.2517	5.40573	9.87945	7.64637	7.38067	7.05544	7.22647	12.1421	7.20998	9.61236	5.99854	9.77655	8.82708	10.9678	9.19588	6.48511	11.7508	6.86019	8.93977	6.70091	6.3445	10.1763	6.96613	5.3437	9.22948	10.8277	8.85191	8.88088	8.13158	13.3338	7.06752	11.8124	9.33636	11.1759	8.55586	6.19571	5.83871	7.14064	7.5835	6.92954	4.85673	5.49225	11.255
VEGFB	11.2727	9.07588	11.1398	10.7825	8.92678	8.39288	15.1537	7.25805	8.33465	9.54125	29.2625	10.9349	18.5152	8.40808	19.5865	13.6352	8.47297	11.8853	17.3877	8.07975	19.1458	9.00267	9.32157	9.71584	9.57974	18.2203	6.04024	14.4311	10.7423	8.7065	7.40329	12.7157	9.16996	12.2127	11.4661	11.2823	9.75135	12.4071	12.1289	10.7147	23.6118	11.8262	18.7136	11.7562	7.03514	9.30986	14.3323	17.8782	8.6544
VEGFC	1.64111	0.857588	0.986168	0.408768	0.326597	0.842873	2.05058	1.22766	1.74979	0.939551	1.62839	0.646854	0.713315	1.70692	0.617617	1.22035	0.718337	1.90274	1.23342	0.699117	2.73352	1.76569	1.00076	0.58222	1.99946	0.519618	0.577966	2.12336	1.09161	1.14055	1.35539	1.08241	0.633914	2.45431	1.0516	2.04848	0.764262	0.987948	0.432866	0.797091	1.17246	1.13015	1.36266	1.27408	0.720249	0.741144	0.740179	0.859854	1.22612
ACVR1B	6.11834	4.76697	5.6795	4.49244	4.92069	9.04523	4.24564	3.33942	11.1935	3.89386	4.51637	5.37766	3.59387	8.86179	4.60944	11.4506	4.01154	5.7757	5.70047	10.5623	4.13939	4.24308	7.99616	5.2096	5.49971	4.62085	2.65559	8.75911	4.9085	4.76028	9.11245	6.90054	5.00701	5.8871	4.76572	5.72122	5.93887	7.19143	6.27989	8.14733	5.04763	3.43411	2.32637	6.32188	5.08366	5.80983	3.30001	3.98712	12.4894
ACVR2A	1.47659	1.08226	1.16952	0.959296	0.974823	1.21055	1.7882	1.71427	1.38426	1.26691	0.913694	1.51604	1.09558	1.93987	0.583687	1.37099	1.24146	1.51663	1.59525	1.10544	1.56822	1.04674	1.54301	1.13265	1.89659	1.08701	0.613025	1.57592	0.862415	0.889086	1.12739	1.38645	1.19202	1.55716	1.12145	1.55702	1.21798	1.07821	1.32382	1.78664	1.24307	1.28982	0.610586	0.941226	1.17737	1.19738	1.20887	1.28657	1.44362
ACVRL1	1.46067	0.751943	1.13644	0.554686	0.235228	0.357737	2.79873	0.7776	0.57504	0.917305	2.04238	1.04898	1.0915	1.317	0.779978	1.27795	0.677835	1.58778	1.04449	0.973796	2.907	0.617541	1.05715	1.01071	1.90756	0.78819	0.227472	0.678259	0.736846	0.870958	0.688348	1.4888	1.13055	1.56496	1.16135	0.546837	0.714822	0.927754	0.777491	1.58739	1.40933	0.598222	1.94445	1.05297	0.47795	1.23158	1.09685	0.529784	0.581375
ADIPOR1	23.9054	24.9646	22.4403	22.6879	23.9733	19.581	31.7264	22.897	21.507	22.5298	24.3393	24.6192	22.8668	24.3659	24.822	24.2282	25.6168	27.5511	25.767	25.3333	25.4238	19.5778	25.5356	28.0121	24.5733	21.0382	14.9079	19.9868	21.0433	24.0167	22.5404	24.3973	23.5621	23.4222	23.751	19.2865	23.5135	21.3434	22.8436	25.0562	25.7336	19.4322	16.0807	19.6053	23.1663	28.8294	22.0671	20.3639	21.1239
ADRB2	2.40827	2.45304	0.888867	2.35263	3.05885	4.56492	2.25963	2.43078	9.16366	1.67665	2.96891	2.3462	1.0909	1.7293	1.14176	4.26833	4.689	2.98756	3.44675	6.08264	1.9403	1.23595	1.13483	1.58969	2.61325	2.39057	1.38521	2.50429	4.28114	1.42465	3.15114	1.18082	1.90955	3.01194	1.31403	1.42943	2.96009	2.60555	1.76916	1.38227	1.73788	1.17717	1.61204	3.73404	4.4652	1.95605	3.22019	1.91473	5.9519
AGTR1	15.9808	14.238	9.42889	15.3217	25.1222	19.0289	22.463	17.6621	30.1583	19.743	25.9156	18.9841	16.9242	8.83796	8.43584	29.3876	13.3735	17.6489	23.7856	19.1906	23.6739	13.2817	22.2733	17.6301	14.2669	11.052	10.0933	30.732	12.4279	21.9292	22.7609	19.2365	13.2805	18.6915	10.5406	28.7743	13.8151	20.4887	14.0555	13.3381	12.8752	15.9261	7.11776	17.3057	21.2398	13.9995	15.2197	14.0624	26.3727
ANGPTL2	3.83576	2.10676	3.33542	2.33351	1.07713	3.0252	6.46887	5.04845	3.76185	5.03451	5.68673	3.24291	2.0584	4.03621	3.24832	2.75547	2.45655	5.55723	6.13085	3.06095	5.69095	2.36476	5.50086	1.2332	7.50585	3.07909	1.09074	3.9527	2.98291	2.92443	2.23829	2.62403	3.36123	8.6969	2.94469	5.559	3.39839	4.79302	2.48408	4.65105	5.3354	1.91065	2.83045	3.12803	2.67906	2.77619	3.78398	2.34384	2.6895
ANGPTL4	43.0547	103.852	54.3436	10.8188	62.8599	113.462	24.981	57.588	107.574	46.4911	281.208	20.5809	74.2577	33.9628	40.2642	19.2248	72.1588	38.3161	67.2733	120.438	43.8745	30.443	38.3798	57.7392	13.2707	13.2129	85.9797	11.3517	40.368	74.8969	56.6564	36.2783	25.6217	127.806	75.2648	63.5318	18.8466	35.4449	64.621	46.1721	45.7269	73.7818	126.098	53.8009	49.158	31.5053	42.9468	15.254	86.5091
APLNR	7.27137	2.75189	4.22879	4.54488	3.1399	1.72474	3.46721	8.47214	3.66311	2.48039	2.62599	5.25446	4.72968	7.52208	5.79506	9.17972	5.16818	9.95409	6.84794	5.10514	6.20049	1.54297	2.47064	3.21842	8.46898	3.8457	1.58259	2.42898	7.10813	1.25884	2.55371	3.43078	6.94574	3.94934	10.3597	2.46089	8.77217	3.95082	8.38642	7.94787	3.49579	3.17347	5.83988	4.86909	4.88822	5.1275	5.48184	3.08387	1.94481
AR	8.97151	5.08555	9.96258	9.57487	10.1696	7.49725	8.34379	12.2434	5.46378	8.83777	7.20885	12.4558	11.1723	8.64114	4.37375	6.69632	14.6371	17.586	13.1793	7.22669	5.93765	8.49686	5.65189	9.40446	8.84893	8.22694	7.95476	7.13112	6.98881	9.67446	10.1286	12.4371	8.38266	5.94536	10.1916	4.72103	14.4987	8.74303	14.614	7.01755	7.20699	7.21316	6.81689	7.29761	8.95436	12.5449	10.3928	12.8606	5.35232
BMPR1A	0.845866	0.551248	0.815611	0.593147	0.568771	0.463318	0.932869	0.871382	0.641627	0.822842	0.603383	0.826789	0.566079	0.799968	0.450581	0.630113	0.657347	1.03622	1.0112	0.66818	0.730413	0.687271	0.84423	0.73225	0.922872	0.559755	0.448087	0.588419	0.519012	0.633772	0.773664	0.799835	0.797766	1.15327	0.871188	0.805027	0.84627	0.646282	0.744531	0.956185	0.628666	0.855688	0.472226	0.470452	0.608562	0.651661	0.68101	0.679199	0.458731
BMPR2	3.02984	1.93167	3.65685	2.74362	2.35422	2.40725	3.65595	5.10665	3.9326	3.08651	2.67286	3.94743	3.25064	4.32121	1.06564	3.68692	2.90175	4.90053	4.51912	3.21681	3.04479	1.58943	3.08575	3.07796	4.03129	2.09302	1.64069	3.59748	2.43852	2.67872	2.96481	3.38633	2.86812	3.66926	3.46291	3.75145	3.27549	3.45307	3.75155	3.90991	2.23156	2.53098	1.03686	1.93103	2.97066	3.89442	1.88006	2.66162	2.97209
BRD8	2.19961	1.5931	1.60587	1.81699	1.48067	1.02356	2.80941	1.37619	1.54185	1.88956	1.51515	1.81925	1.58303	2.08221	1.01994	1.50889	1.52965	2.32681	2.0899	1.10973	2.80959	1.92663	2.09897	1.38824	2.35418	1.40339	0.930704	1.32569	1.56761	1.45838	1.31001	2.35836	2.09855	2.48277	1.84803	2.18182	2.38156	1.24317	1.66291	2.72196	2.28739	1.29541	0.975584	1.42947	1.59543	1.76439	2.50056	2.22146	1.59763
C3AR1	3.64882	1.81728	0.89008	1.20306	0.654032	1.01037	5.11	1.55008	1.91749	2.93857	7.42657	2.69882	3.20138	2.25778	1.49859	4.49755	1.31079	3.80863	3.70237	6.0897	12.5491	0.500064	2.93555	3.42327	3.36895	2.3516	0.0213792	1.48201	1.0977	2.78286	0.695962	3.37096	3.26341	6.93576	1.5028	1.11801	1.81431	4.07374	2.08006	4.58486	4.47225	1.02157	3.08555	3.78086	1.81691	4.10704	1.54777	0.875658	1.65999
CALCRL	1.81622	0.88412	1.56287	0.758359	0.418081	0.509843	2.62424	1.96507	1.60721	1.57897	0.905721	1.6657	1.17324	1.69703	0.346572	1.4031	0.686434	1.59258	2.47916	0.962549	2.38465	0.718366	0.848798	1.53471	2.2391	1.40476	0.205258	1.4707	0.88174	0.893072	0.999278	1.27902	2.58289	1.73447	1.26102	2.13511	1.32954	1.09508	1.31346	1.87603	1.06813	1.08872	0.759732	1.31085	1.50452	1.69429	0.947511	0.569461	1.97103
CRIM1	3.02755	3.1142	3.90284	2.1861	0.951613	2.20427	8.13412	4.09871	6.25756	4.82071	5.87854	2.80136	2.96981	4.21598	2.20498	4.58697	3.20919	6.28027	4.44254	3.43063	5.13723	2.94058	2.93803	1.95931	5.55732	1.70744	0.849943	4.25869	1.88149	3.00236	2.96701	6.14522	4.35323	9.61863	3.96829	4.92015	3.10276	4.53934	2.95258	5.56121	2.21962	2.70198	1.66623	3.51848	2.15862	4.80215	2.28741	2.72262	3.80173
CRLF1	0.115545	0.113614	0.130244	0.0475033	0.0523768	0.0543104	0.234896	0.0879681	0.0862549	0.0753384	0.118703	0.0538256	0.13828	0.084954	0.108546	0.0931944	0.0300523	0.0615211	0.0959056	0.0909067	0.140714	0.0466116	0.374483	0.062846	0.130987	0.104165	0.0531823	0.0288581	0.0444001	0.0330564	0.118436	0.0271229	0.0683438	0.506238	0.0374768	0.456604	0.127672	0.1332	0.064277	0.09954	0.108724	0.0600503	0.146201	0.185751	0.0194675	0.0174791	0.0306992	0.103727	0.0860278
CRLF3	1.15667	0.734456	0.734567	0.621932	0.441841	0.370595	1.3129	0.850922	0.60927	1.00274	0.785065	1.03692	0.975622	0.981023	0.416631	1.31133	0.550975	0.83037	1.10434	0.797547	2.46904	0.479713	1.42609	0.830076	1.71846	0.671018	0.282	0.754669	0.684894	0.892346	0.883915	1.21419	1.01182	1.36657	0.891537	0.996473	0.83577	0.8043	0.989026	1.53798	1.00134	0.744203	0.358313	0.756319	0.599966	1.01053	0.590457	0.551778	0.514221
CSF1R	9.03399	10.451	2.93795	4.0858	0.932144	1.56275	20.5876	4.20673	3.15689	5.31656	14.7629	6.75746	8.24552	8.52259	5.58863	11.9826	4.69836	10.5722	6.40584	11.3834	26.8803	1.39281	5.99307	5.82311	8.42362	4.12789	0.231473	3.5338	3.02509	7.17905	2.42465	14.0957	7.24779	11.4305	6.38151	1.89353	5.26994	6.51452	8.20993	12.5267	8.37121	3.81904	7.47947	5.76086	2.44471	18.0961	4.99434	2.73484	4.69119
CSF2RA	0.814376	0.405224	1.18758	0.175931	0.0773857	0.237756	0.583763	0.234361	0.439526	0.389176	0.835595	0.320033	0.56958	0.416533	0.294019	0.517725	0.122351	0.208455	0.590411	0.346229	2.72938	0.110188	0.746152	0.304207	0.879401	0.432789	0.0179602	0.233084	0.269898	0.269164	0.247041	0.562812	0.488054	1.00226	0.435588	0.313072	0.362177	0.685005	0.202598	1.04857	0.680349	0.232293	0.745799	0.507414	0.363051	0.303014	0.141112	0.211551	0.484207
CSF2RB	0.883411	0.4259	0.47169	0.215047	0.0750847	0.309605	0.941587	0.293301	0.54146	0.583586	0.726045	0.682272	0.773955	0.791964	0.262073	1.02098	0.208605	0.753823	0.998578	1.28338	3.18179	0.0949548	0.933213	0.552751	1.46426	0.940248	0.00917166	0.448533	0.279485	0.462241	0.256516	1.08051	0.801842	1.05038	0.540077	0.282765	0.639624	0.854776	0.387976	1.62222	0.687142	0.227363	0.473746	0.736248	0.231095	1.01636	0.345894	0.261487	0.682461
CSF3R	1.14919	0.75792	0.266478	0.363983	0.199256	0.77135	1.17531	0.439457	0.403545	0.581459	1.23255	0.746362	0.756169	0.662431	0.485809	1.08113	0.399922	0.729114	0.736141	1.12475	2.94738	0.219047	0.536333	0.93544	1.25504	1.69189	0.0108811	0.320311	0.629085	0.625327	0.548784	1.00674	0.831996	1.48632	0.427717	0.936333	0.713124	0.780648	0.814708	1.29806	1.29838	0.37529	0.72735	0.911158	0.745825	1.12234	0.419521	0.548352	1.12868
EGFR	8.07148	8.52971	6.56807	7.2772	5.74892	11.1259	4.23825	5.70126	11.4201	8.62615	6.08639	9.98686	6.68564	8.40064	4.31888	14.8236	6.44726	8.82154	9.25236	14.3542	5.10135	4.43235	4.87443	7.96709	7.71908	6.75832	2.77924	6.86079	5.85317	7.65493	8.3578	10.5892	7.40002	5.55061	11.6227	6.35028	9.86701	7.45527	7.13629	9.85071	8.95019	5.18383	3.03164	4.517	9.60252	12.6633	9.39296	7.334	9.02718
ENG	26.7777	19.9316	23.8599	14.3583	5.2122	9.16852	77.9016	18.6277	14.1659	18.0568	62.715	18.6859	21.6546	22.5876	23.5807	18.0443	16.4762	25.4371	28.434	18.519	36.6272	11.194	20.9667	16.5672	32.1759	15.6876	4.17212	24.2966	18.2866	21.9557	13.2407	26.932	19.0242	34.3615	23.0091	23.0176	19.3	21.5127	24.8758	26.5314	29.4112	15.5838	30.4287	21.8967	15.9213	32.545	16.6268	15.5833	18.974
ESR1	2.92536	1.63928	2.04154	1.58523	2.03115	1.99239	0.678866	4.13061	1.85909	1.75634	1.41592	2.38599	1.93745	1.34821	1.77268	1.60143	2.30366	3.15105	2.55644	4.18487	1.58675	1.70049	0.462012	3.25648	2.5026	1.55801	1.79846	3.1664	1.45091	1.95566	3.51126	2.88893	2.1916	1.85527	3.88801	1.7819	1.73588	1.64711	3.1399	1.96987	0.950287	2.89523	0.961017	1.10372	3.61395	2.69005	1.99635	1.4876	2.51051
FGFR1	1.05272	0.885419	0.822536	0.461776	0.379684	1.15314	1.12803	0.951804	2.45871	0.838601	2.21	0.843176	0.736491	0.717918	0.544996	0.817335	0.644033	1.45928	1.63407	1.19435	1.71466	0.436213	0.60015	0.352085	1.12574	1.01168	0.249191	1.27232	0.645229	1.22564	0.599415	0.683324	0.781725	2.18381	0.756009	1.93087	0.752546	1.07972	0.81885	0.503048	1.66447	0.642261	0.51391	0.927114	0.690957	0.58438	1.06163	0.771503	1.01649
FGFR2	9.17671	3.67875	7.92871	4.10407	3.11195	3.07022	7.24569	7.98459	7.72676	5.79109	5.51295	6.80589	5.97009	16.2875	4.54562	3.37393	3.92548	5.76159	5.69577	4.84992	10.2964	4.2469	16.6438	3.18154	7.3656	3.46452	2.82403	6.47444	3.47772	3.53382	5.84771	7.35175	12.7174	11.0923	7.60732	14.3846	4.25669	5.98332	8.14718	14.1933	4.57146	6.98112	2.66787	8.94885	5.05435	4.38778	4.50502	5.5593	2.81918
FGFR3	3.9195	4.58819	10.0772	7.49151	6.54414	4.55867	10.7883	4.61074	3.32801	5.21575	3.90311	6.93482	6.40426	8.17392	5.15884	3.09247	3.87133	6.62945	8.01222	4.38594	7.51131	5.52917	8.19636	5.85185	9.97372	4.20644	4.36385	6.71129	4.58572	2.51096	6.50698	8.42164	10.1445	4.81199	7.28257	10.3218	7.83943	9.90487	7.55245	6.13606	9.9743	6.43824	6.41823	6.92723	6.05679	4.48149	7.50681	6.44548	3.11899
FGFRL1	6.37511	9.70904	16.2229	14.2396	13.6526	10.3912	20.1771	6.74356	10.1029	10.593	11.2703	10.4247	10.6723	12.536	15.0804	14.2836	11.7065	19.445	12.1372	11.2596	8.9372	10.6057	12.1101	13.0608	12.7341	10.3629	8.36402	9.32922	9.48134	8.58446	13.0974	15.2721	9.95542	9.30702	12.9921	8.10415	15.8495	14.0678	13.0292	12.0882	16.0514	8.17222	10.6506	9.15165	9.70002	14.9369	11.5338	8.47203	8.28156
FLT1	2.26765	1.50269	1.13426	0.605446	0.220421	1.46712	1.8916	1.54931	3.3658	1.14843	2.09334	1.24732	1.03992	1.18945	0.489428	1.9128	0.762441	1.41583	2.27605	1.99786	1.76612	0.589877	0.697282	1.18098	1.12516	1.48702	0.146162	2.61975	1.25381	2.30398	0.990144	1.17839	1.31276	1.67848	1.38678	2.67806	1.21428	1.68083	1.09128	1.26741	1.2873	0.84938	0.766077	1.09141	1.44346	1.93494	0.976947	0.98749	3.55091
FLT4	1.35034	1.06217	0.945196	0.618678	0.294646	0.30038	2.21364	1.39676	0.425432	0.861904	1.57835	1.09274	1.16791	1.37741	1.22588	1.69195	1.06388	1.91921	1.85766	1.07445	1.73448	0.53436	1.02688	0.838703	1.4523	0.93466	0.103611	1.0011	1.03369	1.10824	0.809967	1.60286	1.03981	1.14777	1.44863	0.93809	1.30804	0.843732	1.51211	1.06455	1.46529	0.87664	0.747686	1.13783	0.949126	1.40839	0.88268	0.782182	0.95114
GHR	42.8435	18.5108	20.1719	22.548	32.9987	34.3935	9.86417	66.3499	28.0586	21.1949	10.8214	65.2933	29.2779	38.0988	15.7848	19.5542	56.1019	31.6651	12.7014	69.7651	9.40482	12.9687	19.0107	31.6826	22.4918	17.1366	13.5702	14.0193	31.9809	22.5715	29.9293	20.4127	35.7077	13.3771	43.1224	7.81922	23.3171	22.4798	56.4531	39.2289	6.04749	19.8231	6.58742	18.8787	35.6991	42.4544	23.7956	24.3596	29.5993
HNF4A	29.1139	21.8085	30.0661	40.672	28.4725	32.3438	33.938	22.561	19.2013	18.5563	18.898	32.9715	29.6802	32.3494	28.7723	15.2691	24.0649	38.5157	30.6204	30.5487	19.8501	29.6871	28.6384	26.8658	24.7259	29.1125	19.2817	14.7092	20.6405	17.4734	27.3759	33.0929	21.9352	20.1322	26.1955	13.0007	30.9159	35.9981	32.6152	34.3169	37.5738	26.4768	15.7043	21.5415	30.2243	37.008	28.9592	30.1015	19.9733
HNF4G	2.87411	1.7611	2.30176	1.73315	1.31152	1.92125	2.46223	3.00931	1.91383	3.03309	1.26223	2.71941	2.30113	2.7741	0.775353	2.05123	2.03816	2.51888	2.83059	1.17978	1.4512	1.52572	2.79171	2.04655	2.03005	1.38851	0.639306	1.83031	1.57731	1.87516	2.71683	2.42426	2.32559	2.61472	3.14475	3.17638	2.38116	1.95025	2.21193	2.98063	1.43779	1.75178	0.864938	1.50472	1.71149	2.67456	2.12701	1.63608	1.48176
IFNGR2	11.6238	10.261	6.91485	4.99356	6.18141	8.36771	13.1049	4.92878	12.6465	10.2035	9.81949	6.83509	6.60087	9.45105	4.90418	12.1864	4.56554	7.25746	7.46831	14.1401	19.8652	5.75646	18.4037	7.56114	10.7964	4.60546	4.72527	11.078	7.35316	8.36986	9.7742	9.762	7.65206	17.7881	6.24753	17.4128	7.0229	9.91416	7.10415	12.5474	7.66201	5.67184	8.44967	11.8874	10.3215	9.3623	5.87931	6.22114	14.0592
IGF1R	0.282515	0.23779	0.261875	0.163433	0.102387	0.105155	0.388871	0.302276	0.353282	0.263687	0.350051	0.265643	0.147442	0.352171	0.119734	0.248802	0.234986	0.601997	0.607961	0.382489	0.591247	0.1562	0.21274	0.206592	0.41788	0.266559	0.0695903	0.257883	0.1247	0.263399	0.202337	0.32519	0.285329	0.393012	0.232339	0.193418	0.268115	0.314807	0.160831	0.228231	0.294334	0.219529	0.156435	0.160459	0.434917	0.210868	0.208038	0.218101	0.0933503
IGF2R	6.62096	5.45599	9.12104	7.58408	5.07528	6.3964	9.30871	7.27878	7.30446	7.6336	6.6631	9.30576	5.76043	9.11895	7.18685	8.84846	7.23933	9.83951	9.86462	8.7071	7.59119	4.05318	6.88224	5.13528	7.35119	6.8606	2.58493	4.76326	4.87589	4.90871	5.43591	8.02229	7.77147	8.31359	8.03668	5.66504	7.23032	10.635	7.65752	9.64193	6.38688	4.37774	2.71928	4.18946	6.89936	9.06265	5.16759	5.38321	5.03707
IL10RA	3.68053	2.47769	1.32494	1.34432	0.398321	0.534013	4.97739	1.46734	0.787154	2.04677	3.94647	2.81238	3.69945	2.45375	1.54152	3.14206	1.55596	3.24668	2.54998	4.13639	13.1857	0.531716	3.2227	2.35866	5.94546	1.8833	0.0700341	1.08069	1.18108	1.97812	0.838082	4.15036	3.16771	4.12406	2.19154	0.860934	1.77417	3.39275	3.0218	5.02006	3.83794	1.32348	2.46486	2.1974	0.726785	3.83475	1.7781	1.01803	1.12721
IL12RB1	0.554417	0.487066	0.254768	0.290199	0.0689593	0.12712	1.03617	0.285319	0.189777	0.443786	0.63903	0.518831	0.639966	0.377806	0.400151	0.533335	0.165302	0.527032	0.551376	0.634789	3.33285	0.135012	0.781358	0.428688	0.680631	0.335793	0.0213394	0.182374	0.383034	0.317228	0.234817	0.672937	0.461905	0.719834	0.460526	0.378916	0.3586	0.521808	0.388156	1.10362	0.723029	0.291332	0.410642	0.639115	0.173151	0.425486	0.280235	0.132818	0.233001
IL13RA2	2.07313	1.26526	1.77854	2.60984	0.850639	1.45607	5.32129	1.72607	0.917888	3.49587	0.279076	2.87	2.3216	1.8221	2.93391	2.6033	1.61761	0.890671	1.32394	2.58721	0.391766	0.205474	1.53909	5.83239	1.83801	1.24791	0.0423047	2.07557	2.47232	0.582878	1.02155	2.81918	3.62322	0.657735	3.20847	0.264155	2.99769	2.45931	2.21905	2.46016	0.451086	1.51989	3.19921	1.90772	2.18005	4.82317	2.81103	1.18913	3.54707
IL15RA	3.84353	5.71316	1.83925	1.42982	4.02579	6.41805	4.9526	3.16395	8.64012	4.08674	10.0386	2.19543	2.2317	2.08708	1.88321	8.07684	1.30146	2.54677	4.3194	7.43762	7.04443	2.61413	7.45545	2.86895	2.46915	1.99059	2.04155	5.65876	4.7857	4.14795	3.55866	4.16581	3.17458	6.07147	1.25126	11.2308	1.27752	5.94569	1.64942	3.66531	4.13904	2.0969	3.8622	7.69944	5.30976	2.35551	2.03137	2.05317	11.4196
IL17RA	1.80524	1.42599	1.96065	1.57232	1.84777	1.96713	2.14644	0.920608	1.76503	1.63978	1.60701	1.25517	1.58079	2.63567	1.41164	2.16642	1.56416	2.03835	2.44646	2.01068	2.76566	1.22015	2.36394	1.49931	2.16296	1.78065	1.23324	1.36626	1.21602	1.18504	1.93831	2.26173	1.71485	2.0311	1.48641	1.84392	1.91251	3.4303	1.58436	2.61769	2.59963	1.13593	1.49833	1.75574	1.72956	1.91875	1.64226	1.32464	1.45512
IL17RE	1.43765	1.95286	1.23691	0.668382	1.16205	0.872435	1.00683	1.78982	1.86683	0.624023	0.898934	1.08011	1.31034	1.90082	1.30483	0.318794	2.27262	0.607519	0.827908	1.53854	1.68716	0.579121	2.06135	0.869192	0.683098	1.76327	1.62799	1.89051	1.32231	0.501382	1.20058	0.618537	1.41981	0.620802	1.93508	0.746325	0.848749	1.5158	1.28606	1.46412	1.14341	0.810392	1.55945	2.15398	0.686875	0.763378	3.11409	2.09901	0.694055
IL1R1	13.0849	9.32779	10.449	12.6545	9.42067	15.1137	23.9182	10.5718	23.0952	17.3542	13.7978	12.1387	9.47805	11.2576	5.97207	16.0703	8.6135	17.4477	13.5236	22.1992	12.4549	8.96962	11.9764	14.552	18.1814	8.24929	6.02121	19.8337	10.1754	11.3783	12.8744	15.8752	11.1951	21.5703	9.43341	13.7729	15.7706	15.2493	11.952	10.4894	9.43968	8.38086	7.36719	12.0699	13.305	15.027	11.4107	8.78741	23.9309
IL1RAP	2.62319	3.31953	3.84543	7.59122	5.49967	8.87914	7.43419	8.17295	10.1833	11.0733	5.59365	12.4104	8.86435	2.64717	1.81397	3.80473	8.93403	15.404	9.61168	3.87974	5.33903	6.63783	1.87885	9.45229	3.98396	5.80333	3.51139	14.4999	5.62624	8.88913	3.3891	8.49638	5.56677	2.95109	3.60854	9.82929	7.88434	4.24511	10.7551	3.55949	5.47423	7.24425	1.61945	4.53501	8.66874	3.26334	10.9674	9.00016	14.598
IL20RB	0.109674	0.131354	2.13442	0.347832	1.40623	2.34187	1.83758	0.311839	0.0421055	0.0766179	0.15452	0.9256	1.88698	0.852448	5.34007	0.045493	0.0855756	0.0900949	0.892439	0.486906	0.442521	0.199094	0.0914022	0.219132	0.901574	0.277353	0.185436	0.176089	0.255444	0.262219	0.722685	0.0993009	1.30321	0.146728	1.55502	0.644071	0.958225	0.230999	0.658916	0.159838	1.76393	0.239839	0.309889	0.430704	0.237577	0.675488	1.42366	0.05957	0.689912
IL27RA	1.50432	0.98702	0.559261	0.585657	0.15343	1.19897	1.75514	0.648759	1.34172	0.6866	0.596673	1.07194	1.30647	0.779041	0.304144	1.12523	0.602203	0.539084	1.17263	1.10121	5.71292	0.463055	1.63527	0.777558	2.27955	0.733289	0.147081	0.955619	0.723833	0.477153	0.354927	0.976462	0.796461	2.18574	0.859171	1.46217	0.956134	1.87149	0.615627	2.08182	1.29678	0.495047	1.10548	1.50148	0.628126	0.653019	0.604738	0.410318	1.15829
IL2RB	2.60094	2.28847	1.62487	1.14082	0.845019	0.585112	4.00675	3.01532	0.612946	1.66631	2.36798	2.28744	4.64147	2.22448	3.49808	2.44158	2.66948	2.40582	2.7982	1.47231	8.17725	1.11492	2.52832	1.65456	2.95058	1.1158	0.0634211	1.5473	2.122	2.16156	1.0334	4.62115	2.24913	2.92562	1.97332	0.788207	4.22208	3.15117	1.98941	4.86781	1.72073	1.11824	0.686804	1.83684	0.729203	1.42543	1.95814	2.37822	1.27843
IL2RG	6.00144	2.94238	1.91248	2.08295	0.665797	0.778632	4.90657	1.63525	1.43363	2.11902	3.10653	2.75558	5.37469	3.3752	2.26999	3.40366	1.39662	1.58089	3.06747	2.16481	27.0866	1.07672	8.02598	1.79656	8.70272	1.95704	0.481845	2.23257	1.86573	2.48206	1.35602	4.74533	2.3821	8.04046	2.1156	1.7702	2.43614	5.02882	1.75714	9.53252	4.34988	2.19078	3.6433	4.27217	0.901162	1.78389	1.80712	1.16759	1.69997
IL3RA	1.23489	1.06591	0.98515	0.477883	0.450647	0.585769	3.67799	0.724528	0.994585	1.01202	1.39667	0.785888	0.865275	0.899618	0.443014	0.649696	0.486197	0.62976	1.19543	0.72199	4.15505	1.00775	1.91669	0.681352	1.9789	0.593306	0.402266	0.967708	1.09707	0.447286	0.50413	1.00526	1.10067	1.48539	0.983882	1.68499	1.00272	1.32391	0.726037	2.09891	1.64799	0.549187	2.87909	1.84679	0.904772	0.431888	0.478602	0.753812	0.95437
IL4R	10.5148	15.7043	5.8926	7.14879	14.4724	24.0026	11.3554	6.42195	22.3777	9.90779	16.8365	7.21352	6.54309	9.50241	5.17592	25.9739	4.84727	10.7578	11.2151	24.6836	12.7089	5.8445	17.6933	13.7225	8.65755	5.45978	8.40295	12.6193	14.4399	6.53359	16.3919	13.3188	8.18887	16.888	6.85318	25.3721	6.22363	26.5065	10.407	8.79887	11.2064	6.04907	7.10791	17.374	16.7699	9.87796	6.09126	5.06135	38.7233
KDR	7.60189	2.29223	3.23428	3.24112	0.909192	2.01063	5.84614	5.01934	2.7145	2.46217	3.77	5.38426	4.75525	5.60291	2.97679	4.22632	5.10559	9.04473	7.16208	3.928	4.29283	1.06758	2.25197	5.69705	3.74917	3.50217	0.234457	3.75008	3.63649	2.68578	2.50604	4.96975	5.02349	2.25488	4.77973	2.18452	7.33202	3.42095	5.95694	4.67842	3.3768	2.45594	2.08149	4.77985	4.47757	8.74846	4.84295	2.18598	4.64888
LGR4	15.034	11.2948	9.15374	13.9475	10.5372	12.2975	11.1243	16.8258	14.234	14.4129	8.19709	16.2213	10.9778	15.201	6.49433	11.2238	9.54903	14.2709	17.083	10.0347	7.8113	9.40784	9.60839	14.9325	11.877	13.3812	5.56231	14.3347	8.886	8.98245	11.1928	12.6874	13.1415	9.14828	13.5561	11.565	15.5433	11.7903	10.293	12.1975	8.43918	10.574	2.98894	9.10451	15.2782	14.278	16.3282	13.4943	7.37125
LGR5	0.571858	0.371174	0.213877	0.827263	0.387582	0.22544	0.180008	0.173347	0.0892347	0.454656	0.031838	0.396545	0.419056	0.249561	0.101378	0.543667	0.333935	0.364199	0.382405	0.267047	0.0497693	0.0837185	0.221383	0.417967	1.17745	0.0925238	0.183398	0.244645	0.116658	1.51359	0.220229	0.270207	0.522921	0.403705	0.274631	0.017041	0.620057	0.290109	0.347265	0.243897	0.161736	0.323174	0.123832	0.18505	0.443826	0.535792	0.255842	0.17885	0.0317856
LIFR	4.81387	3.08788	3.82198	3.29894	1.42398	1.9741	13.7724	5.98014	3.47119	6.29138	5.67082	5.47569	4.61606	4.45183	1.64465	7.01018	3.03244	6.74199	7.00491	4.76634	5.29632	2.16987	3.86628	4.74584	7.42253	2.4137	0.792393	3.28694	2.43964	3.70977	2.4138	4.70094	8.22117	5.04006	4.67736	2.87665	4.97396	4.34962	5.87654	5.48406	2.12638	3.2093	2.13163	3.16902	5.07766	5.46907	2.28684	2.87922	5.66014
NGFR	9.01897	6.0054	4.51935	4.60495	4.77552	5.31003	8.12505	10.3149	7.59416	4.52003	6.31894	6.36261	6.29421	12.7818	5.44176	8.72247	5.48194	9.98148	7.08351	8.69713	9.57191	4.44055	7.1196	2.8075	9.65528	3.96662	3.39793	4.93181	7.95694	2.61631	6.2267	5.86478	8.39957	7.86002	9.84219	4.63584	7.15387	5.41946	10.1996	8.7247	5.98121	3.73977	4.36478	5.94816	9.24474	5.94043	6.04272	4.81441	3.17278
NPR3	0.736357	0.360347	1.37168	0.280452	0.354487	0.319348	1.02439	1.21477	0.390502	0.565906	1.32415	0.574785	0.449915	1.07126	0.66408	0.213811	0.735438	1.24019	1.84092	0.356873	0.841019	0.249523	0.373118	0.436672	1.08506	1.32525	0.441571	0.567177	0.620889	0.766821	0.833279	0.356766	0.934251	0.905917	1.12492	0.961397	1.43527	0.581165	0.526949	0.772448	0.999715	0.788211	0.376612	0.445097	0.262024	0.622017	0.763788	0.679394	1.15978
NR1D2	5.6821	3.70855	3.99925	4.94634	2.329	3.6299	8.57021	9.65765	3.1906	6.33323	2.46627	10.7485	5.96137	3.58791	1.86099	4.09326	4.51152	9.02513	6.21345	2.80485	4.71487	3.84315	6.63854	3.74776	4.69491	3.96275	1.63498	3.53538	3.08192	2.89408	2.23265	2.93485	8.65404	4.21661	9.23352	7.13707	3.69426	4.3479	5.64632	9.53559	3.69121	8.11891	2.55372	2.87682	2.15697	5.69819	3.08833	4.96434	2.24007
NR1I2	13.2922	8.86736	12.1156	9.75393	11.2547	10.2077	11.151	10.6664	7.59521	9.0448	8.21992	14.8748	12.8214	11.9277	10.9849	4.35403	15.3102	10.1789	9.07031	6.72167	7.94068	9.3068	7.14113	13.1223	9.66218	10.5584	4.46993	4.40648	5.73821	8.07421	8.31111	8.71661	11.4635	7.0734	11.981	3.27265	14.8476	8.2453	15.8767	7.41928	11.1556	10.6306	4.37613	8.27887	11.9085	6.48984	9.61338	16.8712	8.40924
NR2C1	1.27591	1.42073	1.06218	0.93981	1.11068	0.786614	1.81245	1.25474	0.845264	1.61742	1.12666	1.23951	1.11568	0.986103	0.486068	1.14589	0.845069	1.49299	1.62366	1.30733	1.80123	1.37356	1.71372	1.27406	1.80917	0.706924	0.663748	0.997129	0.82095	0.972838	1.30426	1.43763	1.69607	1.50056	1.06106	1.39247	1.58753	1.05643	1.52124	1.67822	1.59049	1.3122	0.800298	0.970244	1.30482	1.00726	1.23694	1.06612	1.24127
NR2C2	0.662103	0.448838	1.0902	0.636719	0.376094	0.488387	0.839593	0.486611	0.487412	0.532155	0.337406	0.678362	0.773479	0.725392	0.367192	0.654316	0.570331	0.915709	1.27631	0.756879	1.1662	0.513202	0.66926	0.62576	1.10091	0.704743	0.12802	0.440221	0.330355	0.514814	0.466017	0.976384	0.830997	0.693086	0.705651	0.531399	1.24027	0.780375	1.07981	1.08475	0.685791	0.446003	0.125731	0.376228	0.518559	0.548896	0.502922	0.57638	0.491044
NR2F2	5.10196	2.27993	5.42061	3.94648	2.10471	2.46437	8.62291	6.23991	2.91525	3.76468	3.46099	6.22127	5.58306	9.20487	2.56762	2.73466	5.86492	6.41037	7.15597	2.44712	4.62521	4.2824	5.48184	3.71259	7.65297	5.20784	2.17257	4.31828	2.55474	3.22559	3.87379	4.72293	6.05548	4.45586	5.91661	3.19748	7.95806	2.994	5.09973	5.69142	4.81124	4.72153	2.66421	3.45725	2.52574	4.41846	6.95939	6.42614	2.37162
NR3C1	7.02727	5.39313	5.23761	4.58762	4.57356	5.33932	6.93244	11.0475	4.43512	5.8545	5.88483	6.72376	5.20358	6.78653	2.45104	6.6712	6.1853	7.4576	8.21869	6.0074	6.34149	3.72888	5.08201	9.47106	7.57189	4.54609	3.77236	5.65938	3.95086	4.87473	6.37517	4.96509	6.99101	6.1487	6.12262	7.53947	6.02633	5.71621	5.8797	6.67992	5.41467	5.12124	3.41304	4.27231	4.92597	7.0014	5.29987	4.39484	5.63714
NR4A2	7.08604	4.14886	4.70659	8.08077	3.69581	1.17986	0.421557	23.1207	3.4604	1.72902	2.80552	14.9614	0.482964	1.73067	1.88383	4.28946	22.4782	2.34487	1.89703	1.11808	3.38449	3.58156	1.74195	0.887933	6.05483	3.92267	6.54871	1.71794	2.58647	2.69928	1.59536	2.81317	2.05378	9.48392	10.1109	2.37297	0.937307	1.04002	5.57465	14.5955	2.46685	4.14902	4.08025	0.862019	1.18977	19.2152	16.8508	2.39524	1.91669
NR4A3	2.45462	2.6867	2.90817	0.899153	1.07652	0.798978	0.28789	3.1936	1.76184	1.39641	4.55798	1.1788	0.174253	0.329366	0.901471	1.55909	1.71657	0.661639	2.06287	0.830417	2.92319	0.0974736	1.88203	3.74635	2.59204	0.8351	1.19112	0.379328	0.967145	0.481915	1.24544	0.388931	0.839143	10.9735	3.13036	2.11164	0.0366154	1.6051	0.522299	4.25203	1.5132	0.884579	1.89049	1.14238	0.421835	4.62855	1.15923	0.594959	0.828275
NR5A2	6.54568	5.34069	4.1935	4.95016	4.77837	9.94569	6.22584	8.27208	8.92635	4.81607	5.95892	6.19314	3.99265	5.15186	2.80071	8.7887	4.62948	6.97831	6.67702	7.17639	4.28491	3.34749	5.23305	8.29107	5.1942	3.77512	2.40545	6.16131	5.14087	4.72491	6.61736	5.12937	4.69846	5.5583	5.33056	8.38121	4.95981	7.4622	4.50645	5.15185	4.70861	4.31126	2.87252	5.69816	4.47701	7.10432	5.12748	3.74674	13.0005
NRP1	4.49269	3.84207	3.94517	2.2907	2.56035	4.87626	7.54418	5.37752	5.948	5.12527	3.81192	4.47443	6.03724	3.96585	1.76988	7.92129	2.37201	5.97846	5.55643	6.02696	5.19269	2.28159	5.20996	3.69208	6.05088	2.055	2.36814	5.99988	3.64846	4.14746	5.1406	5.67642	4.16323	6.44274	3.40385	7.5876	4.2053	4.41262	4.34713	4.66156	2.55972	3.38464	2.80158	3.28741	4.14055	6.08314	2.07863	2.47243	9.88259
NRP2	1.34814	0.715579	0.648578	0.61902	0.167788	0.397111	1.58934	1.11084	0.796788	0.830844	1.8562	0.837437	0.805411	0.996338	0.400766	1.13751	0.863727	1.53389	2.066	1.03215	1.84306	0.178424	0.793567	0.805303	1.28814	0.680745	0.0660022	1.21433	0.555163	1.1822	0.432744	0.899312	1.23384	1.2369	0.88923	0.569246	1.12578	1.12519	1.17543	1.20268	0.952864	0.564364	0.815541	0.866012	0.67085	1.15405	0.854537	0.685113	1.1851
OSMR	3.543	2.52814	2.79437	1.88649	2.61105	3.52615	9.6005	2.82839	6.06948	4.91254	3.77521	1.87119	0.869942	1.81871	0.913272	10.5071	0.703771	4.34284	3.08648	3.81157	4.03674	2.99525	3.7787	1.46545	5.16657	1.35047	1.05153	4.54043	2.93252	3.32826	5.35466	5.40465	1.50585	8.4468	1.6909	5.37344	1.95773	4.241	2.63914	3.35441	1.78112	1.44684	1.46964	2.43284	3.27861	3.02708	0.942773	1.25775	8.47379
OXTR	0.128753	0.11594	0.0435395	0.0254081	0.0218865	0.0564841	0.0402688	0.0532129	0.111493	0.0335802	0.0317453	0.00654311	0.0126071	0.00631101	0	0.0467314	0.0167438	0.0575851	0.0601136	0.0472726	0.166448	0.0506413	0.10015	0.0240103	0.245212	0.00633118	0.0304774	0.0530588	0.0339261	0.0626197	0.0605531	0.163206	0.151361	2.37771	0.050113	1.78013	0.0341441	0.060933	0.0257848	0.0840646	0.196695	0.0145996	0.0874587	0.202844	0.0867714	0.0389544	0.0821002	0.0326355	0.0164334
PPARA	3.8324	3.53178	7.18115	6.32936	7.23759	2.98414	8.45132	3.003	2.52197	6.91549	5.84836	5.03729	4.09841	5.27131	2.76627	5.59585	6.35345	13.1286	13.1266	5.96352	4.33084	4.36712	5.44129	7.06548	7.12582	6.39941	2.71632	3.54957	3.44509	3.82635	4.71926	10.0399	3.87648	4.52488	6.06211	4.95372	17.5373	8.39335	6.53622	6.03787	6.98244	3.70418	3.84559	4.08533	2.87712	5.80636	8.18634	4.89095	2.27553
PPARD	5.00735	6.17076	2.34341	1.42818	4.45545	4.74405	3.38098	2.69184	6.06259	3.4123	6.37667	1.6832	2.20041	7.35687	3.1697	4.1334	1.28202	2.00793	2.95483	7.99548	4.78612	1.99632	4.26732	6.54745	3.10436	1.33693	1.33243	2.1495	2.98073	2.96211	7.1989	4.25478	1.79906	11.8306	1.70026	6.76991	3.0042	6.40859	2.64628	3.26723	3.00115	1.58583	1.53187	3.50503	7.11398	2.1186	2.57419	1.71875	11.2428
PTGER4	1.20806	0.564954	0.609594	0.36918	0.0997684	0.174718	1.24823	0.79473	0.990183	0.679263	1.26621	0.812769	0.97218	1.05724	0.191253	0.9444	0.377812	0.984369	1.00932	1.04666	2.89066	0.244164	0.925281	0.499364	2.44716	0.876633	0.0810422	0.769573	0.49778	0.474348	0.493665	0.812853	0.637896	2.97484	0.624634	0.650617	0.710125	0.76384	0.509335	1.85614	1.06717	0.628078	0.932198	0.924654	0.341156	0.923372	0.467811	0.502089	0.646107
PTGFR	1.20414	0.260325	0.214417	0.106444	0.0964065	0.142946	0.0347043	0.33255	0.360785	0.225088	0.0506641	0.200496	0.177059	0.356552	0.0825231	0.10143	0.128267	0.0827129	0.0997762	0.420336	0.207895	0.052223	0.150701	0.0862186	0.204619	0.0454693	0.0486405	0.138567	0.345171	0.387996	0.43265	0.272046	0.451225	0.202565	0.392893	0.273345	0.0899124	0.0852776	0.139915	0.979392	0.208822	0.171257	0.0936008	0.134777	0.191107	0.518494	0.212921	0.277351	0.157362
PTH1R	7.55816	5.45717	4.01097	6.79398	6.84191	3.37432	21.6771	6.36697	7.43764	5.98611	11.9502	6.18448	5.45424	7.82952	3.56335	8.08191	6.37429	12.5957	7.72014	7.43864	10.8674	7.72099	5.63748	3.39923	6.43287	5.28473	4.0072	2.88154	5.58042	3.74387	4.17773	4.76856	9.56335	5.10337	5.29027	3.32883	8.11007	6.30592	10.3254	5.26274	7.76828	6.45763	12.7566	4.95958	9.42291	3.89552	10.5203	6.90379	2.60896
RARB	0.985159	0.727332	1.30625	0.597192	0.416882	0.403947	0.919439	1.14899	0.643107	0.76877	0.723533	0.862819	0.73374	1.15585	0.919327	0.574389	0.772784	0.728219	1.53647	0.622544	1.62585	0.294894	1.15294	1.06272	1.21044	0.459954	0.297701	1.1779	0.590284	0.665635	0.477732	0.708527	1.40525	2.04048	0.910164	1.15695	0.833791	0.915675	0.79757	0.983653	1.31567	0.57043	0.477397	0.737958	0.836981	1.07492	0.710058	0.47319	0.662147
RARG	0.506337	0.513908	0.679056	0.411052	0.262068	0.22734	1.25153	0.540015	0.565282	0.527246	0.568311	0.607764	0.580887	0.872362	0.491194	0.449842	0.398031	0.535972	0.797422	0.231886	1.3476	0.487022	0.881754	0.264244	1.23676	0.557421	0.344362	0.424682	0.410709	0.288636	0.414202	0.73443	0.955474	1.13611	0.876912	1.20776	0.815423	0.86249	0.370798	0.774058	0.824475	0.414542	0.407657	0.550353	0.439281	0.459578	0.599355	0.520794	0.162772
RORA	2.45574	1.8269	1.3577	2.10084	2.48381	3.3314	2.1847	2.79554	3.57682	2.215	1.71835	3.57928	2.85544	2.16334	0.654845	3.60654	2.49011	3.11194	2.23473	5.09767	2.45676	1.47361	1.15122	4.72742	1.92926	1.65872	0.629745	0.838226	1.50311	3.02005	1.93601	3.41551	2.57524	2.23256	1.65111	0.714179	2.85595	1.31616	3.01228	2.56189	1.65379	2.02368	0.725033	1.57585	6.16262	2.45702	2.22835	1.79715	2.6762
RXRB	5.72296	4.82931	4.84181	5.47127	5.17165	3.74463	8.10098	4.14099	3.95346	5.54894	5.22746	5.4249	4.84883	4.63655	5.4581	3.74895	5.34084	5.43276	6.27157	3.85716	7.33764	4.82221	6.05046	4.84542	6.64779	4.39985	3.64995	3.83812	4.76616	3.57998	4.40364	5.90261	5.66628	6.07525	4.8149	6.46009	5.93209	6.0343	5.66128	5.99775	6.61774	4.18615	5.11851	4.24737	3.65207	4.6472	5.63306	4.99824	4.57005
S1PR1	7.57006	5.99399	4.68099	4.11748	3.77039	6.94443	6.24458	9.56712	9.3356	4.72199	10.1334	3.85184	8.88249	10.9647	3.67353	4.2908	5.36036	5.99152	10.1849	8.12974	9.6853	3.63594	4.42675	12.7405	8.32085	7.12846	1.17968	7.78483	4.15145	4.64549	8.2433	5.18881	5.23042	6.28095	5.43243	4.59213	7.92337	8.53616	4.88918	6.69824	8.09529	4.74794	2.56351	6.88194	6.16673	4.92994	7.70324	5.00089	11.83
S1PR2	1.70907	1.33007	0.995463	1.86511	6.63051	3.69123	1.33463	1.97646	2.44668	2.39446	3.32709	1.76043	0.683156	2.30639	2.6579	5.92045	0.751174	2.29108	1.73225	1.45952	2.57636	2.45944	2.07341	3.54013	3.04158	1.23268	3.20701	0.972571	1.14365	1.73608	1.61422	1.84342	2.58763	3.19896	1.83141	2.90781	1.08646	8.1926	0.400757	1.59789	1.63273	0.860117	2.03573	2.84314	1.1919	1.72797	2.52188	0.781411	3.54128
SCTR	0.237498	0.57943	0.434346	0.0669538	0.0749763	0.106317	0.217534	0.346869	0.23808	0.165916	0.132451	0.133626	0.227014	0.232826	0.101595	0.221659	0.105894	0.227617	0.126726	0.191304	0.862928	0.107784	0.53253	0.0790882	0.761558	0.145981	0.0535415	0.127107	0.145275	0.0776527	0.196389	0.509715	0.492927	4.31457	0.408545	3.54691	0.191196	0.253202	0.0792712	0.47535	0.602827	0.163506	0.372813	0.234536	0.0685965	0.200168	0.103666	0.0859991	0.108261
SDC1	246.014	238.662	226.84	107.294	173.847	154.653	181.278	150.202	166.299	124.648	144.687	182.895	186.756	378.354	220.913	205.32	163.799	144.549	133.5	198.511	156.403	183.434	223.585	191.569	165.191	211.083	124.583	102.714	144.979	161.205	208.656	186.309	176.696	193.523	213.043	118.63	142.277	129.625	258.32	253.59	186.752	250.035	200.201	148.286	153.548	257.314	143.979	138.481	139.958
SDC2	69.2194	53.8773	53.201	63.8884	56.7465	51.9502	62.4746	76.0013	38.2212	51.2092	78.1254	68.2359	60.0659	53.396	45.5619	36.2706	77.8277	64.9151	80.8276	56.1764	33.0202	46.554	39.9545	68.5813	53.2842	59.9522	53.835	51.1023	46.688	51.4107	55.4201	44.8866	52.4038	39.6271	68.9266	45.7868	63.7138	49.6994	52.5341	51.8638	57.9265	57.1053	38.3106	43.7501	48.1102	66.7154	68.6569	53.0393	52.982
SDC3	7.82653	7.8065	4.75164	4.58881	2.06063	2.10288	16.4977	5.25941	4.02245	7.2641	14.3258	9.10475	8.82039	9.25141	5.79148	12.1547	4.50046	13.6856	8.18116	13.0464	24.8229	2.88633	7.79976	6.54482	10.2546	2.74992	1.29457	4.47361	4.37464	8.38074	4.44498	14.1351	8.61369	11.5689	5.92373	4.46209	5.74675	7.49371	9.25608	14.4441	10.0674	5.61854	11.153	4.89969	3.59429	13.5532	6.34098	3.74701	3.39045
SDC4	250.196	389.712	85.3371	110.989	321.855	519.633	115.687	178.4	528.711	254.738	401.853	121.799	117.715	111.804	138.627	478.493	110.298	140.614	208.629	532.187	206.605	75.0947	177.471	236.768	141.043	93.9508	146.666	284.304	126.366	166.21	258	83.3712	257.916	323.83	118.916	448.995	66.0183	401.885	124.054	135.523	128.73	149.062	130.805	402.614	303.058	172.341	98.0987	66.2022	708.69
SORT1	3.00037	0.720876	1.51567	0.206163	0.160112	0.257738	0.821528	0.806554	4.51193	2.18843	0.763211	3.78886	1.1128	9.68562	4.08694	0.502366	0.401975	3.56635	2.88014	0.379224	3.02365	0.626145	3.44212	0.303055	3.35853	2.29297	1.59892	0.482087	0.351745	0.580687	2.81721	1.06191	4.69632	1.80036	1.17468	1.17036	0.402378	0.473286	3.08184	5.7564	0.865737	0.400514	0.516829	2.17533	0.516318	0.806754	1.69714	0.327856	0.260335
SSTR1	1.75914	1.58827	2.09187	3.94212	3.17434	3.79931	1.32468	3.49686	1.8304	1.46169	0.800736	4.21888	2.66324	0.49746	0.648317	1.58475	4.02632	2.27819	3.04522	2.46995	0.844254	1.63355	0.199235	3.42559	3.53071	1.5271	2.33829	1.87064	1.23904	1.73049	2.30575	0.381173	1.74086	0.773695	3.79541	0.741694	4.526	2.43845	3.47778	0.99763	1.90995	1.19683	0.627207	1.56627	1.86495	3.05417	3.49819	2.37524	3.55359
TEK	2.78198	1.37462	2.21459	1.41426	0.382435	0.849013	4.60014	2.44952	1.68308	1.80078	3.37494	2.35117	2.31345	2.46045	1.18884	2.30335	1.82465	2.75511	4.09994	2.16338	2.97099	0.955148	1.49863	2.03006	3.31721	1.64158	0.209965	2.1071	1.12745	1.47414	1.12021	2.12947	3.23827	1.38315	3.03948	1.47492	2.3576	2.60235	2.10742	2.73775	1.61082	1.6047	1.04877	1.89782	1.61402	3.08498	1.74823	1.23786	2.70168
TGFBR1	2.14564	2.73705	2.9086	2.16597	1.28475	1.70572	2.77282	2.74495	2.64476	2.75743	2.18451	2.81373	2.60262	4.18328	1.39707	3.53425	1.69186	3.10355	3.71372	2.80833	4.2457	1.53387	2.52422	3.56709	3.32705	2.76436	1.12569	3.40409	1.63626	2.22298	2.384	2.73096	3.2737	4.16335	2.88588	2.13377	2.19288	2.2413	2.63601	3.72408	2.76666	2.36157	1.25887	2.32899	2.46664	3.28351	1.65608	2.4942	2.20569
TGFBR2	15.0734	14.0145	11.1077	8.2959	9.73255	15.2077	30.5584	18.7618	19.284	15.2311	16.6988	14.413	13.598	13.6383	6.68553	24.2516	9.9715	18.9618	21.8628	23.3555	21.5317	4.51942	17.5802	23.749	17.5876	10.0853	2.73941	12.2753	11.1992	10.9329	15.9527	17.5814	17.1062	20.8801	12.6774	12.8174	12.2295	18.2207	11.4974	16.0733	11.1732	7.793	8.03716	15.1947	16.2287	18.941	7.38272	7.18732	20.5242
TGFBR3	3.45176	3.3564	2.23195	3.13081	1.74552	5.00858	8.39228	5.2762	10.9071	4.29378	5.9399	2.79748	3.25129	3.71766	1.7358	6.17933	2.51273	4.05042	5.40731	6.01451	4.1974	1.62611	2.00498	2.45277	2.65755	2.85461	1.55144	8.27415	4.14522	4.54603	2.0579	4.47604	3.71265	4.15084	2.38261	3.72732	2.85058	3.06977	2.55382	2.38121	2.6763	2.54942	2.48902	2.58241	3.07769	5.59739	3.86175	2.90233	4.97236
THRA	1.08293	0.762424	1.81153	1.50184	0.93699	0.465836	2.69042	0.750288	0.822961	1.07095	1.47575	1.30086	1.09036	2.30474	1.2357	0.848753	1.2968	2.54	2.00424	0.882675	2.07486	1.21541	1.4779	1.10579	1.75873	1.97741	0.771005	0.741529	0.984785	1.07759	1.05145	1.61542	1.50236	1.80577	1.35916	1.0724	1.90748	1.49281	1.10946	1.39503	2.56839	1.09143	1.04451	0.835106	0.72326	0.730246	1.54661	1.19077	0.498339
TIE1	2.28923	2.13788	2.10135	1.5463	1.02131	1.19165	5.05349	3.14262	1.65145	2.48521	3.59994	2.0539	2.17636	2.34491	2.11963	1.66177	2.0414	3.56696	3.60236	1.47775	3.78451	1.31343	1.50505	1.81339	2.86301	1.94468	0.876884	2.35169	2.07328	1.75117	1.06794	2.07883	2.45733	2.11691	2.3465	2.09336	2.31684	1.92487	2.28357	1.93211	2.90074	2.09206	2.51864	1.57442	1.95433	2.32212	1.8662	1.42497	2.715
TNFRSF10C	0.317349	0.32312	0.492012	0.0600767	0.0451638	0.228952	0.180042	0.125219	0.277672	0.0962418	0.300244	0.230659	0.2457	0.618594	0.623982	0.337513	0.0633446	0.120244	0.344575	0.203227	0.217782	0.0200963	0.873397	0.330309	0.927679	1.34457	0.0436746	0.306902	0.298992	0.152022	0.288355	0.498938	0.579497	0.771188	0.296228	0.429516	0.22752	0.330465	0.280821	0.825191	0.191179	0.150634	0.309638	0.142373	0.179057	0.388523	0.0764731	0.154332	0.430954
TNFRSF12A	12.6009	71.7763	6.07722	1.15592	26.8053	42.8398	29.4005	7.88089	63.1448	40.1714	35.9926	4.08352	4.81423	4.64007	6.68078	38.1254	1.29241	8.98212	19.0985	37.0823	22.7946	3.50162	46.7155	23.2688	16.8138	3.27854	7.20879	20.0768	6.85743	7.05404	35.8737	5.64022	17.8512	77.8794	3.29737	78.4231	1.3657	53.2724	2.12043	9.81352	18.5915	7.42651	9.1861	46.5848	23.3888	7.84049	2.33965	2.04274	55.6756
TNFRSF19	0.14777	0.289424	0.241615	0.185059	0.274379	0.178096	0.124429	0.546439	0.539676	0.116114	0.0233552	0.456349	0.122432	0.323156	0.124136	0.162276	0.656331	0.428499	0.29366	0.324933	0.546265	0.0790998	0.25262	0.302063	0.668012	0.142532	0.139019	0.353451	0.146014	0.0878035	0.2015	0.314855	0.300033	2.1253	0.370528	1.31957	0.278832	0.335182	0.220053	0.284496	0.377503	0.180449	0.0772127	0.190045	0.77755	0.22354	0.169125	0.108046	0.0580329
TNFRSF1B	14.1723	34.5167	7.00801	6.6391	19.0036	26.467	18.5297	16.2275	13.6172	11.2431	25.7983	8.91714	13.4892	11.1501	16.6959	24.3172	9.15167	11.1767	10.1691	22.0252	27.9875	5.40227	17.4531	15.9149	12.8442	6.64768	4.68812	6.49849	12.8601	12.5036	11.0545	11.1867	9.45457	25.9083	11.2024	12.9448	7.33082	16.7195	9.93119	16.9615	12.849	7.99282	18.2219	11.4223	8.66369	17.9996	7.1509	4.87502	26.0203
TNFRSF21	6.07867	9.08606	3.09274	1.17643	1.02231	2.96358	2.58376	3.74169	10.4803	2.63879	3.4745	2.68655	2.72274	5.1191	2.48882	5.46483	1.31611	2.96453	4.26214	4.59169	6.04731	0.968478	8.22323	1.83903	5.28703	1.08115	1.03325	3.78537	2.06071	2.32182	3.76068	3.68869	4.56487	13.2383	3.26416	13.2569	2.10075	5.96774	2.56852	5.26892	4.37041	1.84692	2.39011	5.92562	2.93628	3.06681	2.37961	1.2652	3.11063
TNFRSF4	0.506559	0.272639	0.522055	0.0416516	0.137774	0.0846581	0.433046	0.0587671	0.191595	0.146795	0.208161	0.120133	0.242492	0.48004	0.178452	0.0898857	0.122968	0.0431541	0.157672	0.132847	2.06899	0.0613047	0.919386	0.110209	0.597226	0.141151	0.0532926	0.113864	0.166846	0.106276	0.171042	0.380509	0.149812	0.610331	0.262882	0.447152	0.302252	0.553226	0.0450873	0.790098	0.504694	0.0957328	0.728666	0.521181	0.113796	0.143043	0.0807525	0.0748994	0.183189
VIPR1	3.11952	1.99676	2.232	2.8308	1.94541	1.14689	6.6048	3.89164	3.60298	1.96729	6.09691	3.69795	3.50925	3.98923	2.39016	3.32721	2.46889	4.89825	4.88513	3.30478	5.73359	2.9958	1.94822	1.45679	3.2422	2.22741	1.4191	2.24398	1.83028	2.80576	1.23297	2.14324	4.45541	2.83467	3.79302	2.0359	4.87124	1.97996	5.38038	2.72584	2.71594	3.91809	1.49703	1.8069	4.44784	2.69095	3.47772	2.98763	1.46924
PTPN11	7.88934	9.34318	10.896	7.06988	6.52424	7.6951	14.5398	9.62446	11.4506	13.0434	5.22996	11.8104	10.9869	11.8333	5.64246	12.6177	7.70509	11.6535	11.8041	11.4642	8.50069	5.29337	9.34208	9.3301	11.3645	7.21419	3.68059	8.82328	6.92544	9.99639	10.2244	9.02892	16.6117	12.8984	10.6642	8.04268	8.23945	9.16053	10.4592	10.6899	6.28493	8.11535	2.84477	6.65353	12.3032	13.4796	6.34574	7.86488	9.23016
ITGAL	5.04981	3.19274	2.95865	2.69363	1.90508	1.25222	3.40404	2.44563	1.18253	2.60754	3.17727	3.5231	4.30272	3.72825	3.21732	3.50489	2.3847	4.21144	3.75388	2.89674	16.7223	2.26324	3.34037	1.95095	5.23832	2.28959	1.03805	1.53073	2.11777	2.53316	2.05971	3.84917	2.59142	4.73019	2.92724	1.67849	3.334	2.68069	3.42296	7.23374	4.48247	2.1511	2.90286	3.01144	1.62799	2.43981	2.8297	2.14533	1.24074
ITGB2	6.98308	3.54454	2.82544	3.18917	1.41573	1.79254	8.98036	2.69139	2.05793	4.72041	8.67197	6.04443	7.47393	5.9851	3.99427	5.6608	3.01793	4.09748	6.42485	6.46278	37.3196	1.38925	5.26862	4.80362	8.34954	4.37493	0.728659	2.54349	2.81073	4.12443	1.96122	9.50603	4.5481	14.9141	4.20379	2.23805	3.97957	5.41942	3.88147	10.3097	8.31193	2.31245	5.80486	6.83733	2.57301	7.03154	3.00791	2.47894	3.05311
PAK1	2.74957	2.03701	2.39805	1.67058	1.15123	1.71163	3.26378	1.27446	2.30879	2.83758	2.43418	2.63518	1.71656	2.23417	1.70647	1.31053	1.39188	1.46792	3.24813	1.40104	4.5534	1.35113	3.86786	1.59588	2.93209	1.52445	0.888191	1.71795	1.16698	1.13506	2.00946	1.52477	1.83782	4.15974	2.05372	2.89799	1.82595	2.23368	1.63838	3.91074	2.92023	1.60336	1.64061	1.91641	1.38977	1.27853	2.12786	1.64296	1.18943
TYROBP	35.1577	38.1228	14.7349	22.872	8.77942	11.6461	58.42	19.5976	19.5358	38.4941	75.2303	32.043	45.4473	21.3581	26.7048	30.6999	18.6329	29.8465	37.3771	42.4323	136.288	8.27835	44.9476	38.8361	44.5615	26.011	4.9802	20.8612	19.9026	31.2015	18.3832	39.319	39.4842	86.1192	21.3397	25.7496	22.2183	31.5151	27.5476	48.4968	58.8203	21.0713	69.5406	47.6125	15.7409	32.7834	27.3422	15.694	25.4561
LCK	1.87406	0.999888	0.899735	0.68269	0.183448	0.0981783	2.0687	0.442991	0.332641	0.556114	0.786803	1.0659	1.87479	1.31391	0.631586	1.1456	0.443665	0.661719	0.915616	0.511263	8.72693	0.263316	2.08408	0.535583	3.2582	0.748925	0.0686707	0.606448	0.814099	1.87238	0.283368	1.44641	0.679508	2.41368	0.749461	0.589582	0.848179	1.32434	0.848225	3.60356	1.58969	0.715473	1.13367	0.912219	0.222882	0.368638	0.536458	0.413625	0.577626
FCGR3A	15.8788	16.7509	5.34657	4.71916	2.18632	4.20716	32.2817	8.5992	7.39206	34.3024	27.1636	16.2584	17.8575	12.8556	8.06052	28.1895	5.59456	24.9042	14.752	33.0429	43.3241	2.43361	15.7815	15.7235	16.7341	7.89069	0.779416	11.3738	9.09664	31.0401	7.7817	23.8123	15.1405	12.9637	12.054	8.15678	10.6052	11.3532	13.3093	30.0373	21.6383	9.44076	28.6359	17.0855	6.1409	25.2934	10.2891	5.64637	8.70972
CD247	1.16219	1.09604	0.626403	0.52598	0.362463	0.176071	1.7934	0.955848	0.33556	0.582425	0.822941	0.626002	1.33078	0.685009	1.17751	0.854101	0.573326	0.630562	0.793744	0.54031	3.38901	0.466414	1.07263	0.873185	1.50914	0.86077	0.0511558	0.458786	0.569443	0.964503	0.385701	1.19045	0.603983	1.51021	0.644873	0.523497	0.81667	1.20632	0.923294	1.90094	0.770347	0.530945	0.564165	0.708735	0.359256	0.427177	0.845962	0.620818	0.496499
ZAP70	0.81874	0.723842	0.384538	0.249647	0.0966501	0.0819561	1.16298	0.27951	0.162985	0.276806	0.327101	0.499869	0.976125	0.340004	0.284423	0.531044	0.275057	0.399604	0.39642	0.36681	4.30792	0.14794	0.985602	0.29688	1.72019	0.248829	0.0717798	0.234306	0.404504	0.305806	0.185123	0.864856	0.373297	1.12098	0.340245	0.497222	0.490032	0.596112	0.713554	1.71073	1.06498	0.338474	0.49072	0.680041	0.222244	0.206426	0.365573	0.241396	0.33382
LCP2	2.66634	1.96809	0.988346	0.890588	0.278221	0.643607	2.99861	1.52531	1.48055	1.79432	3.17496	1.8735	2.98788	1.8562	0.921405	3.02848	1.04337	2.30935	2.40986	4.13243	10.354	0.563161	2.32466	2.00113	3.0451	1.06915	0.117115	1.71326	1.0676	1.87988	1.11747	2.44456	1.72264	3.37982	1.51257	1.43291	1.35903	1.79917	1.5639	4.33475	2.50464	1.19633	1.2727	3.01037	1.01112	2.10455	1.23636	0.775323	1.98405
PLCG1	1.17869	0.834245	1.57437	0.707315	0.397313	0.588948	2.04231	1.06401	0.838225	0.88506	1.02483	1.36076	1.77151	1.65353	1.46003	1.12382	1.25656	1.35096	1.62189	1.00634	4.17483	0.794644	1.64166	0.735806	2.30438	0.829406	0.297071	0.677034	1.24603	0.904786	0.860824	1.60637	1.76909	1.65087	2.4223	1.00167	1.06034	1.01535	1.49995	2.27138	1.58447	0.958004	0.746174	0.908372	1.01088	1.45622	0.593787	0.895152	0.909188
FYN	5.15761	3.81826	2.84139	2.03315	2.48489	2.21415	2.83048	3.47487	2.9131	1.65844	3.11952	3.13449	4.15685	4.27069	3.55837	1.92226	3.441	3.17427	2.81202	3.33181	6.83011	2.84726	3.26789	3.33805	4.00278	2.91728	3.24554	2.6295	2.60369	4.71382	3.50101	4.05732	3.599	3.77782	3.40719	1.69523	2.81799	2.74358	3.42378	4.35441	2.80241	4.08611	2.90482	4.57896	3.36667	3.30279	2.04819	2.75312	4.72449
SHC1	11.5025	11.488	10.0099	8.93472	10.3255	11.6982	21.0953	8.48447	10.6997	14.3511	12.3926	11.751	10.4808	12.1379	11.831	22.1634	9.78627	15.0179	14.578	12.4934	14.6709	9.85721	19.5145	11.2139	15.8892	10.2087	6.46896	10.6761	11.1233	8.25242	13.6218	14.4535	12.3035	16.7139	11.9142	17.101	10.9773	16.899	11.214	13.5753	13.1627	8.95497	9.43462	10.8969	10.4777	12.2707	7.19094	7.92649	16.5762
GRB2	14.6243	14.35	14.5683	12.096	12.8711	11.8093	21.2994	12.2777	12.0701	13.4567	16.2867	14.9338	14.9109	17.2039	14.9781	15.718	13.2925	15.8269	15.2823	15.2194	25.6469	11.2381	17.2103	12.9733	16.0608	12.3018	10.322	12.498	11.8201	12.6645	12.7734	15.2397	14.7146	19.4987	13.4396	13.9081	13.8039	16.7477	13.6483	19.0632	15.8433	12.2799	13.1429	12.315	11.0504	14.9032	11.8301	11.4447	14.6678
SOS2	1.63071	1.49565	2.06387	1.72542	1.61764	1.40699	2.15885	2.11008	2.45384	2.53436	1.58348	2.77136	1.96311	1.96681	1.03287	3.39515	1.85196	2.78051	2.50572	2.30454	3.09817	1.42691	1.76396	2.44868	2.63469	1.49527	0.796473	1.82021	1.63064	1.79982	2.11532	2.51305	1.86551	2.78567	2.27213	1.56059	2.33533	2.13774	2.33188	2.61164	1.45222	1.59104	0.92048	1.16084	2.02392	2.35704	1.62251	1.81014	2.08493
BRAF	1.23741	1.15269	0.884499	1.02897	0.873742	1.10009	1.36418	1.36775	1.48466	1.29481	1.01699	1.15951	0.910097	1.23502	0.483259	1.26269	0.825718	1.33618	1.57026	1.21437	1.39261	0.692866	0.992376	1.09896	1.31011	0.706214	0.53899	1.3257	0.739524	0.765692	1.0756	1.0357	1.09042	1.58964	1.10871	1.8362	1.1823	1.22096	1.06151	1.1211	1.21612	0.841241	0.70474	1.00994	1.10185	1.06046	1.10234	0.739776	1.33818
HCST	5.94149	4.56318	2.15271	2.45568	1.19264	1.24781	8.00634	2.24797	1.69864	3.00854	7.51946	3.87865	6.52946	4.13609	3.40684	3.30355	1.70151	2.33224	3.92495	4.59996	12.7365	2.15142	7.00606	3.97815	7.0422	2.56418	1.90765	2.66396	3.84105	3.0922	2.401	4.76275	3.25964	8.44292	2.65234	2.62754	2.82858	4.10731	3.22786	7.71213	8.4701	3.46714	13.3352	6.61496	2.26833	3.18405	2.26713	2.13285	1.96645
CD48	3.49117	1.27881	1.17487	1.13413	0.331934	0.283695	2.78712	0.938323	0.890518	1.60115	2.71365	1.80425	3.34892	2.17531	0.781705	2.07896	0.812606	1.22495	2.45881	1.72253	15.276	0.375961	4.29036	2.12693	5.43833	1.67162	0.133065	0.98426	1.18692	1.08682	0.719273	2.52522	1.63012	4.32822	1.46391	1.02765	1.41227	2.08089	1.35092	4.70857	3.22482	1.47445	2.28398	2.16316	0.466578	1.06879	1.08007	0.736807	1.07056
PRKCA	1.19692	0.868996	2.45974	1.52081	1.07726	0.852466	0.974718	1.11889	1.5982	0.843853	0.925168	1.37985	1.26044	1.37688	0.998752	1.26355	2.01289	2.16438	1.68703	2.1663	1.65211	0.94449	1.14084	1.3436	1.89435	1.90407	0.84504	1.19684	0.832519	0.906514	1.21231	1.67844	1.64841	1.53098	1.44525	1.07199	2.25101	1.83461	1.44726	1.76231	1.41925	0.881989	1.0412	1.13272	1.11865	1.1668	1.55497	0.970926	0.741673
SH2D1A	1.12285	0.640839	0.401097	0.263323	0.0645196	0.074335	0.868061	0.500531	0.255005	0.407309	0.341187	0.446048	1.31625	0.616269	0.133711	0.579741	0.339346	0.401655	0.553781	0.335947	3.17339	0.122013	0.988503	0.39814	1.40055	0.303287	0.0187177	0.311049	0.46099	0.339334	0.274624	0.790728	0.447251	1.46547	0.323157	0.48211	0.432497	0.734047	0.41173	1.60693	0.614504	0.275714	0.331755	0.488137	0.19984	0.2512	0.434888	0.180388	0.355764
FAS	5.65223	4.47251	3.62379	1.75319	1.52694	3.15551	2.71576	3.93186	3.54337	4.31562	1.60602	4.03231	3.78052	7.0679	2.10962	3.07343	2.0125	2.58771	2.89404	3.47987	5.02233	1.10617	8.00273	5.42941	7.44758	3.97533	1.27453	2.48552	2.24751	2.23171	2.74796	3.52908	6.91407	5.15247	5.2443	2.40205	2.61718	2.86273	4.03966	7.54545	2.18767	2.49725	1.6057	3.63292	3.52603	3.40905	2.70899	2.83608	2.67014
GZMB	1.29062	1.54758	0.776041	0.721397	0.448117	0.167794	1.71339	0.609266	0.442779	1.05638	1.84497	0.638438	1.10241	0.222088	1.62518	1.00664	0.782063	0.342129	0.756429	0.594125	3.21811	0.461103	1.85371	1.2482	1.69222	0.870939	0.0162503	0.540092	0.610507	1.34339	0.581155	0.7155	1.41613	2.76113	0.941875	0.481975	0.505198	1.87436	0.879889	1.97219	1.34059	0.256884	1.51418	0.834337	0.52743	0.398787	0.831727	0.18271	0.60459
PRF1	2.6529	2.33595	2.0498	2.54594	1.05268	0.632464	8.60088	2.39974	2.17787	2.41269	3.36474	3.00135	5.68935	2.73187	5.24384	3.66283	2.99463	1.85378	3.64088	2.15939	8.01857	1.12417	3.70188	3.38963	3.17003	3.69925	0.162875	1.67554	2.14544	2.78873	1.31101	2.4443	2.17739	5.00432	2.1648	1.15119	1.89312	4.17479	4.56262	5.66556	3.63336	0.929761	2.86849	2.33028	2.08673	1.97768	2.2608	1.01738	2.48098
CASP3	5.39291	2.88223	3.64155	3.20952	3.36703	3.24161	5.44881	4.5179	3.15482	4.60128	2.92462	4.17716	4.44301	6.69205	1.7374	4.29313	4.50517	3.50975	4.35562	4.14305	5.81453	3.09953	7.96417	4.58915	5.30727	3.0659	2.69708	4.85189	3.52613	3.54457	4.27191	3.76484	4.4157	5.75767	4.04783	4.01267	4.38614	3.83162	4.12199	6.79568	4.38767	3.71114	2.59545	3.4163	3.74257	3.44523	4.76726	4.12247	4.58671
CD3D	3.08634	2.3311	0.997345	2.28396	0.2765	0.235247	3.15022	0.789291	0.67251	1.31892	1.41396	1.73271	4.02259	2.51454	1.30031	2.08902	0.439333	0.979318	1.34362	1.44381	19.1292	0.662484	6.69111	1.10833	7.01274	1.44587	0.370223	1.28906	1.58665	0.912805	0.724251	2.52591	1.87334	6.16722	1.35446	1.54114	1.03691	2.64188	1.21112	7.60773	2.92954	1.59613	6.14943	1.93101	0.632432	0.605693	0.947444	0.475726	0.758574
CD3E	4.93182	3.29332	1.64867	1.79458	0.500231	0.224129	4.00745	1.14687	1.03736	1.14592	1.78871	2.27436	5.34267	3.07517	1.91498	2.6702	0.807905	1.03803	2.04819	1.32912	22.0596	0.649207	5.3705	1.06706	6.88331	1.3566	0.403115	1.24791	1.83082	1.37392	0.84281	2.7727	1.54569	6.1712	1.78964	1.61094	1.26677	3.0725	1.78709	7.6276	3.99744	1.88856	2.47417	2.27996	0.702391	1.07581	1.01533	0.828785	0.925953
PTPRC	4.45967	1.65785	1.42212	0.976204	0.250205	0.543904	2.87502	1.50723	1.06768	1.84398	1.903	2.80855	4.2512	2.34138	0.635927	3.42378	0.920956	2.2646	3.17459	2.48177	13.1239	0.369708	3.59133	1.97124	6.09954	2.02453	0.046565	1.05603	1.23259	1.65459	0.808785	3.9962	2.49326	5.27466	1.96255	0.895787	2.22324	2.82071	1.83073	7.54198	2.22278	1.10021	0.787874	2.12514	0.648053	2.43668	0.894661	0.653342	1.44444
TEC	0.812419	0.640364	0.41105	0.405548	0.563846	0.714022	0.514198	0.73093	0.800977	0.507777	0.426695	0.725564	0.578969	0.452413	0.294669	0.492032	0.59265	0.539044	0.525199	1.12708	0.559316	0.53669	0.616976	0.692518	0.686656	0.390035	0.432411	0.313364	0.403756	0.449723	0.678255	0.507798	0.588588	0.82931	0.508692	0.319739	0.473278	0.551258	0.673903	0.545347	0.507688	0.621413	0.3688	0.700164	0.976785	0.654492	0.678207	0.516339	0.80531
NCK1	4.36115	2.71159	2.56134	2.35415	2.18957	2.79021	4.67236	3.92802	3.15706	3.66378	3.46038	4.23579	3.29816	4.48682	1.79089	4.59586	2.62822	3.35771	3.60153	3.05495	4.79009	2.47227	3.96816	3.97674	3.66997	2.4998	1.73491	3.18393	2.97902	3.5646	3.10847	3.82893	3.47966	3.83289	2.98543	3.86549	2.82241	3.28125	3.39362	4.41202	3.09698	3.17842	1.20881	2.69744	2.32258	3.57153	2.65993	2.37161	3.81651
NCK2	3.51825	2.55912	3.07999	2.47412	1.81731	1.92475	5.17963	3.53053	4.05132	2.83475	3.58645	3.38326	2.79784	4.34464	1.49278	2.61036	2.55309	3.40914	3.8419	2.99233	6.12921	2.7582	4.22808	2.55551	5.04526	1.97376	2.0782	2.51232	2.06153	2.28557	3.41056	3.71414	3.70788	8.36088	3.16808	6.44633	3.39568	4.29525	2.43945	3.36846	4.43488	2.71655	1.73201	2.88735	2.52172	2.12302	2.41179	2.62361	2.27007
PAK2	9.9677	9.68819	7.05726	6.41598	7.56961	9.07118	13.8229	10.4808	12.472	9.15851	7.05064	9.69681	7.2792	10.332	5.80598	14.1034	5.9525	10.6783	8.5171	12.6385	9.38598	6.01005	8.67791	11.6031	7.72477	6.37899	6.4326	11.4111	7.42814	8.8865	11.5123	11.1797	7.50453	9.14076	8.48288	10.0671	8.30856	10.7004	9.8015	10.919	6.6217	7.05272	4.62605	6.0977	10.1107	12.7127	6.85886	5.51556	12.6622
PAK4	3.19662	3.19842	2.63602	2.39781	3.02427	2.831	4.50921	2.54622	2.28304	3.12287	3.01433	2.60694	2.40751	3.07501	3.56828	2.06548	2.6026	2.59913	3.30785	1.96443	2.34387	2.67162	3.07934	2.39538	2.74472	2.04853	2.87783	2.68993	2.38915	2.09858	3.38365	2.97592	2.5674	4.10945	3.15947	3.8258	2.51281	3.69927	3.359	2.52667	3.57821	2.88989	2.39899	2.81545	2.55711	2.82728	2.70419	2.85989	2.84889
RHOA	77.0721	71.5365	60.2748	51.9878	47.1786	50.919	94.808	58.271	65.2642	72.1946	83.9792	65.8946	60.8757	79.1637	75.6808	65.5113	58.3401	57.6859	67.5684	62.7863	109.876	45.5474	83.2477	61.9149	70.9367	53.8982	36.7026	51.8869	53.499	50.0302	53.2406	60.8274	65.6301	92.4861	63.4847	77.2765	49.0001	61.6298	55.3264	79.4966	60.5067	55.1761	64.6948	54.4528	56.8719	63.0968	46.9051	52.9329	64.5058
CDC42	26.9866	29.8587	22.708	18.0501	16.8321	19.0574	29.4586	25.3372	30.0255	30.4805	24.2481	22.9069	20.1505	29.4855	19.968	27.3561	20.2965	20.6467	26.4012	26.0317	33.1939	15.0526	32.8745	30.6727	25.9868	21.2952	14.0455	23.7281	20.4303	21.415	21.0317	22.0758	25.4065	39.6872	22.9401	29.1776	15.4855	22.9337	21.2103	32.5671	20.5839	22.14	17.9948	20.7951	25.3867	23.8347	15.8751	17.8413	22.5397
MAP3K8	1.53327	1.45836	0.959023	0.848007	1.26204	2.21519	1.80713	0.839073	1.69159	1.13303	1.75757	1.15649	0.553123	0.759466	0.597005	2.4994	0.650661	1.77885	0.843974	2.58196	3.07078	0.585978	1.29129	1.21896	1.99799	0.714276	0.267433	0.943253	1.53631	0.895782	0.753219	1.23509	1.33174	2.5881	0.859831	1.40647	0.716916	1.64515	0.527932	1.71679	1.01306	0.70917	1.38009	1.47375	1.44666	0.893606	0.883362	0.721037	2.0394
MAP3K14	2.73116	6.82145	1.07951	1.6365	3.63309	5.77919	4.60335	1.48415	5.1334	2.77372	5.66059	1.45356	1.5138	1.06124	1.24904	4.9384	1.25797	3.67407	4.3618	3.38856	5.43431	1.14183	2.77278	4.51439	3.31548	2.08775	1.04615	1.6185	1.83512	1.15357	3.62528	1.65057	2.52232	4.99311	1.13067	5.60259	1.78106	12.9037	1.27292	2.19659	3.74029	1.15431	1.42464	3.99786	1.53609	1.83893	1.42754	1.60168	8.65144
CTLA4	0.6214	0.212814	0.145681	0.0473375	0.00932035	0.0343624	0.0342969	0	0.130977	0.0595837	0.0788591	0.0905572	0.465289	0.120939	0.077262	0.13267	0.0285214	0.0437903	0.0853311	0.0934652	1.22502	0.0165889	0.426486	0.140591	0.902518	0.0943645	0	0.0410819	0.117385	0.0549017	0.0694251	0.270283	0.109455	0.585546	0.100034	0.0675339	0.0817887	0.139721	0.0183008	0.678686	0.154778	0.0932582	0.0876334	0.273246	0.157044	0.00829435	0.036419	0.0347445	0.367404
CBL	0.589725	0.437589	0.533863	0.348878	0.203365	0.336761	0.738826	0.389247	0.501032	0.425281	0.460371	0.613124	0.617149	0.621193	0.221442	0.826732	0.268969	0.89232	0.853623	0.743156	1.76514	0.228526	0.597097	0.387587	0.942004	0.493557	0.0999963	0.554543	0.237094	0.413328	0.50066	1.02336	0.5712	0.821214	0.475998	0.533851	0.749458	1.07588	0.666648	1.015	0.597655	0.304652	0.236989	0.417248	0.370675	0.549069	0.35961	0.351748	0.388211
CBLB	1.00792	1.0075	0.602323	0.408057	0.277029	0.621426	1.09924	0.721805	1.11544	0.77028	0.760466	0.69224	0.661689	0.620767	0.344122	0.823115	0.462171	0.664902	0.915204	0.754377	1.57266	0.424754	1.12092	0.496601	1.04171	0.444133	0.197532	0.689614	0.486654	0.603866	0.481251	0.83885	0.776312	2.31787	0.608991	1.74884	0.673651	0.779123	0.583275	1.03627	1.11344	0.562175	0.362857	0.7765	0.694713	0.550986	0.679486	0.553681	0.895931
CDK4	5.22241	4.7737	4.35154	6.3763	5.27659	4.20809	13.7478	4.8047	4.76043	5.47854	6.86035	5.77566	4.00587	5.46737	5.55808	5.15378	5.43004	5.76118	6.59538	4.71983	6.64586	4.49042	6.98723	5.8673	7.25747	6.0171	2.26541	4.7973	4.5017	3.43779	3.53086	5.28832	6.03468	8.27693	5.69007	7.2987	4.58535	5.93728	4.83745	5.15559	6.07444	4.20212	4.80144	3.9697	4.35825	4.96771	5.46893	5.30698	5.19826
PDK1	0.395714	0.611133	0.535766	0.47297	0.350495	0.537197	0.608232	0.829057	0.579533	0.652678	0.834455	0.538797	0.420609	0.407708	0.356304	0.60474	0.534246	0.80965	0.4315	0.739417	0.569587	0.301282	0.497938	0.762821	0.484485	0.47718	0.237257	0.525207	0.493908	0.798802	0.340472	0.529837	0.52144	0.463234	0.507274	0.4365	0.420707	0.328392	0.60218	0.550304	0.472071	0.360885	0.449384	0.364113	0.488193	0.511582	0.271835	0.68917	0.791249
TRAC	7.45193	2.8152	2.21133	2.06888	0.562252	0.231353	5.57882	1.2077	1.01411	1.72018	1.54123	3.34677	7.14247	5.0954	1.34207	3.54434	0.967813	1.82086	3.18049	1.47928	35.2153	0.741611	9.86125	1.22536	14.3021	1.94593	0.326228	1.67062	1.93568	1.27578	1.18591	5.11606	2.01755	8.8211	2.31325	1.58231	2.50612	5.2357	1.97142	13.2242	5.79641	2.81291	4.21268	2.9435	0.398055	1.09007	1.60066	0.767274	1.01772
TRBC2	6.3681	6.68313	1.82889	2.33465	0.726965	0.472328	4.11128	1.4335	1.23512	1.69896	3.48595	2.85914	6.65877	3.00686	1.67945	2.49369	1.35846	1.59018	2.57496	2.35341	31.032	1.18784	6.58287	1.60155	12.1218	2.30976	0.636153	1.66781	2.48233	1.88537	1.11597	6.0068	2.78354	10.0442	2.77988	2.55818	1.95214	4.42809	2.15282	10.7378	7.82314	2.63332	7.18536	3.46005	0.897712	1.29388	1.83475	1.33278	1.67779
TRBJ2-3	0.395369	0.368298	0.572995	0.877745	0	0	1.48386	0	1.06252	0.257791	0.487409	0	1.1614	0	0.835691	0	0	0.37892	0.738375	0.622123	0.666679	0	0.988503	0	0.645416	0	0	0	0.781339	0.678668	0	0.556851	0.526178	1.16925	0	0	0.393179	0.863585	0	2.25874	0.787826	0	0	0	0	0	0.315136	1.50323	0.378472
TRBJ2-7	0.412193	0.383971	0.597378	0.610064	0	0	2.32051	0	0	0.26876	0	0.314208	0	0	0.435626	0.89764	0.321624	0.790088	1.15469	0	1.73762	0.374132	1.37409	0	2.01864	0.304032	0	0	0	0.353774	0	2.32219	0	1.21901	0.300812	1.52311	0.40991	0	0	1.34563	0	0	0	0.79517	1.25006	0	0	0.391799	0.394577
TRBV7-9	1.06077	0.988144	0.161826	0.0826311	0	0	0.314306	0.145732	0.050013	0.0364027	0.137655	0.085117	2.35069	0.410488	0.177012	0.32422	0.217814	0.107015	0.364932	0.439251	5.22488	0.10135	0.279174	0.156171	2.14178	0.24708	0	0	0.1655	0.335423	0.0605934	0.864964	0.40866	1.37592	0.122232	0.309449	0.055521	0.487789	0	0.729044	1.72436	0.14244	0.602322	0.215406	0	0.304046	0.178002	0.106136	0.0534442
TRBV20-1	1.03198	0.699143	0.135965	0.381844	0	0	1.14434	0.306108	0.210103	0.183512	0.289141	0.286059	0.96455	0.482846	0.247874	0.272407	0.256209	0	0.525623	0.258339	4.15262	0.0851536	0.899147	0.131214	2.87156	0.207595	0	0.316321	0.185402	0.16104	0.254551	0.858871	0.468209	1.29477	0.513492	0.563328	0.466484	1.17828	0.281823	2.64157	0.560825	0.279248	0.0562297	0.180983	0.237098	0.170305	0.224334	0.133762	0
TRBV28	3.67797	3.25653	1.24023	1.30699	0.334271	0.15405	1.79382	0.926783	0.473008	0.700444	1.09988	1.66554	3.72615	1.60646	1.01987	1.44067	0.809803	0.942314	0.952115	1.40387	14.7064	0.330531	3.76325	0.432919	5.88518	1.26242	0.23705	0.879941	1.06149	0.84387	0.691641	1.97462	1.40545	4.66676	1.00987	1.41288	0.923454	2.34645	0.984525	5.85488	2.48528	2.22978	3.23025	1.14156	0.552189	0.561895	1.00139	0.432673	0.836623
TRBV29-1	0.722875	0.359137	0.139685	0.0356629	0	0.0453037	0.542607	0.0943453	0.172681	0.125689	0	0.110207	0.660629	0.283462	0.0509314	0.314844	0.0376028	0.323307	0.0900009	0.113746	3.00669	0.0437419	0.92375	0.202206	1.33739	0.248822	0	0.162488	0.0476189	0.124085	0.0523032	0.610873	0.0641361	0.380056	0.316526	0	0.191699	0.73684	0.193023	0.707962	0.288086	0.122952	0.231073	0.139452	0	0.174965	0.0384121	0	0
TRDC	0.764056	1.47093	0.738215	0.82928	0.484887	0.191538	1.68869	1.75064	0.167309	0.597821	1.44429	0.530657	1.72903	0.549284	1.23815	1.8611	1.07311	0.99263	1.34765	0.547697	1.14522	0.49316	0.566014	0.498692	0.831518	0.976845	0.542583	1.5457	0.939523	1.0638	0.773959	1.24352	1.19762	1.33902	0.85498	0.172534	1.3508	1.70598	1.02009	1.7183	1.31949	0.620904	1.97425	1.01539	0.669402	0.755142	1.46161	0.710115	0.487602
[truncated: 375 more columns]
