# Supplementary material for: Comprehensive Analysis to Identify the Epithelial–Mesenchymal Transition-Related Immune Signatures as a Prognostic and Therapeutic Biomarkers in Hepatocellular Carcinoma
Source: Front Surg. 2021 Oct 15;8:742443. doi: 10.3389/fsurg.2021.742443 (PMC8554059; doi:10.3389/fsurg.2021.742443)
Supplement: Supplementary file 3 [file Table_2.XLSX]

## Sheet: 免疫基因集
ID	TCGA-DD-A11D-11A-12R-A131-07	TCGA-BC-A10W-11A-11R-A131-07	TCGA-DD-A11B-11A-11R-A131-07	TCGA-DD-A39X-11A-11R-A213-07	TCGA-DD-A3A5-11A-11R-A22L-07	TCGA-FV-A3I0-11A-11R-A22L-07	TCGA-DD-A3A4-11A-11R-A22L-07	TCGA-BC-A10X-11A-11R-A131-07	TCGA-BC-A10U-11A-11R-A131-07	TCGA-DD-A1EJ-11A-11R-A155-07	TCGA-DD-A3A3-11A-11R-A22L-07	TCGA-DD-A1EB-11A-11R-A131-07	TCGA-G3-A3CH-11A-11R-A22L-07	TCGA-EP-A12J-11A-11R-A131-07	TCGA-DD-A3A8-11A-11R-A22L-07	TCGA-DD-A11A-11A-11R-A131-07	TCGA-DD-A39W-11A-11R-A213-07	TCGA-DD-A1EC-11A-11R-A131-07	TCGA-BC-A10Y-11A-11R-A131-07	TCGA-BC-A10R-11A-11R-A131-07	TCGA-BD-A2L6-11A-21R-A213-07	TCGA-DD-A39Z-11A-21R-A213-07	TCGA-ES-A2HT-11A-11R-A180-07	TCGA-DD-A118-11A-11R-A131-07	TCGA-FV-A23B-11A-11R-A16W-07	TCGA-EP-A26S-11A-12R-A16W-07	TCGA-DD-A3A6-11A-11R-A22L-07	TCGA-BC-A10T-11A-11R-A131-07	TCGA-DD-A39V-11A-11R-A213-07	TCGA-BC-A216-11A-11R-A155-07	TCGA-DD-A113-11A-12R-A131-07	TCGA-DD-A1EE-11A-11R-A131-07	TCGA-DD-A1EL-11A-11R-A155-07	TCGA-FV-A2QR-11A-11R-A213-07	TCGA-DD-A1EI-11A-11R-A131-07	TCGA-BC-A10Z-11A-11R-A131-07	TCGA-FV-A3I1-11A-11R-A22L-07	TCGA-BD-A3EP-11A-12R-A22L-07	TCGA-DD-A11C-11A-11R-A131-07	TCGA-DD-A114-11A-12R-A131-07	TCGA-FV-A3R2-11A-11R-A22L-07	TCGA-DD-A1EH-11A-11R-A131-07	TCGA-DD-A3A1-11A-11R-A213-07	TCGA-DD-A1EG-11A-11R-A213-07	TCGA-BC-A10Q-11A-11R-A131-07	TCGA-DD-A119-11A-11R-A131-07	TCGA-DD-A3A2-11A-11R-A213-07	TCGA-EP-A3RK-11A-11R-A22L-07	TCGA-BC-A110-11A-11R-A131-07
AZGP1	440.017	476.079	450.601	638.593	709.66	706.715	794.281	580.158	550.412	526.152	800.821	600.249	520.202	532.52	554.198	374.293	633.054	467.197	474.574	481.629	419.852	569.002	380.596	740.998	422.238	670.129	642.807	535.026	494.287	498.932	409.83	472.278	691.557	383.754	507.045	676.4	488.954	440.708	546.717	364.558	845.114	617.552	836.608	686.727	544.544	577.523	834.382	497.916	617.005
B2M	1069.87	648.42	342.027	377.975	257.229	325.043	482.022	484.655	267.142	392.902	518.438	435.095	609.746	1070.22	313.372	484.45	377.859	435.031	342.937	516.843	1028.07	358.859	1386.95	423.18	604.183	323.556	209.739	290.116	372.571	494.535	347.221	567.21	681.661	683.792	427.079	261.448	286.351	241.028	342.851	1474.53	556.918	412.571	598.456	480.145	291.978	601.71	318.998	218.377	343.692
CALR	395.87	208.514	283.561	200.753	207.922	195.475	215.429	146.252	291.004	290.479	190.026	196.128	245.31	450.936	281.58	374.323	230.471	224.864	101.462	240.969	175.578	230.506	362.888	172.468	241.304	136.403	199.469	186.815	412.67	342.093	372.478	368.527	235.635	284.103	311.659	190.122	132.568	202.886	336.312	630.861	201.36	205.211	358.945	139.385	293.851	258.324	113.588	229.978	213.788
CANX	81.227	51.0429	62.6965	52.4805	39.2901	46.627	61.424	51.7796	66.5288	71.8945	48.5054	65.2246	65.7132	100.61	50.2715	97.3203	56.4431	71.0611	50.4088	58.3915	55.8016	38.0592	75.2976	49.5239	66.7304	58.0174	34.0977	58.9087	64.7048	66.4615	61.7423	69.1135	71.7636	67.3891	81.8652	55.6356	51.0644	59.3369	71.69	111.284	48.9215	53.5966	35.7561	32.4189	65.9019	66.8559	34.5463	54.529	58.2499
CD1A	0.0462144	0.0344401	0.0267908	0.0273597	0	0	0.0086724	0.0180948	0.0165596	0.00602659	0.0455783	0.0211371	0.054302	0	0	0	0.00721198	0.0177167	0.0863081	0	0.36626	0	0.130951	0.0646365	0.105619	0.0068175	0	0.0311643	0.0365321	0.0158658	0	0	0.0307523	0.0273347	0.0067453	0	0	0.0605663	0	0.0905218	0.0368354	0.015721	0.0332388	0.0534919	0.00934366	0	0.00736721	0.0175712	0
CD1B	0.208312	0	0.0603802	0.0205541	0.0141643	0	0	0.0271877	0.0124405	0.0543301	0	0.0423449	0.0407946	0.0612643	0	0	0	0.0399292	0.0778072	0.0218524	0.971823	0	0.254625	0.0388468	0.238041	0.0307301	0	0.0312164	0.0411673	0.0238385	0.0150723	0	0.0646878	0.0410706	0.0202697	0	0.0966742	0.303338	0	0.374027	0.110691	0.0118105	0.0499416	0.0535814	0.0140389	0	0.0221386	0.0396012	0.026588
CD1C	1.30954	0.440162	0.528274	1.20886	0.220311	0.203062	0.53202	0.563836	0.580499	0.572169	0.599157	0.833583	0.198287	0.674975	0.599251	0.735002	0.842722	0.853956	1.08415	0.382378	3.49438	0.551422	2.40777	0.925216	3.88982	1.0157	0.271635	0.789002	1.04051	0.196979	0.395609	0.665504	0.94327	1.58372	1.31036	0.112243	1.30229	1.69558	0.64888	3.04103	1.61408	0.72332	0.679693	1.02873	0.382133	0.23282	0.968467	0.692952	0.452321
CD1D	6.69845	3.77273	5.45833	5.30699	5.34102	4.53483	3.35631	5.50469	3.42006	4.16012	6.12712	6.0369	5.21177	7.11881	3.63505	7.06585	5.26018	3.97218	5.67677	3.65321	7.14099	4.79996	5.86916	5.35178	7.03255	4.66168	1.56728	4.10728	5.2084	3.49079	3.25701	5.44987	4.12546	6.3066	5.54732	4.17029	6.53309	4.76121	4.77005	8.70209	4.66908	3.40774	3.97871	5.51555	4.97214	4.65941	5.31857	5.64779	6.04178
CD1E	0.255024	0.155645	0.191172	0.104123	0.0179384	0.0248008	0.090763	0.189376	0.0393883	0.0630727	0.0216823	0.194401	0.103329	0.27156	0.102233	0.191507	0.150957	0.193846	0.402369	0.0415125	3.02502	0.0638556	0.762205	0.0614971	1.34943	0.175132	0.0208163	0.13837	0.278061	0.0301904	0.0286326	0.322028	0.280883	0.52014	0.218201	0.0162474	0.411027	0.864369	0.228946	1.36365	0.700926	0.0673085	0.189747	0.229022	0.0800085	0.0478911	0.147197	0.125383	0.126272
CD4	22.9408	14.5539	18.2441	46.804	20.9922	14.8224	26.7643	20.4378	11.1973	14.8891	46.0829	22.685	26.5689	18.014	19.0672	23.152	32.6009	36.725	23.7426	21.2118	47.0158	21.2523	9.99805	23.7966	20.8743	30.7303	5.75355	23.9398	10.601	16.8414	16.9932	21.5642	19.2287	17.6435	22.4088	7.80214	36.2573	31.5544	17.4644	22.0832	35.1879	19.6176	11.2897	40.0478	12.7215	26.9074	33.1543	62.3154	20.0585
CD8A	3.60913	2.23472	1.16665	0.777185	0.250116	0.135313	2.13086	0.608805	1.07451	0.931565	1.34071	1.57675	4.00896	2.14796	0.664827	1.39702	0.382692	0.710188	1.08521	1.23731	8.84102	0.24194	2.81681	1.05877	3.38968	0.692061	0.17036	0.587175	1.23264	0.860194	0.358725	1.31398	0.940068	5.60217	0.925943	1.00957	0.477138	1.21684	0.91816	5.75623	2.16175	1.30118	1.37394	1.4038	0.404189	0.720974	0.416424	0.385115	0.658317
CD8B	1.74607	0.784215	0.301253	0.269194	0.0954036	0.0586226	1.30674	0.196688	0.130345	0.318504	0.358758	0.816032	1.7504	0.871143	0.285587	0.520574	0.154083	0.318748	0.359086	0.212603	3.44374	0.179238	1.10871	0.247117	1.90024	0.214649	0.012301	0.140172	0.441599	0.392492	0.13536	0.74655	0.42879	2.02863	0.151697	0.566466	0.0930215	0.44268	0.187327	1.4929	1.02515	0.468459	0.996689	0.400998	0.0840528	0.122635	0.331366	0.138307	0.258677
CD74	542.476	293.048	160.401	108.519	46.2391	68.444	364.089	149.587	120.277	178.907	400.206	178.387	332.466	333.23	197.028	203.278	102.899	209.072	274.245	336.952	1322.96	70.4695	404.744	171.73	375.403	116.367	38.5201	150.739	132.34	199.492	141.945	324.377	173.062	552.133	153.899	152.334	152.184	208.914	204.808	735.75	350.99	198.784	334.784	319.302	115.021	174.631	109.833	108.648	155.63
CREB1	1.40012	0.853799	0.999914	0.860938	0.716075	0.737993	1.51304	1.57649	1.17992	1.21106	1.10498	1.42974	1.21642	1.36266	0.397728	1.37473	0.896717	1.30891	1.75328	1.02197	2.0641	0.699696	1.40968	1.33002	1.66962	1.00288	0.557963	1.26206	0.835685	0.904737	1.22532	1.33365	1.07978	1.6475	1.27723	1.36817	1.23542	1.48933	1.28447	1.66946	1.03816	1.13221	0.628169	0.927007	1.05131	1.30939	0.925694	1.04429	1.04783
CTSB	110.326	128.056	191.329	142.649	104.499	113.6	213.76	109.643	124.928	165.425	273.459	152.255	127.416	110.239	182.354	127.433	113.979	154.561	193.792	154.162	357.915	125.525	148.151	147.031	172.99	214.05	48.5994	170.597	92.3457	114.52	103.963	174.411	128.881	247.978	104.58	239.752	150.856	156.32	108.156	139.205	269.169	115.944	195.822	125.022	121.759	168.005	175.137	95.2435	107.341
CTSE	0.145062	0.0743216	0.399445	0.0322048	0.155351	0.0272738	0.0816654	0.0331321	0.708214	0.0756675	0.0178832	0.0221158	0.0852242	0.17065	0.122647	0.0421207	0.0282971	0.0417081	0.0541825	0.0171195	0.293529	0.0197502	0.120895	0.0405775	0.0888022	0.0320992	0	0.0570625	0.0215007	0.130728	0.283389	0.18388	0.082049	0.414704	0.190555	0.931341	0.187537	0.158426	0.058102	0.0887934	0.404679	0.0801883	0.104333	0.19589	0.109983	0.0658331	0.0520311	0.165462	0.00694315
CTSS	31.7493	19.2418	13.7927	11.2949	5.58004	9.79524	28.401	18.4581	9.7814	21.9472	31.7575	32.0574	25.6501	21.9858	10.7263	25.9042	15.3416	27.1216	19.9899	31.5583	97.3644	8.81291	32.6692	22.2892	26.4193	10.9942	3.35152	9.43446	12.0435	22.9236	12.4126	25.9304	24.3771	49.7998	13.5295	11.653	11.5695	13.7616	16.3523	38.6939	20.717	14.9676	18.1806	22.2709	11.7098	38.882	12.0268	9.52087	13.7904
FCER1G	20.5989	22.914	7.22307	11.377	4.42736	7.04679	33.3	12.957	12.4758	27.4386	43.5296	14.8903	27.3719	16.0171	14.1027	35.8724	8.20107	24.4222	19.7791	39.7336	80.8719	4.19541	25.9267	23.6665	23.1285	9.90184	1.26063	14.7264	10.5047	25.7345	11.8871	27.2857	18.8155	42.6729	13.3462	12.7912	11.2917	18.5241	15.5351	35.1978	27.7312	11.7073	29.7513	28.3981	9.22331	23.3663	15.746	7.16334	20.9306
FCGRT	75.3335	72.2384	67.9817	79.6254	77.4977	67.9865	98.8625	57.7642	58.5179	50.1516	113.841	78.3015	84.5149	69.5165	98.9474	57.3002	82.4714	70.9001	64.8307	64.3138	87.2576	60.5693	60.7054	87.0138	68.0973	83.2543	76.7712	56.9407	70.1352	49.8622	58.3011	72.546	69.8444	77.1739	67.3772	55.1433	73.0465	68.7667	80.1054	64.4116	95.5883	62.3136	98.8015	66.0588	66.7406	67.6477	79.3731	70.3928	75.4205
PDIA3	101.448	64.887	59.7823	67.6013	60.4797	54.7178	63.685	49.1707	76.7936	75.7904	62.6029	59.9419	65.0376	98.3706	67.0682	113.516	67.6348	74.3996	40.4768	63.1933	72.8273	72.2737	123.357	40.1194	77.0198	55.3111	60.1404	57.2066	113.493	86.5251	88.9782	84.695	82.3618	91.1606	84.5621	56.4584	44.1114	59.7509	75.8109	130.129	65.5804	71.2843	86.7462	57.4963	84.7714	66.4626	51.7624	69.7365	57.9098
HFE	2.61835	1.74901	2.55288	2.46562	2.13782	1.90946	2.27737	3.05642	1.40365	2.20805	1.75914	3.96323	2.01227	3.27799	1.79309	2.38886	2.32005	3.00672	2.28558	1.8747	2.02624	2.18757	3.18928	2.63556	3.3966	1.64172	1.16767	1.46947	2.04415	1.88688	3.30486	2.83675	3.19842	2.61817	2.13255	1.65562	2.44769	2.25186	2.82351	3.63587	1.60196	1.95965	1.92739	1.62005	1.97396	3.43934	1.93191	2.00857	1.54243
HLA-A	643.607	254.377	187.845	122.093	63.1928	105.986	224.896	158.579	98.1778	119.148	286.614	135.319	241.291	797.65	130.001	178.995	143.683	118.583	93.5149	174.518	604.176	129.41	944.818	101.674	217.264	82.9001	96.8355	73.6119	103.682	150.278	168.463	285.674	225.137	463.055	200.266	126.742	90.4354	118.632	179.285	1179.06	234.327	143.411	470.036	159.594	101.246	81.1785	88.8666	117.208	130.89
HLA-B	1065.6	433.311	256.513	116.044	88.6734	187.992	317.989	271.851	104.133	205.35	372.986	198.85	397.755	975.228	216.103	289.627	154.656	244.67	217.743	212.083	668.237	115.126	1092.08	128.012	310.994	189.616	61.2738	114.13	182.772	192.843	201.561	378.149	333.694	418.554	281.209	146.458	115.531	138.594	252.996	1428.55	499.577	140.158	540.61	222.625	104.391	262.733	98.6432	105.829	177.533
HLA-C	742.77	322.813	225.698	103.338	147.424	167.73	247.021	183.677	55.029	73.4236	297.156	123.236	278.173	450.149	177.998	239.688	161.013	238.134	195.939	252.146	498.251	97.5585	603.543	139.909	311.571	208.23	54.8771	124.949	172.782	135.924	140.04	317.969	337.686	396.075	197.686	118.751	200.472	122.418	188.706	728.112	242.999	154.252	198.519	124.616	180.691	200.415	123.002	121.284	128.423
HLA-DMA	13.0428	11.2596	5.50677	4.86558	2.45625	4.31944	18.9162	6.22634	5.12279	9.43642	22.3656	8.04245	10.8622	8.84766	6.09223	8.56324	4.16981	8.02326	13.0429	11.9699	52.1787	3.04636	17.0121	8.13724	19.6005	5.63346	1.83687	5.6195	5.82442	6.69951	4.06578	11.5754	8.07872	28.4206	6.17079	8.73637	9.05507	8.47482	7.02766	19.8482	16.7652	6.99596	15.3872	10.7591	5.34047	5.55833	7.09318	4.96336	5.15224
HLA-DMB	3.98698	2.71378	1.65264	1.53374	0.454184	0.712051	4.85771	1.79789	0.954404	3.07721	7.12131	2.70294	3.03593	2.05627	1.39428	2.70687	1.24373	3.0154	4.49243	4.12566	20.0425	0.536404	3.9991	2.91038	5.32978	2.24089	0.118217	1.62307	1.3365	1.96814	1.03887	3.1125	2.39549	8.8453	1.84661	2.78347	2.41702	2.7862	2.15033	5.73005	5.2038	1.60686	3.34748	2.82606	0.862467	2.2438	1.89082	1.1116	1.52584
HLA-DOA	3.88717	2.24458	1.71456	1.52227	0.492501	0.667292	5.80842	1.32347	1.24579	3.9608	5.26832	2.36314	2.18442	2.37162	1.5463	2.41862	0.896731	2.45278	5.26654	5.01102	21.0359	0.718797	2.86934	2.29624	6.14063	1.13974	0.222891	1.68782	1.77973	1.93544	0.969539	3.999	2.10143	9.34898	1.69855	1.96273	2.96286	2.3204	1.98243	5.53311	3.50722	1.58925	3.94766	2.15184	1.14714	1.33677	1.66656	1.24845	1.57624
HLA-DOB	1.04268	0.310814	0.272003	0.300928	0.0425385	0.0784158	0.371765	0.217735	0.168128	0.14277	0.347063	0.158964	0.56153	0.689965	0.0661176	0.196792	0.0732222	0.139903	0.253146	0.180476	2.86586	0.0946406	2.07685	0.0874993	0.97872	0.146125	0	0.164062	0.185452	0.187931	0.101848	0.954558	0.3261	0.647558	0.235889	0.471974	0.45624	0.387172	0.250576	1.69344	0.820688	0.177348	0.21248	0.321834	0.0843242	0.123031	0.224395	0.118931	0.149719
HLA-DPA1	32.3828	11.5853	9.77412	10.5204	3.54413	3.9732	28.4266	7.13932	9.94834	22.5956	30.1239	20.8594	16.3161	12.2863	16.4565	15.1004	8.90727	14.5164	29.3666	22.041	128.848	4.89776	12.1064	18.3654	32.0738	15.9103	0.773879	8.79952	11.4963	11.4639	8.951	20.075	12.472	55.3099	6.89689	9.93523	11.4663	21.5075	16.7529	45.9343	20.9942	13.6265	15.49	18.2151	5.85689	5.67167	12.5591	4.1327	9.46293
HLA-DPB1	55.19	34.897	22.896	23.8805	7.5964	10.7928	56.9157	21.7605	21.2719	33.7948	63.1861	32.1759	40.4741	33.03	24.986	25.4606	15.2463	28.925	44.5546	41.7231	178.429	9.70251	47.0367	33.7943	77.5961	25.4251	6.54767	22.577	20.7066	28.4292	16.0312	32.7995	30.6926	116.277	24.2592	19.2751	26.9969	39.6093	26.523	74.4444	51.6603	25.0174	73.1133	36.8642	18.0055	16.8469	20.8194	20.2158	29.7413
HLA-DQA1	9.75505	3.09765	3.44525	4.08136	0.998368	1.85092	7.90388	4.77256	2.05939	3.35898	5.71304	4.96524	3.3656	5.58489	1.99808	5.09574	2.67105	6.56696	12.5433	7.94777	29.6161	0.918939	12.929	5.59358	16.5615	2.63841	0.327701	3.5739	2.45675	2.44598	2.46774	7.57476	5.44909	15.6957	3.00846	2.49574	4.54458	3.16436	3.663	21.8964	7.29493	3.80554	5.01871	7.64509	1.6087	5.07187	3.32151	2.06024	4.11489
HLA-DQA2	11.873	12.6942	3.16877	1.13827	0.0129653	1.57742	1.94416	1.18625	8.3584	18.3591	32.6746	7.3839	14.5383	4.33674	9.87447	1.47643	0.337241	8.73529	3.21682	9.86131	40.0839	1.97303	7.25702	0.0177793	5.02188	3.29108	2.51258	1.24297	5.56447	6.28436	3.93201	0	2.88448	35.5014	4.28597	1.11559	8.34345	11.1481	8.88475	5.40525	15.0462	4.99458	24.32	2.25611	1.81193	0.530751	0.0101323	0.0483322	0.0365062
HLA-DQB1	3.93466	3.5659	6.27491	6.38477	2.24023	0.89872	9.8856	4.81303	2.51612	6.04799	7.21751	5.91435	3.92232	4.54854	3.45276	4.51371	7.22217	10.8964	14.3349	3.18889	45.104	1.42711	19.0329	11.4814	21.8295	4.38533	0.897716	6.5489	6.67109	3.38718	5.00351	17.8214	2.0031	17.7776	2.56297	6.39369	3.05644	3.27463	3.54432	21.0213	10.2413	6.46729	6.44974	11.5609	2.20044	6.13146	11.0208	6.37976	6.93174
HLA-DRA	310.045	157.02	104.696	85.1229	29.0676	49.0303	243.491	93.9083	107.815	211.355	423.588	177.467	211.762	191.114	126.51	152.639	70.1137	175.473	225.209	276.095	1158.91	40.2789	277.678	192.188	355.539	154.661	12.7723	91.9077	92.7379	133.733	66.8558	179.254	149.53	546.615	125.575	84.4631	128.81	205.793	137.489	401.949	244.137	121.714	214.068	228.924	74.2215	111.576	97.3308	68.5223	154.142
HLA-DRB1	174.283	78.3312	60.589	81.9401	26.6688	36.075	235.971	81.2925	46.8066	72.1288	174.929	92.5592	84.4899	124.372	57.5294	111.113	65.7166	105.807	176.171	137.026	523.591	25.2301	201.696	121.224	311.04	62.385	12.0273	90.4165	72.5048	70.0798	44.6478	160.764	127.371	295.474	76.2202	85.5436	83.1649	65.8261	68.4016	322.746	167.469	78.7899	140.566	168.25	44.29	95.7007	110.046	68.3768	107.602
HLA-DRB5	32.7651	29.2184	15.4868	10.4565	2.24251	6.46095	121.226	7.36462	22.7261	34.2861	111.625	28.1643	41.2963	22.5868	34.319	10.2571	34.2636	28.3516	28.8151	30.3994	125.614	7.28489	32.4064	62.0404	136.868	26.8552	4.74961	49.284	49.8472	21.4044	11.3139	103.989	12.7788	81.7872	19.0079	11.306	17.171	36.0355	25.5264	35.0355	44.1336	20.1892	47.312	21.8306	12.5433	60.4974	88.9734	37.2968	9.27257
HLA-E	228.921	138.374	99.9627	96.2979	63.9731	109.487	219.045	103.968	121.522	119.562	264.118	123.618	147.184	264.885	89.0758	179.808	102.705	168.296	156.749	176.853	337.082	72.7898	337.998	99.4842	153.662	105.872	45.604	111.861	114.188	105.566	85.8351	153.735	118.007	204.035	115.324	149.151	110.246	116.293	103.821	322.228	223.31	90.9731	204.751	142.834	91.4702	139.289	106.934	63.7113	208.846
HLA-F	30.1483	10.9477	8.39975	4.66877	4.78734	3.87562	8.16348	6.60938	2.88176	4.91073	6.46856	7.75462	13.7837	37.2075	5.01251	9.07198	4.56762	4.45148	6.26199	9.85009	28.2171	5.70617	49.4444	4.82379	13.3763	6.51287	2.21265	5.1851	10.5413	3.09418	4.21293	11.5439	5.83406	24.3627	9.51768	4.16706	5.59072	4.61944	4.90555	63.9437	15.1765	3.28222	9.86785	9.29591	6.43639	2.67284	2.70638	4.56335	9.36226
HLA-G	1.47248	0.849614	0.828129	0.805056	0.403477	0.547499	0.948563	0.774455	0.511874	0.917109	3.4138	1.38213	2.07664	4.21744	0.685191	0.406815	1.08035	2.02205	0.974797	0.795386	3.18705	1.06722	3.60825	0.983619	0.322891	1.0861	0.507225	0.839814	0.456039	0.547015	0.775203	0.742888	0.0731217	1.87403	0.88213	0.79179	0.0327835	1.71615	1.6725	3.9909	1.85025	1.58869	2.73985	1.29311	0.466558	0.309192	0.455455	1.7861	1.47267
HLA-H	42.6879	25.6374	23.7986	7.95309	2.56004	6.13162	17.8788	9.29714	7.5055	6.92671	31.5753	28.3499	31.4139	58.6913	4.95048	21.8516	12.5372	20.1087	10.184	12.7666	46.3184	9.04882	63.4184	6.45252	21.5405	27.4447	2.113	16.9856	13.6934	7.17586	13.9469	15.759	11.3035	39.4328	18.4596	11.5772	6.97857	13.7835	23.5759	48.6308	18.5268	9.22996	24.8756	22.4545	6.7187	12.0489	4.56487	10.921	17.8514
MR1	1.42169	1.17762	1.63691	0.947791	0.479816	0.644865	1.37672	0.875005	0.523531	0.936435	1.25445	1.10427	1.1445	1.97782	1.43023	0.865024	0.70504	1.0507	1.64685	0.841344	2.39728	0.68659	2.2695	0.840579	2.11276	1.05016	0.407172	0.680128	0.86417	0.729271	0.50383	1.48279	2.02306	1.83869	1.23716	0.932348	1.05727	1.17694	1.0957	2.3392	1.15009	0.736715	0.876944	1.03747	0.716499	1.0421	0.895313	0.963278	0.708239
HSPA1A	23.6643	16.4476	45.2078	10.8722	21.1517	36.2481	24.2462	50.8135	32.2208	20.2322	21.2283	10.0098	30.3298	7.49198	18.4459	12.8227	19.3231	14.3198	38.0455	17.5194	18.1492	21.458	10.8786	8.44624	20.8119	16.7296	30.0859	39.7499	14.3089	12.2881	17.5794	11.6593	8.02659	31.3503	8.39861	86.5129	19.902	24.2425	9.5783	10.2075	27.2385	24.2324	21.4365	22.8934	11.484	6.04782	74.528	11.6435	30.0023
HSPA1B	19.3654	9.25596	57.0557	3.46896	6.63079	23.2906	7.52763	41.9236	19.9704	7.8416	7.70207	2.8528	10.2259	3.27707	4.37751	10.0689	6.03214	4.25695	16.2891	12.2976	3.6477	6.96813	5.48859	4.10572	6.67383	4.64791	9.7865	24.8568	4.69268	4.70263	6.68892	3.59335	2.27043	15.8404	3.52752	67.4757	6.28182	11.9175	3.909	4.67247	7.3195	14.8549	6.8904	7.73848	5.53892	3.84323	54.7656	3.88598	20.2812
HSPA1L	0.456912	0.198626	0.275912	0.355031	0.388348	0.350783	0.59305	0.243503	0.231939	0.287988	0.2347	0.336687	0.425024	0.447923	0.362165	0.248756	0.350575	0.284637	0.412434	0.233663	0.597103	0.435459	0.323673	0.26627	0.447529	0.247145	0.225326	0.248203	0.383759	0.32026	0.289271	0.257412	0.233098	0.307787	0.288987	0.316565	0.439236	0.515639	0.274511	0.435055	0.523514	0.369147	0.246469	0.308504	0.300231	0.221183	0.594844	0.354683	0.29159
HSPA2	1.2475	0.818455	1.2053	0.218385	0.263364	0.5643	3.06155	0.374213	0.657891	2.4074	1.19064	0.529156	0.485976	1.06022	0.761987	1.01024	0.473612	1.34022	0.732751	0.406313	1.45609	0.526583	1.20456	0.18292	1.85855	0.442759	0.265926	0.591731	0.526866	0.946928	0.767953	1.07688	0.950617	2.84302	0.636302	0.619577	0.290137	0.827708	0.188044	0.643174	0.554628	0.536164	0.864275	0.511073	0.525457	0.529621	0.256604	0.596075	1.12356
HSPA4	10.5019	10.8574	10.1612	6.41472	8.75288	9.4522	14.3804	9.61656	10.4612	12.4994	10.9919	10.0906	10.6621	13.9843	7.5965	12.4865	7.76338	10.868	12.9536	11.3546	10.0422	7.10395	20.232	9.19654	10.8873	8.80206	5.799	11.3681	8.2608	9.57783	11.1124	10.8275	11.2862	12.8899	11.1493	14.3005	7.27511	13.3283	7.59247	13.916	11.7772	8.72352	8.43158	10.0609	9.02868	12.5332	7.00506	6.44295	11.3443
HSPA5	147.112	97.751	93.6419	49.422	115	92.1555	106.059	83.472	121.397	132.795	120.919	120.232	131.903	91.4266	95.6032	253.912	117.917	151.007	51.2432	102.31	116.379	121.47	134.994	73.7988	87.6254	96.7685	81.8421	110.544	217.458	128.594	132.682	146.859	83.4606	114.313	161.825	130.849	64.1273	106.406	127.403	126.712	101.764	130.443	91.2514	35.7712	124.416	100.163	43.4169	52.4495	143.355
HSPA6	1.02136	0.81442	6.69058	0.090699	0.233343	1.11377	0.620989	1.03442	2.50326	5.13048	1.10803	0.379939	0.392031	0.156197	0.207249	0.848171	0.204016	0.399376	0.404378	4.44853	1.13667	0.207659	0.67415	0.502829	0.633575	0.536383	0.0193413	1.30402	0.363317	0.392717	0.505473	0.345243	0.260981	2.53725	0.238518	7.2537	0.381903	1.53486	0.278178	0.520147	0.985032	0.222362	1.20473	1.48956	0.371697	0.244737	2.14269	0.209698	1.77551
HSPA8	91.168	66.5332	107.362	47.4473	100.633	88.7844	193.379	90.4278	90.6986	100.76	105.324	86.0394	121.547	89.3471	108.71	89.7639	109.742	122.748	172.064	76.2415	114.746	60.4442	148.55	88.3946	137.341	162.898	26.1588	138.952	83.8114	43.0001	83.4185	113.16	89.6413	121.865	116.776	118.732	79.1888	139.291	84.1881	108.164	109.887	71.7364	93.6769	54.3061	49.5363	87.1984	80.2559	64.7529	93.1273
HSP90AA1	87.7546	62.5683	58.8446	35.1528	63.5018	64.2073	104.108	70.843	77.8803	82.5203	71.0075	53.446	84.4916	60.1242	30.3839	77.1564	78.0443	69.8565	120.954	72.4054	68.0859	51.5297	119.621	55.0328	87.0271	81.7262	37.9764	83.646	61.532	55.3602	81.4193	66.0981	50.1456	86.7408	67.2882	94.8023	66.2628	71.6536	49.3398	85.8526	63.4111	52.7075	63.6991	48.169	61.1338	55.2918	63.7499	49.1102	66.3109
HSP90AB1	152.735	130.245	100.078	70.754	104.259	121.703	206.734	107.875	142.936	107.755	107.193	93.6764	117.452	110.252	125.883	135.491	103.963	113.807	140.903	116.371	121.768	99.9823	165.958	68.1573	140.898	90.1292	76.2741	122.859	104.829	91.3278	120.2	108.154	105.54	152.296	111.639	173.248	100.932	120.777	94.3901	144.672	114.645	101.978	86.852	90.2847	98.8022	91.8735	85.9293	81.7594	147.372
ICAM1	17.81	16.3715	5.69718	5.86071	8.15744	23.7651	12.7624	5.61158	33.1028	20.7439	30.8688	8.34424	3.36291	7.74077	4.86723	67.0517	3.15705	11.4479	9.39655	42.4646	17.625	3.82905	12.0111	7.99123	15.241	3.5743	2.1964	32.8364	7.85133	6.89592	11.2959	8.65102	13.0096	49.3524	5.42865	38.1206	5.73919	54.1734	6.5221	10.764	8.05715	3.7877	6.47307	29.3962	17.9831	14.2342	3.39167	3.36391	51.1367
IFNA1	0	0	0	0	0	0	0	0	0	0	0	0	0	0	0	0	0	0	0	0	0	0	0	0	0	0	0	0	0	0	0	0	0	0	0	0	0	0	0	0	0	0	0	0	0	0	0	0	0
IFNA2	0	0	0	0	0	0	0	0	0	0	0	0	0	0	0	0	0	0	0	0	0	0	0	0	0	0	0	0	0	0	0	0	0	0	0	0	0	0	0	0	0	0	0	0	0	0	0	0	0
IFNA4	0	0	0	0	0	0	0	0	0	0	0	0	0	0	0	0	0	0	0	0	0	0	0	0	0	0	0	0	0	0	0	0	0	0	0	0	0	0	0	0	0	0	0	0	0	0	0	0	0
IFNA5	0	0	0	0	0	0	0	0	0	0	0	0	0	0	0	0	0	0	0	0	0	0	0	0	0	0.0144777	0	0	0	0	0	0	0	0	0	0	0	0	0	0	0.019556	0.0166926	0	0	0.0198422	0	0	0	0
IFNA6	0	0	0	0	0	0	0	0	0	0	0	0	0	0	0	0	0	0	0	0	0	0	0	0	0	0	0	0	0	0	0	0	0	0	0	0	0	0	0	0	0	0	0	0	0	0	0	0	0
IFNA8	0	0	0	0	0	0	0	0	0	0	0	0	0	0	0	0	0	0	0	0	0	0	0	0	0.0152192	0	0	0	0	0	0	0	0	0	0	0	0	0	0	0	0	0	0	0	0	0	0	0	0
IFNA10	0	0	0	0	0	0	0	0	0	0	0	0	0	0	0	0	0	0	0	0	0	0	0	0	0	0	0	0	0	0	0	0	0	0	0	0	0	0	0	0	0	0	0	0	0	0	0	0	0
IFNA13	0	0	0	0	0	0	0	0	0	0	0	0	0	0	0	0	0	0	0	0	0	0	0	0	0	0	0	0	0	0	0	0	0	0	0	0	0	0	0	0	0	0	0	0	0	0	0	0	0
IFNA14	0	0	0	0	0	0	0	0	0	0	0	0	0	0	0	0	0	0	0	0	0	0	0	0	0	0	0	0	0	0	0	0	0	0	0	0	0	0	0	0	0	0	0	0	0	0	0	0	0
IFNA16	0	0	0	0	0	0	0	0	0	0	0	0	0	0	0	0	0	0	0	0	0	0	0	0	0	0	0	0	0	0	0	0	0	0	0	0	0	0	0	0	0	0	0	0	0	0	0	0	0
IFNA17	0	0.0138077	0	0	0	0	0	0	0	0	0	0	0	0	0	0	0	0	0	0	0	0	0	0	0	0	0	0	0	0	0	0	0	0	0	0	0	0	0	0	0	0	0	0	0	0	0	0	0
IFNA21	0	0	0	0	0	0	0	0	0	0	0	0	0	0	0	0	0	0	0	0	0	0	0	0	0	0	0	0	0.0186941	0	0	0	0	0	0	0	0	0	0	0	0	0	0	0	0	0	0	0	0
IFNG	0.190868	0.0888996	0.0691546	0.0117705	0.0162226	0	0.0895436	0.207591	0.0142483	0.103709	0.117651	0.0484985	0.171317	0.116945	0	0.11546	0	0.0609756	0.0742619	0.0375419	0.777793	0.0433109	0.185581	0.066738	0.389475	0.0703915	0	0.160887	0.0942995	0.0273028	0.155364	0.0448041	0.0635042	0.721264	0.0464307	0.293867	0.12654	0	0.0955606	0.467324	0.427871	0.0676339	0.0571992	0.15342	0.0321581	0.0144368	0.0887452	0.151187	0.137033
KIR2DL1	0.0231458	0.0862443	0.0503168	0	0	0	0.086869	0.0226564	0.0207342	0.0603667	0.0142671	0.0441093	0.0113318	0.0340357	0.0611542	0.0840086	0	0.0221829	0.0540328	0.0273155	0.00975725	0	0.212188	0.0161861	0.00944606	0.0768252	0	0.0130068	0.0800475	0.0397309	0.0251205	0.0325994	0.0385046	0.0342255	0.0422286	0	0	0.0505563	0.0695297	0.585598	0.0230606	0.0688945	0.0138727	0	0.116991	0.0315126	0.0184488	0.0110003	0
KIR2DL3	0.0302586	0.049327	0	0.00559801	0.0154308	0	0.028391	0.0345552	0	0.014797	0.0466284	0.0230657	0.103699	0.0111237	0.079947	0.0274561	0.0177075	0.0217498	0.0141274	0.0119032	0.0191335	0	0.0567395	0.0211602	0.0308721	0.0613761	0	0.0595135	0.0224242	0.0519403	0.00821003	0.0213086	0.035236	0.0820289	0.0276028	0.00698809	0.00752276	0.0165231	0.0605976	0.0432167	0.0075368	0.0128665	0.0181358	0	0.0611771	0.0205982	0.0180887	0	0.0217241
KIR2DL4	0.134847	0.272165	0.0325717	0.0415792	0	0.0316915	0.0421748	0.073331	0.0503321	0.021981	0.166239	0.068528	0.0880255	0.0165243	0.237522	0.228402	0.0350727	0.043079	0.0419726	0.0707286	0.0947427	0	0.299685	0.0314334	0.0458605	0.0331543	0	0.0378888	0.0222074	0.0385786	0.024392	0.0316539	0.0598207	0.0110776	0.0164016	0.0207616	0.0558752	0.134998	0	0.15591	0.0223918	0.0477831	0.040411	0.0650342	0.102238	0.0713968	0.0537413	0.0106813	0.0752993
KIR2DS4	0.301198	0.022446	0.0174607	0	0.0614401	0.0226518	0.0678259	0.125794	0	0.1414	0.0148526	0.0826556	0.212345	0.0885818	0	0.104948	0.0752056	0.0230934	0	0.255929	0.0711042	0.0109355	0.0602446	0.101103	0	0.053319	0	0.121866	0.0952378	0.0413616	0.130758	0.0509061	0.120255	0.0593838	0.0527543	0.0222593	0.0479248	0.0394736	0.217151	0.0196656	0.0120036	0.0819683	0	0.0581048	0	0.098418	0.00960303	0	0.0576652
KIR3DL1	0.0204501	0.0253999	0.00987923	0.0504451	0.00695255	0.00640819	0.0511678	0.0756223	0.00610644	0.0222233	0.0588253	0.0987291	0.0467229	0.0100239	0.0720423	0.0989658	0.0212756	0.0195993	0.0254612	0.193073	0.0402306	0.00618727	0.0738537	0.019068	0	0.0351958	0	0.0153226	0.00673568	0.00585059	0.0147966	0	0.0226801	0.0268794	0.0447724	0.0251886	0.0406737	0	0.054606	0.31155	0.0135832	0.00579719	0	0	0.0206731	0.030936	0.00543338	0	0
KIR3DL2	0.0309639	0.00961461	0.0149583	0.00763798	0	0	0.0193685	0.0134707	0	0.0471082	0	0	0.0707439	0.0303547	0.0436322	0.0899075	0	0.00989188	0.0192756	0.0568429	0	0.0187365	0	0.0866136	0	0.00761294	0	0.0580006	0.0101986	0.00885848	0.0224037	0.0290737	0.0412084	0.0101747	0	0	0	0.0450886	0.02067	0.0758126	0.0205666	0.00877763	0.0494893	0.019911	0.0104338	0	0	0	0.0098802
KLRC1	0.0502637	0.0535111	0.0312195	0.0159413	0.0146473	0.0270009	0.114535	0.0796585	0.0192971	0.0561827	0.0885213	0.0766305	0.126557	0.116148	0.0531212	0.0573363	0.0896446	0.0825815	0.0804604	0.107338	0.181619	0.013035	0.0837797	0.120514	0.0703308	0.0105927	0	0.040351	0.0354759	0.110931	0.0311726	0.171926	0.0143343	0.106178	0.0576425	0.026533	0.0785484	0.101946	0.0143801	0.152368	0.0214623	0.0793859	0.0602521	0.0623345	0.00725882	0.0651743	0.0972974	0.0819032	0.0274946
KLRC2	0.012924	0	0	0.0382562	0	0	0.0606316	0.0084338	0	0	0.047798	0.00985177	0	0	0	0.0375264	0	0	0.0241363	0.0101681	0.0435854	0.0117306	0.0323126	0	0.0210977	0.0571961	0	0.0290506	0.0383111	0	0.0140266	0	0.0515998	0.0637019	0.0188634	0.0238779	0.0257049	0.0141146	0	0.137121	0	0.0329732	0.0464767	0.024932	0.0391947	0.0117305	0	0	0
KLRC3	0	0.0157201	0	0	0	0	0	0.0110124	0	0	0.0416081	0.0514557	0.0165239	0	0	0.0367501	0	0.0485202	0.031516	0	0	0.0153173	0.0140641	0	0.0275483	0.0248946	0	0	0.0333498	0.0144838	0	0.023768	0.0224588	0.0166357	0.0123155	0.0467678	0	0.0184302	0	0.123955	0.0168134	0.0287032	0	0	0	0.0153171	0	0.0160406	0
KLRD1	0.151387	0.194942	0.0806618	0.074961	0.0567661	0.0345322	0.24022	0.179421	0.0488606	0.121934	0.148206	0.229951	0.402191	0.124401	0.116466	0.388665	0.118992	0.145089	0.205807	0.21982	0.325659	0.0858802	0.194815	0.146345	0.188073	0.112483	0.0303017	0.111344	0.188084	0.189165	0.0664459	0.150507	0.141476	0.255676	0.081235	0.0688959	0.167153	0.159255	0.207319	0.496029	0.186319	0.106026	0.0827291	0.137432	0.133908	0.0939619	0.136636	0.0730065	0.0959011
LTA	0.323442	0.0207791	0.145476	0.0082536	0	0.0104848	0.251155	0.0363911	0.139875	0.0436329	0.123746	0.0765171	0.141971	0.0328013	0.0353617	0.0809616	0.0609178	0.0213783	0.0833169	0.0789742	0.94974	0.0202467	0.390393	0.0623964	0.218483	0.0658123	0	0.0752104	0.0110206	0.0478623	0.0363142	0.361296	0.096481	0.0879577	0.0732546	0.0515155	0.133097	0.158349	0.044672	0.282179	0.0666727	0.0189702	0.106956	0.2044	0	0.0404928	0.062229	0.0106014	0.0106765
CIITA	0.618755	0.290745	0.331319	0.192477	0.0907535	0.082361	0.565152	0.192957	0.120177	0.364171	0.300395	0.457059	0.408825	0.432794	0.157696	0.280227	0.138858	0.497239	0.464015	0.410345	2.44335	0.168984	0.57842	0.189547	1.18104	0.21406	0.0502264	0.169239	0.228599	0.184461	0.151543	0.616974	0.379854	0.786746	0.342664	0.223833	0.49553	0.455988	0.372843	0.868093	0.55783	0.188599	0.313423	0.229752	0.154992	0.183892	0.181128	0.145734	0.187391
MICA	3.126	3.42629	1.82393	1.31588	1.53204	1.99982	3.96153	2.20418	2.3566	2.90117	4.11397	2.99565	1.98758	1.33724	1.14128	1.1729	1.86895	1.82869	2.50199	2.01864	3.31328	1.86455	2.57815	1.44222	3.96312	1.39541	0.864889	1.59696	1.33984	1.05925	1.90343	1.32655	2.4151	3.90601	2.44721	3.32278	3.24595	1.94198	1.28458	1.92835	3.43807	1.40864	3.22161	2.38084	1.87143	1.00964	3.65656	2.52371	1.74104
MICB	1.03858	0.535336	0.150519	0.179334	0.120052	0.175742	0.701627	0.510571	0.266706	0.365679	0.426788	0.438073	0.894915	0.916337	0.168303	0.557897	0.151271	0.285341	0.452578	0.5393	1.54697	0.226245	1.15985	0.251782	0.892926	0.219603	0.0409742	0.552506	0.30103	0.356556	0.0826608	0.399826	0.115184	0.511914	0.439606	0.294224	0.461332	0.415897	0.374387	2.266	0.531177	0.270864	0.215795	0.474175	0.216981	0.358216	0.320092	0.315904	0.324772
NFYA	2.8569	2.1262	1.96707	1.49723	1.69023	2.25082	3.34833	2.74673	2.75049	2.50248	2.36888	2.02277	2.41412	2.29488	1.64934	2.77128	1.71353	2.36778	3.49367	2.17172	3.71589	1.87331	3.9739	2.14006	3.46875	2.10724	1.15518	2.72525	1.68774	2.14223	2.26755	2.78513	2.34757	3.85865	2.24815	3.95874	2.61865	2.87582	2.5451	2.79215	2.96794	1.96272	1.16998	2.32907	2.44097	1.85945	1.48704	2.26619	2.95866
NFYB	4.36637	4.16937	3.18951	3.67669	2.93836	2.72299	3.95383	4.28041	2.51073	4.3839	4.72264	3.64129	4.11465	4.42034	2.57376	2.114	2.86405	3.13947	4.79631	2.45422	3.81646	3.11166	4.23511	3.17646	4.05847	2.88904	2.04031	2.55253	2.86601	3.37848	2.834	3.52357	5.58209	4.02303	3.06383	3.87107	4.0001	2.81336	2.98262	7.38236	5.09806	3.57038	2.14141	3.13704	2.7701	2.80294	5.08491	3.50011	2.50711
NFYC	4.92947	3.41125	3.01682	4.34253	3.45492	3.23543	7.15351	4.08978	2.18218	5.01897	4.04217	4.78956	4.02336	3.75582	4.37291	2.91319	4.49653	4.16137	5.24401	2.66509	4.76443	4.03093	5.00225	3.83572	5.07372	3.23798	3.0343	3.17559	2.63734	3.4307	3.75611	3.4939	3.72209	5.18046	4.00985	5.49164	4.43862	3.66113	4.4373	4.1873	4.91768	4.60492	3.32958	4.63159	2.94668	3.22818	4.08945	3.89656	3.7347
LGMN	26.8808	22.5733	14.8701	19.1643	12.1119	13.5131	34.2288	19.5973	17.1809	17.2063	61.9526	21.9718	20.5409	29.0286	17.6965	32.6635	18.2218	25.3386	32.9094	25.8125	47.0865	7.89689	34.5728	18.9301	21.1093	21.7842	5.77492	17.7527	15.4605	15.7446	11.907	24.2205	19.9669	41.0414	18.0942	18.6538	20.5851	23.5292	20.1799	26.0667	39.7817	13.3825	21.6266	19.9613	12.2358	40.0477	23.7031	14.5607	23.5964
PSMB8	46.1245	28.2215	22.9681	17.4882	18.4688	22.1795	37.5871	20.0285	12.925	20.8241	26.2404	26.9958	34.5725	58.8504	25.0572	22.5948	29.4188	22.112	16.9178	23.091	38.1227	18.2592	74.5625	22.8003	26.5805	19.9027	14.5965	16.1401	32.2355	21.1779	18.437	32.6041	33.3337	26.5523	30.9052	16.2549	13.6378	13.7536	24.5821	63.016	31.031	22.7751	38.6546	29.3898	18.6764	27.5331	15.5494	16.1196	23.3709
PSMC1	1.28609	1.06036	1.09372	0.963368	1.02628	0.993225	1.99741	1.30506	0.988708	1.68122	1.27537	1.21767	1.04377	1.86806	0.933828	1.24401	1.25622	1.4797	1.50336	1.38047	1.1771	0.953276	1.68243	1.4777	1.38852	1.30347	0.383331	1.07082	1.0502	0.914897	1.22517	1.5545	1.19267	1.4569	1.50079	0.912108	1.07883	1.56254	1.08943	1.81696	1.28135	0.901199	0.753867	1.0373	1.09031	1.63824	0.972467	0.807001	1.0144
PSMC2	16.0602	17.1234	12.7687	12.6711	13.2696	12.0093	19.8677	14.5968	13.3568	18.0479	15.2762	16.9842	15.7418	19.3811	13.0728	16.0346	13.5227	15.1192	15.7484	15.9141	16.5275	14.135	21.3114	16.4274	17.8418	13.8735	9.462	15.2131	14.8035	14.8039	14.8928	15.4629	19.6722	17.0844	16.5638	15.1953	12.2739	15.8295	14.2229	19.0422	14.7136	14.9808	13.2261	15.4805	14.0101	16.8137	11.2692	11.1122	18.3827
PSMC3	32.226	39.0508	30.0875	30.9784	31.5052	26.3259	57.1676	25.8233	26.5655	38.1616	39.1195	31.5795	32.7382	38.689	39.8963	25.4136	30.5315	24.2122	35.0835	24.1622	33.0333	35.9488	43.0524	32.2505	36.3914	32.911	36.4489	22.797	34.6101	28.3162	27.2247	29.6714	35.4682	40.0668	36.6561	36.7208	24.4039	28.1113	31.8427	35.0541	45.3455	35.1519	63.1282	36.437	30.366	31.5292	30.9173	24.8953	32.3644
PSMC4	20.3794	20.0955	13.9149	11.9581	14.1799	15.5646	27.2546	14.3424	17.8707	18.3629	19.3105	18.5294	18.2543	23.2963	21.2807	17.8748	16.0599	12.6244	17.2641	16.8958	20.3503	16.0446	30.7895	17.8329	18.7672	14.2236	13.842	14.7315	19.3673	15.9587	18.9031	16.6663	20.166	22.5141	18.4441	21.8926	12.1228	17.7364	16.0424	22.9252	19.4554	15.7785	22.0651	19.7199	17.5988	16.6779	10.3246	10.8312	21.5285
PSMC5	18.1477	18.9148	13.4506	14.5983	15.288	12.6592	26.2094	13.2251	14.3281	16.6913	17.5532	15.3335	15.6319	16.7057	17.0955	13.0545	17.2643	13.3939	15.6365	13.1984	18.6073	15.4655	19.3351	13.6866	17.4891	14.1494	18.5272	14.1552	14.9476	14.5462	14.4793	14.603	14.4561	18.5959	15.9959	21.42	13.0827	14.0188	13.2897	16.4556	22.6892	17.9067	28.4053	17.1633	15.4014	13.4524	14.7882	13.3864	17.1574
PSMC6	4.58045	4.41879	2.99831	3.67706	3.4939	3.05482	5.52463	4.14988	4.22613	5.18303	3.5815	4.46468	3.75232	4.80129	2.1974	3.78736	3.42047	3.87124	4.52859	3.57521	4.59534	3.9789	6.49749	5.37784	4.77636	3.62489	2.87457	3.85007	4.28039	4.07351	3.94271	3.73437	3.82157	4.78339	3.95498	5.26466	3.64098	4.03814	3.7439	5.2091	4.48104	4.09578	3.87669	4.43062	3.19599	3.86604	3.86971	3.23645	4.85812
PSMD1	10.4839	10.2602	8.36295	6.49247	7.89299	7.45407	13.6076	10.6315	10.5893	11.0951	7.55123	9.96477	8.16269	15.3341	7.87083	11.0482	8.90601	9.2889	10.5081	10.7402	9.24219	8.15648	15.4452	7.87742	10.4504	8.19572	5.25598	8.9075	9.54003	8.14539	9.19351	8.79012	13.1747	12.0691	11.7177	8.25302	8.11191	11.6333	8.19783	12.6197	7.31211	7.21344	12.0838	8.43	9.72608	12.0244	7.2728	6.5571	10.0788
PSMD2	14.0901	11.8248	11.5489	8.42364	10.7003	10.9947	20.1341	10.7157	11.3967	13.1136	12.0576	14.3859	10.9649	21.0485	17.5345	13.6504	13.3948	12.8366	13.2434	12.799	12.3079	7.75215	20.9925	11.518	14.6006	11.8551	6.0424	8.45702	13.1855	8.83968	11.6524	12.8297	18.2744	15.8968	18.2995	11.0241	11.2599	14.8178	12.1594	18.0902	11.1534	8.87381	13.4746	11.3839	11.7333	17.3809	9.08717	9.64122	12.682
PSMD3	15.4001	13.604	11.595	11.7488	10.7513	11.9164	21.1984	11.5726	13.0928	13.4028	12.4371	14.2561	13.0616	19.0818	15.7147	11.2782	13.6364	13.2595	14.4277	15.4201	11.8356	9.69187	16.6237	12.9474	13.6593	12.2946	7.63535	10.8648	11.7888	9.73391	12.7663	14.2914	14.9793	14.8504	15.2005	12.074	13.6149	13.2258	13.1227	16.4991	16.6149	9.63512	12.7342	14.8167	12.5104	14.7148	11.9328	10.4055	12.0446
PSMD4	26.9252	29.6902	20.0071	30.9701	26.6393	20.4923	46.8636	24.9337	19.8714	27.1705	26.2737	25.5497	25.6248	29.0338	27.2451	18.6532	28.1103	22.1369	27.3235	20.0458	26.9961	26.8033	35.8488	22.9154	31.4844	25.2934	29.3299	19.9895	24.9672	21.1262	22.304	22.2378	31.613	32.0884	29.6915	27.4153	22.0089	22.416	24.3142	28.5875	32.2333	26.2402	50.9491	26.9402	23.3109	22.3649	28.4551	21.0913	23.7527
PSMD5	4.9744	3.81943	3.46525	4.18579	4.5965	3.91198	4.91346	5.45968	3.78259	4.7939	4.38646	4.15178	4.25016	4.67299	4.11151	4.8897	3.85071	3.17132	4.82051	3.51818	4.10552	3.83266	4.90705	6.47434	4.80589	3.34668	2.72128	4.44606	2.71679	3.11388	4.52588	4.96215	5.42472	4.23151	5.02427	3.34348	4.06007	5.27991	4.83219	3.70663	4.29847	3.1152	2.35268	3.49529	3.39367	5.47914	3.68621	3.93886	4.766
PSMD7	11.8218	10.2089	8.76118	9.90474	8.86277	9.897	18.31	12.3608	9.70965	13.6644	11.8631	12.364	9.62321	13.2562	9.37041	10.4344	10.7194	11.391	12.6631	11.4148	12.5244	8.33647	16.1043	9.50324	12.6155	11.0665	5.42266	8.42329	11.7162	9.84292	8.6329	8.04629	14.3499	15.7034	10.5881	14.9573	8.69773	12.5171	9.5578	11.7718	10.4962	7.25168	11.8148	9.83428	9.42048	11.4745	9.11284	8.5621	12.4943
PSMD8	23.2789	23.109	19.8301	21.2762	22.0437	19.5259	34.136	19.4052	21.3787	24.2993	27.4597	20.5846	18.4869	23.2032	29.8116	18.1438	22.7256	16.6416	25.2039	21.6628	20.9944	17.975	26.8624	25.9175	24.3938	23.4062	20.6399	19.2209	22.2439	16.4292	17.8568	19.5613	21.7472	25.6852	23.0126	23.3605	17.3671	22.1186	21.5917	21.5093	26.3573	19.4152	29.4381	21.5331	21.7288	19.1017	22.0411	18.9483	20.5042
PSMD10	6.00336	4.64559	4.21323	3.6672	3.76862	3.50318	5.64023	5.29032	3.44408	4.81331	3.9627	4.94862	5.46173	6.68463	3.58864	4.47798	4.09413	4.68141	4.50967	4.76662	6.07115	3.57548	6.92046	5.86209	6.01899	4.1375	2.50831	4.65751	5.11461	4.71977	4.53181	4.68262	6.04462	6.20543	5.42182	5.08001	4.28564	4.99046	4.52823	7.51013	3.97181	4.44889	3.0032	3.49565	4.18128	4.40494	3.32822	4.12624	4.87196
PSMD11	8.13937	6.58451	5.07332	5.0556	4.80531	5.12721	8.78319	7.23067	6.17772	7.28079	5.43339	6.33374	5.18763	9.15965	5.3006	6.89675	5.14585	6.09103	7.16824	6.58582	6.47674	5.49019	8.94732	5.35891	6.47442	5.23948	4.48074	6.43828	5.55141	5.43392	6.54723	5.86642	7.64887	7.47202	6.56834	7.74272	5.38104	7.06436	6.48782	8.2723	5.89239	5.47586	5.17354	6.26776	5.74473	6.26919	4.75046	4.83894	6.71489
PSMD13	11.6068	12.4475	9.27647	11.8373	11.1541	8.60747	19.5844	10.3748	9.64745	12.9073	13.903	10.5051	9.16043	10.5657	13.2029	9.2839	10.6705	10.045	12.7015	9.41315	15.6038	11.5384	15.2006	11.3566	13.9485	10.8872	12.809	9.71971	10.4368	9.34788	9.5889	10.1656	12.6101	15.6124	10.4427	16.9166	9.08527	10.3858	8.95266	12.3915	16.2771	11.0252	22.6529	13.959	10.6487	8.98198	10.1066	8.70703	11.1885
PSME1	95.9624	70.1802	46.7894	62.538	55.3611	51.4867	98.6945	58.1147	43.1865	64.3077	72.3062	60.9534	75.601	90.3903	63.9869	44.4632	72.1611	47.5071	60.9947	64.5539	88.0788	48.29	131.993	64.1562	75.8584	49.247	46.1673	41.493	65.1457	50.8811	48.1789	55.0769	73.6856	76.4663	80.3278	46.9469	46.8285	45.5945	52.0424	98.2138	69.9458	58.4371	78.3266	76.173	58.434	55.5659	62.443	43.6325	58.1345
PSME2	45.6906	28.7829	19.1411	25.7793	20.741	21.1356	36.781	19.0269	15.3245	21.1234	22.6029	22.8732	28.9467	48.4581	21.7605	18.8999	28.2197	14.1197	20.9588	24.0247	37.1725	19.6608	71.6859	22.7007	33.1572	18.0114	23.262	13.853	26.4964	19.3847	18.3903	21.2603	38.0622	28.8333	34.9941	18.7808	14.3713	14.8967	22.1933	59.7972	28.5377	25.4218	42.8411	36.0323	21.7658	22.115	23.0504	17.2681	22.511
RELB	6.30023	6.63593	2.08147	1.2943	2.08985	5.64664	3.49772	1.95778	5.6495	4.22861	5.64222	1.62519	1.53756	3.30403	1.39644	7.03383	0.806868	1.68235	3.57035	6.85514	7.75512	0.811134	7.12319	1.63377	4.21499	0.77215	0.967029	4.86405	3.09691	1.80792	2.75727	2.34648	4.0989	11.7985	2.02173	10.4843	1.1934	6.67151	1.50844	4.21457	3.60596	1.22685	5.10367	6.40944	3.67811	3.19815	0.987046	1.45618	7.02088
RFX5	4.02584	1.57013	2.24688	1.40364	1.05129	1.17548	2.53674	1.77808	1.41909	1.57277	1.72379	2.0416	2.25847	5.14969	1.21882	2.0607	1.66457	2.20246	2.28001	2.27999	5.91231	1.06211	6.30895	1.67797	3.86525	1.16534	0.564979	1.01128	1.67802	1.56267	1.87977	2.7845	4.81247	4.16437	3.14763	1.39316	1.58798	1.79929	1.97118	6.94711	1.78876	1.38315	1.28622	1.61357	1.39217	2.36959	1.15156	1.53388	1.17676
RFXAP	0.462063	0.305212	0.413968	0.453844	0.282763	0.189545	0.740967	0.520822	0.2333	0.695677	0.414277	0.65962	0.296141	0.531214	0.266363	0.426892	0.570303	0.684389	0.376552	0.297438	0.949136	0.320268	0.413091	0.340751	0.781721	0.396586	0.298298	0.557082	0.232436	0.331682	0.246183	0.437801	0.408096	0.513471	0.355599	0.504455	0.584824	0.266078	0.386966	0.575948	0.477103	0.407246	0.201412	0.324137	0.186841	0.373641	0.482134	0.566971	0.249306
SLC10A2	0	0.0047755	0.00742968	0	0	0	0	0	0.00459235	0.00334261	0	0	0	0	0	0	0	0	0	0	0.00432221	0	0	0.00717005	0	0	0	0	0	0	0	0	0.00682263	0.00505367	0	0.0142073	0.00509812	0	0	0	0	0	0.00614524	0.00494483	0	0	0	0	0
TAP1	11.4554	5.168	4.04163	2.94371	1.84729	4.86133	8.09603	2.89132	4.49973	4.26025	4.13702	5.77099	6.81211	16.6522	3.77466	4.16853	2.5425	3.94216	4.09776	7.93065	16.851	2.13561	24.9695	2.91198	8.2863	2.81545	1.1119	4.03793	3.98495	2.97825	2.70517	6.71711	6.56958	9.56142	5.06169	4.78882	3.35405	3.51244	4.52554	19.6759	6.03338	3.21019	3.40379	6.29823	3.95707	4.95871	2.87044	3.03692	7.1985
TAP2	4.40517	2.03907	1.46755	0.733652	0.986411	1.10014	2.48338	0.87843	0.994013	1.21178	1.60715	1.83962	2.42239	6.11219	1.17912	1.48773	1.09528	1.20584	1.26546	1.87484	5.40365	0.996165	7.4689	0.839583	2.40036	0.959341	0.710481	0.933634	1.64766	1.3687	0.914742	2.01974	2.51371	2.32222	1.92712	1.08387	0.735657	1.24166	1.54219	5.91866	1.72477	1.42582	1.65722	1.96515	1.44047	1.70612	0.860287	0.878942	1.4424
TAPBP	61.1309	39.5519	40.8546	23.172	28.6812	29.202	37.5052	31.6107	26.5775	20.0719	29.4759	35.9614	37.6388	39.03	35.3726	37.9224	39.6953	34.3248	31.4789	40.2635	54.2312	29.1169	49.3212	23.7033	30.4495	17.5764	30.4347	23.5348	32.542	28.7296	37.7643	44.6468	29.0412	41.1381	31.9171	29.7473	25.1149	21.3294	37.4163	61.1462	31.896	32.8111	39.2483	33.8841	28.4468	54.3032	17.039	25.4693	35.0289
THBS1	24.4839	36.9209	32.8625	12.5018	16.8637	21.9468	27.2243	24.6564	48.5672	72.5353	23.5049	28.3294	11.523	7.66168	12.0548	20.3974	13.3023	31.8182	28.6326	15.6997	43.752	4.31253	17.459	13.2579	39.5162	7.06829	8.06702	12.4297	6.07018	6.10772	41.627	10.6515	112.678	103.011	20.2917	25.8696	2.30146	49.2628	13.7728	18.1972	9.45486	35.7236	15.2452	19.6537	23.0102	11.3687	5.75648	5.67236	13.3024
KLRC4	0	0.0970249	0	0	0	0.0195829	0.0195455	0	0.0559822	0.0135825	0	0.0476381	0.0407946	0.0306321	0	0.0756077	0	0	0	0.0655571	0.0351261	0.0189078	0.0173608	0.0582701	0.0850145	0.0307301	0	0	0.0205836	0.0178789	0.0226085	0	0.041585	0.0821411	0	0	0	0	0	0.0850062	0	0	0	0.020093	0	0	0	0.0198006	0
AP3B1	2.36134	2.00216	1.77448	1.69253	1.49477	1.52224	2.14597	2.20159	1.98473	2.91861	1.84595	2.29699	1.91252	3.48402	1.08114	2.63369	1.60262	2.44852	2.30149	1.84948	2.90475	1.41444	3.31746	1.74954	2.7126	1.71435	0.824948	1.74545	1.71788	2.32465	2.00192	2.48595	2.65939	2.82418	2.37892	2.08099	1.61031	2.06947	2.10706	3.55156	1.65029	1.79632	1.10237	1.75362	1.80036	2.60753	1.70682	1.48123	1.87227
RFXANK	4.23374	3.66268	2.8604	3.81466	3.41818	1.89179	8.09738	2.96485	1.99684	4.14834	5.20026	3.86452	3.7363	4.19977	4.31902	1.98332	3.56921	3.15262	3.65706	1.973	5.2466	3.51966	4.72175	3.15015	4.64968	3.17988	4.35132	2.15733	3.30391	2.63726	2.76369	3.71731	3.21897	6.18028	3.1462	4.99071	3.26356	2.99236	3.33259	3.8912	5.95323	3.0213	10.5955	3.41926	2.70722	2.60634	4.10256	3.02373	2.29684
PSMD6	3.90519	4.02355	2.71135	2.60392	2.96073	2.99842	4.37547	3.54893	3.32518	3.59305	3.453	3.1436	3.64086	4.17185	3.36864	3.4067	3.16974	3.39674	3.3432	3.91284	3.47871	3.0319	5.10223	3.84322	3.67455	3.14359	2.37762	3.43678	3.43492	3.65245	3.4225	3.1105	4.13462	4.12813	3.40165	4.38241	2.54681	3.604	2.93013	4.11266	3.72156	3.02676	3.09536	3.57631	3.20072	3.56383	2.82327	2.58567	4.51076
PSME3	7.21225	6.12646	5.64042	3.49508	5.10853	5.63118	9.70964	5.6635	6.84815	6.31587	6.51314	6.26886	5.44194	8.52093	7.29242	8.28714	5.27252	5.99321	7.0577	7.4435	7.73883	4.18786	10.771	5.4065	6.33797	4.92865	3.56043	6.51259	4.55905	5.39938	5.84007	6.35006	6.56828	9.00029	6.3693	7.31908	4.34901	7.0882	5.09821	8.23702	5.43611	4.40991	3.52039	4.69339	5.61452	7.37901	3.33291	3.62787	7.06241
PSMD14	3.55852	3.4907	2.15919	2.43225	2.22284	2.18602	3.52307	2.89698	2.85184	3.89717	2.45098	3.16151	2.78948	4.78499	1.58784	3.17322	2.53313	2.547	2.26539	3.22344	3.10632	2.44644	6.10964	2.93553	3.21472	2.74355	1.56376	2.53146	3.08602	3.19674	3.0755	2.59813	4.91338	3.69155	3.59239	3.0246	1.93208	2.94363	2.39398	4.74663	2.3118	2.76306	2.93529	3.48339	2.63058	3.04717	2.04605	2.29644	2.81863
CLEC4M	9.94858	5.79214	1.52606	3.67756	2.16252	2.25299	11.8872	4.72919	3.65358	4.49225	20.4703	4.96497	5.06662	3.89554	2.81989	9.77772	4.36834	12.5714	11.6834	7.67349	7.68075	0.765472	4.54664	4.29158	1.91339	4.79362	0.152259	8.71794	5.98389	6.05227	3.64049	2.24808	2.41277	2.01969	1.68295	7.22286	6.65726	5.65111	4.62785	5.51018	8.63499	3.659	5.74575	6.20432	3.07299	4.62737	7.18915	3.7907	8.46983
IFI30	0.335768	0.218218	0.135801	0.0231141	0.0955702	0.161494	0.131879	0.0917214	0.160884	0.208747	0.231033	0.154761	0.160564	0.126307	0.0907774	0.19839	0.0913925	0.164641	0.189579	0.227309	0.921689	0.113401	0.344907	0.196582	0.350544	0.115191	0.0646933	0.0351043	0.108021	0.180951	0.169495	0.175966	0.135097	0.508043	0.136766	0.742982	0.178603	0.230255	0.0938273	0.407865	0.295633	0.119533	0.131044	0.316337	0.055256	0.0708747	0.112032	0.0964891	0.336369
PROCR	2.81685	3.21305	2.89516	2.11644	1.39252	1.6888	5.21857	3.47944	2.36886	1.84603	3.08283	2.10343	3.53215	2.74735	2.35426	2.74375	1.27838	2.63079	2.60348	2.87201	3.10194	1.20011	5.60543	3.01509	4.09394	1.46287	0.595342	1.50217	3.10999	3.36741	1.85614	1.8015	3.93052	6.13454	3.04159	2.93407	1.71505	2.44853	3.19476	3.07309	2.60602	1.99223	2.51524	3.42401	4.22777	3.13069	1.03097	1.85785	2.07739
ADRM1	27.2145	34.0207	25.3897	33.3715	36.2712	32.4535	58.2405	26.1639	20.5791	31.9509	35.1779	38.6776	32.8291	30.8552	50.0295	25.5065	30.2891	21.1068	25.7164	26.058	29.03	31.6549	39.8061	26.3493	31.4187	25.2834	37.8727	25.1279	33.2273	20.6717	34.6211	23.5915	34.4492	38.0084	25.7153	40.8979	27.4596	43.1157	32.2045	24.883	36.576	32.1975	50.4897	34.3109	31.4062	28.6335	20.4159	26.4613	43.0123
TRPC4AP	17.8537	13.3588	15.3787	15.0431	15.3492	13.0578	20.341	13.1909	12.8787	15.6937	14.8362	18.4208	16.2058	17.4495	18.3673	15.4319	16.2409	16.6217	15.4658	14.9538	19.4525	12.6077	20.7099	13.9426	18.9792	12.3184	9.91512	11.9936	14.8823	10.2929	14.7429	16.8907	17.7466	18.9084	18.8801	14.8842	15.3242	17.1375	17.0657	19.0802	17.3752	11.0876	13.3247	12.0541	13.6046	15.0004	12.5122	11.9586	17.5966
CD209	2.64278	1.1614	0.438998	0.92263	0.179099	0.44158	1.63114	0.84511	1.23483	0.764259	1.49912	0.378147	1.88706	1.47184	0.556748	2.27851	0.524087	1.36739	0.959235	0.918735	2.76854	0.175324	0.717092	1.00081	1.18604	0.582848	0.0727415	0.996653	0.485836	1.1002	0.228698	0.946002	1.25612	0.956406	0.432506	0.373097	0.894966	1.59655	0.949499	2.4041	1.09783	0.418144	0.542025	0.669039	0.461538	2.71749	0.783806	0.350515	2.06758
UBXN1	15.3791	18.8021	13.0626	15.0443	13.7971	12.314	28.6875	12.2778	12.9062	15.0862	20.7892	13.5022	15.3659	14.7165	18.2345	10.0807	15.5163	12.7227	16.3755	11.3773	23.0039	15.098	18.1095	12.5098	18.342	15.9148	16.4633	11.8412	14.1152	11.6694	11.3683	13.4058	15.045	24.0533	11.7092	21.4659	13.2852	13.1944	11.2164	14.1751	24.9505	14.1656	31.7251	15.3802	13.9689	10.9588	16.2284	14.1091	15.6154
ERAP1	5.98626	1.96253	4.71068	3.09647	3.08636	3.71806	4.49572	6.21532	3.34639	6.35959	5.41089	7.15248	8.64789	8.46211	4.94788	10.4291	3.849	7.45721	6.08167	5.62487	7.64361	2.81525	13.2335	2.93635	7.54512	2.47301	1.55555	3.77918	2.99972	2.33139	2.35003	5.3232	7.53199	4.75222	7.77642	2.14893	3.76101	3.68032	4.52679	7.819	5.75287	4.02922	2.54005	3.03641	4.95462	12.0952	3.92213	3.15447	6.7248
TAPBPL	9.15784	5.23624	7.14249	7.88777	7.09668	9.21458	11.6716	6.14268	4.50193	7.14398	9.16216	7.88882	7.85437	10.6338	10.8216	3.93041	10.3273	6.94227	5.15241	9.9207	8.86362	3.53008	13.1423	7.13087	9.17613	6.15416	3.43074	5.84631	6.30487	3.11894	3.50212	8.98681	5.97661	11.4239	13.0827	6.53997	7.65071	5.55492	6.14579	16.7584	12.7629	3.92769	7.53942	5.81462	8.77239	7.08766	5.0665	10.0217	7.83573
ERAP2	6.60386	3.23876	0.242106	2.35465	1.90883	2.14462	0.394308	5.2872	2.74277	2.72479	2.64831	0.272593	0.324592	5.2508	0.0524136	3.96198	3.34221	0.260169	3.15152	3.76635	1.12456	0.203752	5.32311	6.23907	0.470844	4.06621	1.89995	2.49946	4.53681	3.93393	0.0934862	3.82705	0.284853	8.24176	4.52984	0.176023	2.37513	0.153937	6.64922	12.4644	2.69423	3.96019	3.17273	4.62757	0.195263	4.02523	0.19765	2.27019	2.17884
ULBP3	0.0980418	0.146126	0.113671	0.101574	0.0799965	0.0552998	0.0919906	0.0639791	0.105392	0.0639258	0.0725194	0.089683	0.0767995	0.66318	0	0.156572	0.122399	0.112755	0.0915495	0.154272	0.0826602	0.0355956	0.1961	0.0822742	0.160048	0.0578522	0	0.0440758	0.135627	0.185123	0.0638438	0.220937	0.104383	0.328606	0.0715493	0.0543416	0.0584993	0.0428296	0.235613	0.448089	0.0976809	0.0333515	0.0705148	0.0378269	0.118933	0.124583	0.0312585	0.111829	0.0563111
ULBP2	0.129249	0.280933	0.228943	0.08502	0.117178	0.0405013	0.43119	0.206175	0.244429	0.290277	0.283268	0.098525	0.126557	0.0844711	0.12142	0.187646	0.123261	0.178926	0.147511	0.112988	0.169512	0.013035	0.251339	0.160686	0.187549	0.0847412	0	0.0484212	0.0567614	0.123257	0.155863	0.202266	0.172012	0.169884	0.178168	0.172464	0.199941	0.0313682	0.258842	0.257854	0.31478	0.195411	0.223793	0.0831127	0.116141	0.351941	0.0801273	0.0409516	0.0549893
ULBP1	0.0184975	0.0574368	0.0178719	0.0365029	0.00628871	0.00579633	0.0231411	0.0201182	0.0110468	0.0603043	0.0456074	0.0329009	0.0181122	0.0181336	0.00651637	0	0	0	0	0.00970211	0.0155955	0.0167895	0.0154159	0.0517421	0.0553596	0.0272874	0	0	0	0.0158759	0	0.00868417	0.0205146	0.0243129	0.0269984	0	0.0245268	0.0202016	0	0.025161	0.043002	0	0.0221733	0.0237893	0.0124661	0.0391751	0.0098292	0	0.0118047
KIR3DL3	0	0	0	0	0	0	0	0.00747621	0	0.00746998	0	0	0	0	0	0.0083164	0	0	0.0106979	0	0	0.0103987	0.0286438	0	0	0	0	0	0	0	0	0	0.00762351	0.0225876	0	0	0.0113931	0	0.0229436	0.0935017	0	0	0.0549328	0	0	0	0	0	0
RAET1E	0	0.0240301	0	0.00477247	0	0.00606261	0.00605105	0.00420848	0.0115543	0.0210249	0	0.0442444	0	0	0.00681572	0.00936287	0.00503206	0.0123616	0.0120441	0	0	0.0058536	0.0161241	0.0180397	0.00526388	0.00475682	0	0.00724814	0	0.0110702	0.0069993	0.00908311	0.00858279	0.00635746	0	0.0178727	0.0192401	0	0	0.0105267	0.0128507	0	0	0.0186616	0.0195582	0.00585353	0.00514037	0	0
RAET1L	0.0143931	0	0	0	0	0	0	0	0.0257868	0.00938465	0	0.0109716	0	0.0423297	0	0	0	0	0	0	0	0	0.0839664	0	0	0	0	0	0	0.0617659	0	0	0.0191551	0.0283771	0.0210076	0	0	0.015719	0	0	0	0	0	0	0.01455	0	0	0	0
UBR1	1.2235	0.821623	1.14536	0.888089	0.837893	0.882354	1.35488	1.4504	1.23411	1.32577	1.19078	1.56633	1.19992	1.36586	0.637248	1.7678	1.06125	1.56907	1.60895	1.1407	1.51195	0.703157	1.29939	1.24452	1.5131	1.02911	0.45729	0.993489	0.967937	0.983105	1.01233	1.56107	1.32445	1.6524	1.36568	1.26544	1.14492	1.28081	1.27007	1.58621	0.993472	0.816479	0.477182	0.926044	1.05141	1.45235	0.864784	1.00902	1.13572
RAET1G	0.0260741	0.1093	0.0377884	0.00964771	0.0132969	0.0122558	0.110092	0.0510455	0.035036	0.068004	0.0642882	0.0397518	0.0638273	0.0766834	0.0413346	0.0851732	0.0813799	0.0624733	0.109564	0.0512854	0.0439667	0.0828328	0.0434604	0.0364679	0.0957701	0.0576964	0	0.0732619	0.0257642	0.0447574	0.0707466	0	0.0173504	0.0385555	0.0475711	0.0481736	0.0388946	0.0284762	0.0783262	0.0425603	0.0649453	0.0332617	0.0468833	0.113175	0.0790753	0.0591656	0.0831315	0.012392	0.0249598
PDIA2	0.0172358	0.0160557	0.0124897	0.00637744	0	0.00810146	0	0.00562378	0.00771997	0.056191	0.0424965	0	0	0	0	0.031279	0	0.00825937	0	0.0135605	0.0145317	0.0234665	0.0215466	0	0.0422047	0.00635653	0	0	0	0	0	0.0121377	0.0401421	0.0339819	0.0251568	0.0398054	0.0342807	0.0282355	0.0172587	0	0.0429309	0	0.113635	0	0.00871188	0.00782207	0	0.00819153	0.0164992
HAMP	35.1869	49.5113	88.232	136.725	219.031	276.866	54.3328	93.8384	204.437	19.8625	680.722	37.2678	331.512	82.3404	102.392	190.113	152.333	135.392	262.163	109.829	150.324	152.989	64.5232	113.775	128.645	57.4333	4.36492	349.8	600.429	79.2369	54.8769	183.965	11.221	40.3909	137.713	109.056	144.045	5.90451	73.9861	65.0621	55.866	130.792	450.524	112.28	65.6237	116.458	60.8689	32.1062	495.969
PI3	0.167877	0.18766	0.291959	0.0496932	0.0342446	0.599704	0.0630064	0.065731	0.180463	2.05786	0.0827835	10.212	0.0986282	0.19749	0.0354843	0.243727	0.0523962	0	0.43893	0.105664	0.339695	0	1.00735	0.328716	0.27405	0.495303	0	0.113207	0.364941	2.36299	0.29152	0.0472889	0.022342	0.132394	0.0735085	0.403214	0	0.806711	0	0.219219	0.234163	0.0571079	0.523219	0.161928	0.169708	0	0.026762	0.478715	0.160703
CAMP	0.130021	0.314908	0.0376869	0.0192436	0.0265223	0.0488915	0.219592	0.0169695	0.116473	0.0508661	0.128231	0.0594676	0.152774	0.229433	0.10993	0.132136	0.0202904	0.0249222	0.0485643	0.0613773	0.109622	0	0.0433438	0.03637	0.297152	0.115083	0	0.0292261	0.179865	0.15623	0.0564454	0.21975	0.0346077	0.179443	0.0189774	0.0960885	0.0517202	0.0283998	0.104155	0.148561	0.103634	0	0.0311716	0.0752477	0.0525753	0.165219	0.0414542	0	0
PPBP	0.704475	0.681481	0.157073	0.0601531	0.580338	0.203771	0.483034	1.29075	0.194176	1.50168	2.10438	0.123926	0.318369	0.358589	0.973609	2.16354	0.359409	0.701134	0.733728	0.08527	0.548262	0.344307	0.0225812	1.51584	0.221157	0.419691	0.0320688	1.18764	0.374824	3.55803	0.47051	0.343456	0.0360597	0.587625	0.118642	2.30277	0.296397	0.236731	0.379837	0.44227	0.134977	0.253471	0.519672	0.026135	0.219125	0.270523	0.561515	0.206037	0.181561
REG3G	0	0	0	0	0	0	0	0	0	0	0	0	0	0	0	0	0	0	0	0	0	0	0	0	0	0	0	0	0	0	0	0	0	0	0	0	0	0	0	0	0	0	0	0	0	0	0	0.00998079	0
CXCL14	23.7185	9.25632	11.3587	18.5685	19.339	6.08606	40.2847	17.7312	10.1754	11.2247	11.875	21.8339	16.4146	10.1258	14.783	15.0243	9.55198	11.6949	24.8316	13.5287	10.1145	2.44844	15.4343	14.6659	20.4484	7.09771	14.187	16.658	9.65378	15.0951	20.4191	7.00447	15.6197	20.7223	16.3143	8.9709	22.8263	9.28802	24.1429	16.9159	12.3824	10.4526	15.4741	15.6588	26.8231	9.60666	22.5566	11.3471	8.13169
CXCL16	20.3785	21.6314	12.933	10.9858	7.12149	10.2989	22.1459	13.6875	13.8202	14.6572	31.6788	13.6737	17.7746	14.5498	13.0585	16.7357	11.183	15.2843	18.9902	26.2017	32.3808	5.03486	22.3981	17.3009	16.5258	8.70462	3.08567	11.1828	9.68102	13.7589	11.86	19.1703	14.6539	28.3802	13.3741	19.7925	12.067	17.3488	11.0394	28.3684	19.7093	8.78031	16.0665	16.6801	11.8459	23.7894	12.1256	7.67164	15.5184
SLPI	152.351	89.7487	120.881	32.8585	82.6502	111.136	30.8039	70.2749	113.94	36.5176	116.931	41.0079	82.6573	229.146	89.1462	52.3824	55.418	73.4895	56.1221	51.071	95.8642	102.112	185.159	74.1492	62.9324	68.882	77.3667	50.5611	111.805	205.694	84.5269	120.496	99.5186	98.8857	74.1303	87.2604	18.1344	19.8798	85.2115	257.037	92.9463	103.525	187.069	109.579	66.7378	162.033	71.4048	66.7373	55.8221
CXCL10	127.078	7.48874	7.49669	1.18252	0.806496	1.42475	2.14851	2.79506	0.973977	3.90982	3.08692	7.76063	25.6314	135.1	1.82807	1.08821	0.874073	1.3578	4.78405	7.46548	61.6123	0.777534	524.154	2.74182	22.2265	1.74973	1.05287	1.53673	1.72546	1.31492	1.03699	14.1997	29.1371	25.6911	3.63071	3.71322	2.26078	3.9581	0.758796	159.523	6.99196	9.84895	3.79149	23.1357	1.83187	2.72134	1.24741	1.00215	1.84505
CXCL9	10.1602	5.45351	4.22176	1.36563	0.713925	1.03025	1.81774	0.992003	0.981732	4.95127	3.01589	6.89344	19.2187	6.25902	1.39734	1.65266	0.468937	1.17908	5.88921	1.55202	100.953	0.45565	30.8887	2.63045	26.6565	1.70535	0.351469	1.2476	2.1099	0.770685	0.729	9.5699	6.61035	13.6473	2.50255	1.51532	2.70705	4.75665	0.552228	20.7161	3.54335	10.3243	1.48321	13.2988	1.16505	0.795773	1.20603	0.920728	2.3486
CXCL5	0.152664	0.227538	0.265501	0.0395412	0.288057	0.0143515	0.114593	0.0996238	1.29236	0.373278	0.0941019	0.0232747	0.0971644	0.179593	0.0968058	0.620591	0.0774279	0.182891	0.0926605	0.0600552	0.193069	0.0415703	0.20993	0.170816	0.292828	0.0563021	0.0451717	0.0257369	0.0603398	0.248952	0.132551	0.215017	0.091428	0.662178	0.19497	0.980147	0.0683184	1.65895	0.04586	0.180663	0.448701	0.0259663	0.183001	0.353409	0.10803	0.103925	0.0790945	0.0362777	0.116912
CXCL11	3.21869	0.425628	0.147153	0.180333	0	0.0381805	0.381076	0.0795111	0.172817	0.344261	0.32545	0.518576	1.03398	4.70319	0.118039	0.0368528	0.102994	0.136236	0.549911	0.870744	5.15349	0.0276482	44.7726	0.241418	0.604993	0.19472	0.0360521	0.285291	0.150494	0.122004	0.0550993	0.757935	0.648621	1.17109	0.222298	0.196974	0.222142	0.410293	0.0813367	6.25651	0.677786	0.483561	0.474681	1.36133	0.123172	0.230399	0.113304	0.0386049	0.320749
CXCL6	2.28962	2.89341	4.48868	0.256126	0.552134	1.73528	1.24069	1.97481	5.81133	1.40031	0.656428	0.818554	1.40772	1.77478	0.881629	2.39001	0.24236	0.85053	1.40048	1.78743	4.87091	1.04716	1.44962	2.3583	3.93326	0.484389	0.976826	1.41632	1.6135	1.56143	3.09176	5.19965	2.45662	21.1537	1.29529	16.8471	0.767807	2.74286	0.924175	2.50603	6.10087	0.822649	2.84036	3.64656	1.30084	1.50628	0.60833	0.472385	0.696611
CXCL1	3.06441	1.46211	2.20975	0.265491	1.35692	1.58794	0.743364	0.858425	10.4314	4.83437	2.11925	1.20786	0.687937	2.46192	0.505541	2.65852	0.839795	1.91974	1.39585	1.21136	4.00779	0.746244	3.27645	0.459956	5.56373	0.959248	0.831536	1.24324	1.41799	2.8867	3.32586	2.02116	2.70559	14.8539	1.02545	7.48449	0.877069	4.76704	0.598728	1.87879	5.21266	1.05515	5.57277	6.84883	1.97959	0.990458	0.655318	0.738856	1.40233
CXCL12	29.737	15.1245	25.8683	22.8436	13.9325	17.8884	78.9789	25.5758	23.9799	40.3812	42.0636	30.8989	25.4466	36.9869	19.3289	33.4532	20.0738	38.121	35.2695	26.4459	50.1755	16.4528	34.4431	23.1497	60.922	15.7944	9.28938	28.2693	25.824	33.1152	18.6247	32.6961	38.1861	72.7552	28.9766	26.7608	33.1231	40.7733	33.9263	42.1388	24.0025	22.817	26.4329	22.2934	24.9888	30.4169	28.909	29.2445	17.7517
CXCL13	2.7347	0.491837	1.0595	2.01372	0.469469	0.267263	0.254051	2.82706	0.206168	0.185371	0.417244	1.27967	2.18726	35.8736	0.472156	0.0294823	1.43663	7.47354	0.113775	1.1823	1.11859	1.90465	22.0802	2.59406	0.099451	0.22967	2.70792	0.912932	0.160527	0.185911	0.719964	33.597	0.810777	0.120112	0.0493995	23.8245	0.727011	0.340063	0.162673	1.35903	1.0386	0.437508	0.178513	0.23505	2.50449	0.245758	6.44212	1.31257	0.142555
CXCL2	32.1076	16.3142	36.8367	40.5914	84.8721	54.9398	10.4944	67.0546	55.3377	62.3503	90.4849	57.2104	9.56062	12.4967	13.0354	12.488	27.9652	84.9381	32.8397	56.1516	34.9758	49.3531	16.0164	39.6138	55.0809	32.4181	21.9356	27.3764	51.1113	63.7604	46.1729	30.6509	59.3432	82.8463	35.6658	72.9222	41.8453	45.4611	28.5033	35.1534	54.3151	25.9326	63.4449	67.832	69.9943	10.2573	65.4933	25.3384	77.4692
PF4	0.192448	0.418299	0.185939	0.166151	0.130855	0.0603049	0.722279	0.586065	0.11493	0.376443	1.02808	0.07335	0.0942193	0.141496	0.305082	0.977893	0.25027	0.430362	0.47921	0.0504703	0.540849	0.232904	0.026731	0.448603	0.1309	0.212923	0.0759244	0.612828	0.158467	2.395	0.348111	0.3614	0	0.537521	0.046815	1.95558	0.255176	0.175148	0.128469	0.10471	0.383478	0.21822	0.461381	0.0618758	0.194546	0.174676	0.281222	0.0609754	0.214927
XCL1	0.368471	0.369646	0.123234	0.251701	0.144544	0.0666133	0.265945	0.480905	0.228516	0.175569	0.314481	0.226864	0.777097	0.250077	0.269597	0.226325	0.0995222	0.190153	0.344071	0.12265	0.561581	0.128634	0.7559	0.178391	0.4974	0.0522659	0.0670934	0.398197	0.504126	0.255431	0.0769053	0.479046	0.216899	0.642648	0.196507	0.43203	0.32415	0.154776	0.283816	1.19133	0.155318	0.265153	0.169882	0.287064	0.186244	0.180085	0.0903682	0.107766	0.149229
CXCL3	0.357952	0.130124	0.189793	0.0516863	0.124663	0.196976	0.0655335	0.113946	1.048	0.421248	0.247549	0.0665516	0.051292	0.14122	0.0369075	0.139426	0.115808	0.409998	0.20381	0.0892953	0.242907	0.134715	0.341974	0.109897	0.448941	0.32842	0.0103331	0.117747	0.0776409	0.389645	0.104229	0.0860747	0.174286	1.62663	0.0445998	0.669405	0.121551	0.829532	0.0524528	0.19951	0.365333	0.148496	0.324429	0.656849	0.0882573	0.0633944	0.104383	0.298749	0.133719
DEFB103A	0	0	0	0	0	0	0	0	0	0	0	0	0	0	0	0	0	0	0	0	0	0	0	0	0	0	0	0	0	0	0	0	0	0	0	0	0	0	0	0	0	0	0	0	0	0	0	0	0
CCL13	0.0682951	0.0424127	0.0329927	0.0336933	0.0232187	0.0856032	0	0.0594231	0.0815722	0.0593736	0.140323	0.121474	0.156036	0.133903	0.0481185	0.115677	0	0.0218179	0.148803	0.0716429	0.211128	0	0.189724	0.0955192	0.204395	0.0503742	0	0.204685	0.0674834	0.175848	0.0494146	0.0641261	0.0908908	0.0897665	0.0498407	0.0841198	0.045278	0.248623	0	0.278692	0.249494	0.0387206	0.272889	0.153708	0.0920531	0.123977	0.145163	0.0216387	0.0653765
CCL1	0.0327248	0.0304842	0	0	0	0	0	0	0.0586301	0	0	0	0	0	0	0	0	0	0	0	0.165544	0	0.0272729	0	0	0	0	0	0	0	0	0	0.0217759	0	0	0.0604611	0	0	0	0.026708	0	0	0	0	0	0	0.0260839	0	0
DEFB1	137.435	113.716	218.153	51.1975	46.3389	57.189	43.2377	123.778	148.929	47.9108	17.2877	65.2811	99.57	237.558	311.999	9.03211	108.312	17.9456	28.3463	101.56	58.2954	35.3524	607.62	79.0761	146.317	63.2564	59.1937	69.511	98.4772	65.1877	59.4707	89.0495	243.803	490.83	105.03	104.758	28.7374	74.5393	85.6307	350.161	46.6391	133.149	62.0896	135.262	114.556	68.3864	59.4408	65.4526	71.4647
CCL8	0.445534	0.543832	0.133593	0.102322	0.0626777	0.0577703	0.317131	0.741893	0.605549	0.230397	0.909109	0.187379	0.225648	0.316281	0.162366	0.791812	0.131863	0.412274	0.114767	0.531839	1.41187	0.139447	1.43402	0.150412	1.36684	0.72524	0.0363666	1.05327	0.136626	0.145044	0.100044	0.129829	0.204462	1.01471	0.280296	0.851538	0.137504	0.889266	0.0615346	2.16917	1.10208	0.0653276	0.276243	1.27442	0.0155308	0.139445	0.514314	0.131428	0.205894
ELANE	0.150763	0.10533	0.0546241	0	0.0768838	0.017716	0.406692	0.0245958	0.0337636	0	0.209093	0.0574622	0.0184528	0.387967	0.0199168	0.10944	0.0147046	0.0903068	0.0703898	0	0.0476663	0	0.0157058	0.0790728	0.215348	0.0139003	0	0.211804	0.111728	0.355839	0.143172	0.132712	0.0125402	0.167199	0.0275061	0.191499	0.0374821	0.0411631	0	0.0769025	0.112656	0.0480806	0.0451807	0.0363551	0.0190509	0	0	0	0.10824
DEFB103B	0	0	0	0	0	0	0	0	0	0	0	0	0	0	0	0	0	0	0	0	0	0	0	0	0	0	0	0	0	0	0	0	0	0	0	0	0	0	0	0	0	0	0	0	0	0	0	0	0
DEFA3	0.0294423	0.713089	0	0	0	0.0276779	0.359127	0.0576395	0.421994	0.0959858	0.181482	0.403982	0.259461	0.216473	0.40451	0.0854896	0.0689194	0.0282174	0.219942	0.0926566	0.124116	0.0267238	0	0	0.720944	0.173732	0	0.297813	0.407293	0.934974	0.255634	0.290273	0.0391834	0.261216	0	0.244785	0	0.0321548	0.0589629	0.144175	0.293339	0	0.141172	0.0851968	0.0892901	0.0534469	0.0704028	0	0.0845523
TMSB10	260.95	364.171	183.292	164.928	99.1542	132.735	442.303	153.339	218.995	282.686	387.088	148.571	262.551	238.701	176.551	230.991	131.262	208.131	217.265	266.858	926.506	168.291	579.091	255.333	376.413	123.103	119.916	196.927	206.017	241.13	148.623	282.484	241.765	875.535	172.736	468.34	134.705	237.087	145.96	459.161	397.631	188.805	877.6	380.851	221.232	173.217	184.304	141.116	194.35
DEFA6	0	0	0	0	0	0	0	0	0	0	0	0	0	0	0	0	0	0	0	0	0	0	0	0	0	0	0	0	0	0	0	0	0	0.0407203	0	0	0	0	0.0827241	0	0	0	0	0	0	0	0	0	0
DEFA5	0	0	0	0	0	0	0	0	0	0	0	0	0	0	0	0	0	0	0	0	0	0	0	0	0	0	0	0	0	0	0	0	0	0	0	0	0	0	0	0.0352141	0	0	0	0	0	0	0	0	0
DEFA4	0.0627976	0.087747	0	0	0	0	0.559756	0	0.225018	0.0409457	0	0.143609	0	0.184687	0.0331838	0.0227926	0.0244997	0.180555	0.0293196	0	0.105891	0	0	0	0.0768851	0.0463192	0	0.282313	0.155128	0.485077	0.238543	0.0442231	0	0.123811	0.0229143	0.145028	0	0.0342915	0	0.0768775	0	0	0	0	0.0317412	0.0284992	0	0.0298453	0.0300569
LCN2	1.15172	3.48962	2.28409	1.4175	1.64453	2.65545	2.70727	1.1234	6.212	4.26064	1.64402	0.896418	1.28204	2.13927	1.70407	27.3164	0.766221	2.98607	1.35846	1.06828	2.17714	2.29982	23.5414	0.508679	2.83995	0.840558	1.14789	1.90756	1.36563	4.63028	2.78942	4.64437	0.879323	7.91161	0.893587	5.67805	1.2659	8.48696	0.461298	3.96763	4.61406	0.494887	20.8395	5.21538	1.33585	5.77698	0.521809	1.11778	2.17018
LCN1	0	0	0	0	0	0	0	0	0	0.0161738	0	0	0	0	0	0	0	0	0	0	0	0	0	0	0	0	0	0	0	0	0	0	0	0	0	0	0	0	0	0	0	0	0	0	0	0	0	0	0
COLEC10	10.2666	10.3741	7.58241	9.89819	5.90408	6.28153	33.9274	14.2093	13.3536	16.0279	19.6642	12.0442	12.5971	10.2522	7.5645	19.284	11.1879	24.5708	14.1688	11.4178	13.6733	5.24368	10.4028	11.6333	12.0063	9.66038	4.09155	14.0158	9.54847	16.7269	9.20355	11.1593	15.8324	16.6734	13.7741	13.6635	10.6712	10.6043	13.8696	11.6548	11.5001	9.26384	8.64947	7.46341	13.3455	19.4582	12.7047	9.37268	8.50633
BPI	0.0344349	0.0641544	0.114782	0.0560617	0.20019	0.174805	0.0646191	0.159545	0.126472	0.0314334	0.0382061	0.0787476	0.0640633	0.0556998	0.14557	0.0724899	0.188081	0.165011	0.0353701	0.089404	0.130646	0.053134	0.00860943	0.0866906	0.0730768	0.0914364	0.114116	0.201247	0.210959	0.121174	0.108381	0.0872986	0.00916556	0.0611022	0.022617	0.0699827	0.0547907	0.0338465	0.103442	0.0337245	0.0240157	0.0527126	0.0825555	0.0996436	0.118355	0.0750118	0	0.0130925	0.108779
S100A9	33.0719	27.8049	4.62269	6.88251	6.16403	37.7183	18.1774	14.4389	21.8661	34.7865	28.6017	47.4259	12.986	17.8728	23.1357	36.6321	10.0601	7.69069	19.0935	26.0462	20.8629	3.99226	13.907	47.2882	18.6902	82.1212	1.15242	26.9055	34.8352	23.3129	21.9369	18.9155	9.45068	28.1999	5.26811	31.6988	8.41417	27.6482	12.2377	17.8937	17.2946	5.99633	35.9411	35.4299	24.5058	27.976	5.83412	10.436	49.6894
S100A8	9.35915	15.9119	0.921007	1.53911	2.31767	11.3871	4.26427	8.06793	6.86589	11.5519	9.11639	14.9293	3.45071	4.36097	5.47477	9.57572	3.29073	2.12248	5.52056	7.98464	6.25095	1.43331	2.95306	17.6957	5.40713	24.3177	0.159547	10.8651	12.635	10.1648	8.15119	3.36324	2.3066	6.16977	0.857283	14.3385	1.78103	6.49878	2.42967	5.02939	4.83503	2.34196	9.32608	9.73333	9.87002	6.4498	1.33541	2.91045	16.0565
DCD	0	0	0	0	0	0	0	0	0	0	0	0	0	0	0	0	0	0	0	0	0	0	0	0	0	0	0	0	0	0	0	0	0	0	0	0	0	0	0	0	0.022034	0	0.0265101	0	0	0	0	0	0
LCN6	0.0460989	0.0107356	0.0668097	0	0.0352632	0.0650044	0.0865073	0.0150414	0.0516196	0.0150288	0.0568306	0.0263554	0.0564232	0.016947	0.0243598	0	0.0179849	0.088362	0.0215231	0.0181345	0.310932	0.073224	0.0384189	0.0322375	0.0846605	0.0255018	0.0272804	0	0.0227755	0.0395654	0	0.0162318	0.0306754	0.0454439	0.0168211	0.0851707	0	0.0377594	0	0.0094058	0.218164	0.00980108	0.0828895	0.0222326	0.0116504	0	0.009186	0.0109545	0.0441288
S100A12	2.13178	4.2852	0.0542023	0.193736	0.495886	2.74236	1.01765	1.2447	1.34011	1.17051	1.4754	0.456148	0.219724	0.824939	1.34388	2.36194	0.612824	0.250906	1.22231	1.97146	1.29282	0.135786	0.436366	4.13234	0.976847	3.61375	0.0885296	3.15252	2.58686	1.92595	1.82657	0.579426	0.348415	0.847973	0.136468	1.96931	0.0743853	0.816905	0.973685	0.366281	0.670717	0.413481	1.34495	1.4069	2.45749	1.96887	0.0596204	0.995382	4.65419
HTN3	0	0	0	0	0	0	0	0	0	0	0	0	0	0	0	0	0	0	0	0	0	0.00846617	0	0	0	0	0	0	0	0	0	0	0	0	0	0	0	0	0	0	0	0	0	0	0	0	0	0	0
LCN8	0.0318846	0	0.0369674	0	0	0	0	0	0	0	0	0	0.00624407	0	0	0	0.00497575	0.0244464	0	0	0	0	0	0	0	0	0	0	0.00630112	0	0	0	0.00848674	0	0	0	0.0063416	0	0	0.00520446	0	0	0	0	0	0	0	0	0
CCR10	0.0443827	0.0551252	0.117925	0.0218961	0.0226336	0.0208615	0.24986	0.0386171	0.0795166	0.0385849	0.118549	0.0225549	0.0651872	0.0870192	0.0547235	0.042957	0.0115436	0.056715	0.0621656	0.0523781	0.0686026	0.0268564	0.0986364	0.0103458	0.0422638	0.0545608	0.0437746	0.0498818	0.036546	0.0698362	0.0401411	0.0520918	0.0147667	0.0875043	0.0701779	0.0888333	0.0588493	0.0727073	0.0592556	0.0784822	0.140028	0.0188724	0.0886707	0.0285399	0.0299111	0.0335701	0.0235841	0.0703114	0.035405
CELA1	0.0406997	0.0189565	0	0.0301187	0	0	0	0.0265594	0	0.0132686	0.0501745	0	0	0.0299243	0.0215067	0.0295442	0	0.0780129	0.0380046	0	0.240201	0	0	0.0284618	0.0498299	0	0	0	0	0.0349315	0	0	0.040624	0.0802429	0.014851	0	0	0	0	0.0332167	0.0202749	0.0346127	0	0.0785147	0	0.0369412	0.0162202	0	0
DEFB106A	0	0	0	0	0	0	0	0	0	0	0	0	0	0	0	0	0	0	0	0	0	0	0	0	0	0	0	0	0	0	0	0	0	0	0	0	0	0	0	0	0	0	0	0	0	0	0	0	0
PENK	0	0	0	0	0.005719	0	0	0	0.00502301	0.00365607	0	0	0	0.00824541	0	0	0.0131256	0	0.0104719	0	0	0	0.0046731	0	0.0137303	0	0	0	0	0	0.0304282	0	0	0.0165828	0	0	0	0	0	0	0.00558661	0	0.00672152	0	0.0170052	0	0	0	0.00536762
MMP12	0.165405	0.03852	0	0	0	0.00971829	0	0.0202384	0.0185213	0.181994	0.0127444	0	0.0303674	0	0	0.00750429	0	0.00990772	0.183412	0	1.21151	0	0.0258467	0	0.0421897	0.0533759	0	0.0232374	0	0.292798	0.0112198	0.0873607	0.00687906	0.0611456	0	0.00954989	0	0.214514	0.0207031	0.0506227	0.0205995	0	0.0123921	0.0598287	0.0209011	0	0.00823995	0.0196527	0.019792
LEAP2	64.6601	65.0429	64.6525	45.2509	45.1544	70.9022	138.269	106.011	58.9403	177.033	46.0183	85.4567	46.3234	53.7776	65.7139	32.4005	56.6878	51.9492	21.3547	73.092	25.1491	76.7711	92.5566	70.6289	61.0088	37.9429	50.7492	46.3353	59.0999	47.2618	48.6175	31.96	80.3927	94.4488	43.9958	100.511	49.1137	58.6965	70.3196	41.7335	24.5987	89.3657	54.3927	37.0156	68.1338	40.3153	25.856	72.2647	105.002
SFTPD	0.542622	0.50547	0.65888	0.477521	0.478647	0.551463	0.536651	0.449801	0.380984	0.286868	0.470068	0.480708	0.402078	0.323481	0.728462	0.159686	1.09854	0.604378	0.438218	0.715371	0.494584	0.545763	0.342222	0.348695	0.658364	0.540859	0.67694	0.313168	0.50719	0.390196	0.588916	0.537038	0.214693	0.636112	0.342483	0.379335	0.816717	0.544562	0.704877	0.598454	0.657516	0.29933	1.42396	0.212186	0.711618	0.665557	0.420818	0.487895	1.01079
LCN9	0	0	0	0	0	0	0	0	0	0	0	0	0	0	0	0	0	0	0	0	0	0	0	0	0	0	0	0	0	0	0	0	0	0	0	0	0	0	0	0	0	0	0	0	0	0	0	0	0
PTGDS	15.5441	4.65964	26.353	2.14023	5.78316	2.20567	14.0037	4.487	5.6705	2.54441	10.5857	3.6019	7.05971	20.114	10.9174	4.1988	2.28843	1.74896	6.86179	2.11517	41.2806	3.98566	12.065	2.47256	44.6719	5.97899	4.25221	2.66445	13.1617	4.07643	6.63138	9.06463	10.6362	40.4363	8.26409	2.2126	7.33202	12.9634	2.65938	8.65025	19.8862	8.12003	36.1527	20.5646	4.13428	2.42538	3.20132	3.44596	6.94078
TMSB4X	205.718	198.873	164.591	120.065	97.7179	80.6886	223.363	140.177	180.253	186.55	244.756	143.798	214.583	157.711	121.249	205.922	128.458	188.872	192.637	218.984	635.355	96.1615	353.431	192.021	306.117	98.3753	88.6235	152.35	177.349	216.312	141.842	194.296	139.574	529.967	175.205	191.813	118.442	146.144	146.179	320.396	199.821	133.39	280.568	242.212	144.602	126.44	137.345	113.641	134.537
PGLYRP1	0.188349	0.501295	0	0.0199118	0.0274432	0.252945	0.302956	0.175587	0.216931	0.122809	0.165854	0.0820433	0.0263465	0.079133	0.454987	0.19532	0.0629847	0.0773628	0.100501	0.0635084	0.0907425	0.0244225	0	0.188164	0.0878484	0.357237	0	0.0302409	0.265872	0.230936	0.467242	0.11369	0.0895233	0.0530495	0.0392726	0.099425	0.0802741	0.235087	0.107771	0.1098	0.107232	0.114414	0.258032	0.103814	0.272004	0.170956	0.0857871	0.153455	0.309086
ZC3HAV1	3.67935	1.50334	2.63209	1.71655	1.56202	1.25837	3.17193	1.49681	1.40775	2.24718	1.511	2.63256	2.19295	5.36202	1.29783	1.86312	2.06324	3.48344	2.68881	2.07299	3.0307	1.98797	4.52507	2.02683	3.08765	2.81105	1.16664	1.94599	1.17158	1.58904	1.74386	2.95885	2.56888	2.86177	2.85853	1.60384	2.94543	2.20956	2.30854	4.04351	2.66029	1.86464	1.52845	1.2435	1.45069	2.33813	1.59761	1.98792	1.17104
TMSB15A	0.0565637	0.0526909	0.040988	0	0.0288455	0	0.185754	0.0369117	0.025335	0	0.0348658	0.129353	0.083078	0.0415882	0.0597793	0	0	0.0542104	0.0528181	0	0.0476895	0.128352	0.117851	0	0.0461685	0	0.133893	0	0.0279457	0.0485471	0	0.0398331	0.112917	0.02788	0.0619189	0.0261263	0.0281252	0	0	0	0.0563554	0	0.16951	0.0818387	0.0571805	0.0513402	0	0	0
S100B	0.187309	0.224336	0.1939	0.158414	0.204687	0.0880418	0.489583	0.122232	0.191762	0.296602	0.379358	0.122385	0.196507	0.708263	0.0989785	0.271937	0.125273	0.0769354	0.237371	0.0947363	2.01914	0.218588	1.97359	0.0935622	0.928232	0.661185	0.12668	0.150369	0.158642	0.195211	0.304934	0.15075	0.213669	1.18702	0.22457	0.148313	0.266102	0.628306	0.187557	1.2448	0.239939	0.147917	0.384909	0.348436	0.121726	0.0850056	0.138634	0.203476	0.115267
S100A13	4.01396	7.52766	3.95138	7.86321	2.88122	2.62715	11.9737	4.10206	5.10865	6.16772	20.998	3.21566	6.14024	3.18512	4.75442	2.05613	2.28695	4.89218	8.55712	2.58006	16.9211	10.112	4.67072	4.15226	10.0885	4.54158	7.7805	8.43529	2.11035	3.49708	1.75901	8.11743	4.2988	13.1549	5.54914	17.6656	7.56924	5.98838	4.33781	3.30687	14.9479	8.96562	27.8529	6.4139	5.32865	1.966	8.79536	5.32712	2.8057
S100A6	19.7322	25.072	28.7997	12.6829	10.5206	14.5172	27.3128	14.8166	42.3764	22.1153	30.0321	9.4447	20.044	17.1338	22.0348	11.6588	9.2317	13.2895	25.2443	10.941	81.5337	12.3325	50.7645	13.8408	51.2325	21.5152	14.4517	22.0649	16.8756	26.6963	17.8861	19.1646	18.2948	181.124	17.1376	127.045	10.9325	28.6535	8.31091	21.95	41.0286	12.2676	62.1588	48.4387	16.6396	8.6743	17.3023	19.7421	12.2616
DEFB119	0	0	0	0	0	0	0	0	0	0	0	0	0	0	0	0	0	0	0	0	0	0	0	0	0	0	0	0	0	0	0	0	0	0	0	0	0	0	0	0	0	0	0.0291378	0	0	0	0	0	0
SERPIND1	410.879	304.467	342.475	364.101	315.326	370.555	205.476	489.557	270.983	234.744	263.574	414.696	342.64	477.856	488.844	200.904	387.678	333.24	304.699	390.137	207.91	312.528	349.656	299.039	311.423	399.725	293.912	336.861	269.776	233.011	349.279	326.68	343.497	251.945	439.905	222.336	370.804	381.719	446.727	467.609	278.042	328.112	169.291	288.839	404.044	349.318	316.715	389.75	260.649
DEFB129	0	0	0	0	0	0	0	0	0	0	0	0	0	0	0	0	0	0	0	0	0	0	0	0	0	0	0	0	0	0	0	0	0	0	0	0	0	0	0	0	0	0	0	0	0	0	0	0	0
DEFB127	0	0	0	0	0	0	0	0	0	0	0	0	0	0	0	0	0	0	0	0	0	0	0	0	0	0	0	0	0	0	0	0	0	0	0	0	0	0	0	0	0	0	0	0	0	0	0	0	0
S100P	0.393515	0.26788	0.658049	0.548819	0.108058	1.16671	2.28637	0.67162	0.433862	0.572376	0.615735	0.473031	0.0148199	0.46738	0.239935	0.219735	0.212573	0.246594	0.282659	0.250064	0.204171	0.370917	1.85421	0.592717	2.8537	1.60757	0.0358268	0.34021	0.897318	1.37695	0.689912	0.298437	0.261856	0.716168	0.0220908	0.6851	0.255874	0.165296	0.333417	0.172934	0.28651	0.218817	2.95729	0.583953	0.336605	0.480813	0.0965105	0.0575455	0.333233
S100A7	0	0	0	0	0	0	0	0.0235863	0.0323778	1.6261	0	3.47153	0	0	0	0	0.0564042	0	0	0	0	0.754547	0	0	0	0	0	0.0812441	0	0	0	0	0.0481021	0.0356303	0	0	0	0	0	0	0	0	0.0866525	0.0348629	0.182689	0	0	0	0
DEFB104A	0	0	0	0	0	0	0	0	0	0	0	0	0	0	0	0	0	0	0	0	0	0	0	0	0	0	0	0	0	0	0	0	0	0	0	0	0	0	0	0	0	0	0	0	0	0	0	0	0
DEFB126	0	0.0275521	0	0	0	0	0	0	0	0	0	0	0	0	0	0	0	0	0	0	0	0	0	0	0	0	0	0	0	0	0	0	0	0	0	0	0	0	0	0	0	0	0	0	0	0	0	0	0
DEFB107B	0	0	0	0	0	0	0	0	0	0	0	0	0	0	0	0	0	0	0	0	0	0	0	0	0	0	0	0	0	0	0	0	0	0	0	0	0	0	0	0	0	0	0	0	0	0	0	0	0
PGLYRP3	0	0	0	0	0	0	0	0	0	0	0	0.0251795	0	0.0242864	0	0	0	0	0	0	0	0	0	0	0	0	0	0.0185622	0	0	0	0.0697843	0	0.0162812	0.024106	0.0305141	0	0.0180374	0	0.0134792	0	0	0	0	0.0166959	0	0	0	0
PGLYRP2	80.5367	75.7302	106.239	105.95	77.2267	88.741	69.4936	90.784	83.6913	96.4616	132.885	110.439	97.9297	133.289	129.05	31.5359	62.3856	45.975	89.6622	64.1714	57.4598	72.1571	48.229	63.7274	70.9786	129.847	74.2608	109.01	50.7392	30.5635	52.9473	75.746	80.0574	57.7248	116.644	86.8665	106.481	157.907	120.141	92.2234	125.849	75.2876	72.5678	78.386	96.7789	23.2155	83.9363	136.503	55.1235
S100A10	31.012	57.5434	29.9146	11.5212	15.3796	32.7298	14.1837	22.3923	57.5521	13.7615	16.6701	23.2284	20.4079	26.0877	19.7048	20.5523	9.5224	18.0737	15.5461	23.4409	33.8211	16.2395	54.6207	24.9708	23.7139	12.9189	21.6512	30.5223	19.639	25.593	40.9753	14.6243	18.5475	79.2009	16.7495	49.4096	18.4916	33.06	17.9027	33.7434	18.8389	11.5959	24.5924	44.93	21.5008	9.01423	13.26	13.7841	28.5449
S100A2	0.0247263	0.0691	0.0716701	0.018298	0.0378286	0.0348668	0.0116001	0.104882	0.232575	3.25668	0.0304825	1.5173	0.0484224	0.0181799	0.013066	0.035898	0.0192933	0.0236976	0.115445	0.0583613	0.0625411	0.100994	0.0412139	0	0.0201821	0	0.11706	0.0972648	0.0488648	0.0424438	0.0134179	0.0174127	0.403112	0.950625	0.0180449	0.628147	0.0245894	0.0405064	0.0247592	0.0403603	0.0985411	0.0105141	0.13338	0.0834751	0.337445	0.0112214	0.0197086	0.117515	0.0355044
DEFB125	0	0	0	0	0	0	0	0	0	0	0	0	0	0	0	0	0	0	0	0	0	0	0	0	0	0	0	0	0	0	0	0	0	0	0	0	0	0	0	0	0	0.03929	0	0	0	0	0	0	0
DEFB123	0	0	0	0	0	0	0	0	0	0	0	0	0	0	0	0	0	0	0	0	0	0	0	0	0	0	0	0	0	0	0	0	0	0	0	0	0	0	0	0	0	0	0.0497278	0	0	0	0	0	0
DEFB105B	0	0	0	0	0	0	0	0	0	0	0	0	0	0	0	0	0	0	0	0	0	0	0	0	0	0	0	0	0	0	0	0	0	0	0	0	0	0	0	0	0	0	0	0	0	0	0	0	0
DEFB132	0.0913393	0.0425427	0.383888	0	0.0279479	0.128798	0.0342807	0.0596052	0.0163644	0.0119111	0.101343	0.0348133	0.402464	0.49696	0.125492	0	0.0356349	0	0.0341163	0.0143725	0.146317	0.00829054	0	0.0894245	0.11183	0.0404229	0	0.0102656	0.0180507	0.0313576	0.0099132	0.0128645	0.352522	0	0.0933211	0	0	0.0099754	0.0914606	0.141637	0.0364012	0.054375	0.0328471	0	0.683281	0.116066	0.0218411	0.0607741	0.104923
LCN12	1.81429	0.857839	1.30474	0.996791	1.8154	1.07244	1.07039	1.10323	0.824939	1.3398	0.796384	0.927244	0.868061	1.18236	0.936928	0.927891	1.13145	1.02748	0.879161	1.11382	0.805384	1.8339	3.61972	1.56672	1.27893	0.689383	0.959787	0.517495	1.9557	1.37431	2.02129	1.62611	0.722538	1.15169	0.657005	2.32991	1.48304	0.555402	1.54144	2.38934	1.92401	1.13383	4.30023	1.85606	1.55618	0.923176	1.33108	1.30646	2.03937
PGLYRP4	0	0.0158861	0	0	0	0	0	0.0222575	0	0	0	0	0	0.0125387	0	0	0	0.00817213	0	0	0.0431346	0	0.00710632	0	0.00695982	0.00628938	0	0	0.00842552	0	0	0	0.00567401	0.0168115	0.0124455	0	0	0	0	0.00695913	0.0254865	0.0145032	0.0102213	0	0	0	0	0.01621	0
S100A11	33.4185	33.4128	26.5904	19.0169	10.1701	20.8368	46.7799	19.5397	43.9477	40.1429	49.9086	24.4754	35.3725	26.6865	25.8038	39.087	14.9607	27.0861	41.9533	34.9446	106.553	15.2052	79.1844	29.8052	47.3218	19.6901	10.3181	32.9483	21.0571	41.0305	24.3344	34.6688	33.6313	128.433	24.8041	60.9007	18.1892	42.7512	17.2307	48.5728	46.8067	20.4734	48.0508	66.6668	27.5044	25.1607	22.345	15.2462	21.4633
S100A5	0.0741316	0	0	0	0	0	0	0.0161253	0	0.0161119	0	0	0	0	0.104461	0	0	0	0	0	0.0625012	0.0448577	0	0	0.0806771	0	0	0	0	0	0.0268187	0	0.0164431	0.0243595	0	0	0.0245737	0	0	0	0	0	0.088863	0.0238348	0	0	0.019696	0	0
S100A3	0.10143	0.037794	0.0881993	0	0	0.0190702	0.133237	0.013238	0.0181723	0.0132269	0	0	0.0397267	0	0.0214392	0	0.0316572	0.019442	0.0189426	0.0159602	0.239446	0	0.0169063	0.0283724	0.132462	0	0.0240096	0.0455988	0	0.0348217	0.0440333	0.0285714	0.0134988	2.99966	0.0296087	0.543454	0	0.0886192	0.0406258	0.0165562	0.0606337	0	0.291806	0.0978351	0.0820285	0	0.0323386	0.0192823	0.019419
S100A1	0.326081	0.244195	0.259455	0.387984	0.33258	0.240424	0.473931	0.292066	0.177554	0.237627	0.417756	0.175459	0.406936	0.244451	0.527064	0.0789015	0.304322	0.257365	0.382103	0.352126	0.366564	0.580338	0.239785	0.312986	0.396622	0.301824	0.46161	0.179649	0.240075	0.192065	0.173481	0.423243	0.255274	0.434901	0.340622	0.378012	0.476876	0.286294	0.140849	0.307874	0.5988	0.3915	1.16498	0.524209	0.3361	0.104459	0.514722	0.474038	0.514123
DEFB128	0	0	0	0	0	0	0	0	0	0	0	0	0	0	0	0	0	0	0	0	0	0	0	0	0	0	0	0	0	0	0	0	0	0	0	0	0	0	0	0	0	0	0	0	0	0	0	0	0
DEFB108B	0	0	0	0	0	0	0	0	0	0	0	0	0	0	0	0	0	0	0	0	0	0	0	0	0	0	0	0	0	0	0	0	0	0	0	0	0	0	0	0	0	0	0	0	0	0	0	0	0
HTN1	0	0	0	0	0	0	0	0	0	0	0	0	0	0	0	0	0	0	0	0	0	0	0	0	0	0	0	0	0	0	0	0	0	0	0	0	0	0	0	0	0	0	0	0	0	0	0	0	0
LMBR1L	1.75245	2.13683	1.314	1.59558	1.61746	1.59623	2.05912	1.06206	1.94295	1.30558	1.12168	1.51415	1.8822	1.27199	0.829541	1.81864	1.07742	1.79622	1.68726	1.53756	2.78485	1.70986	2.45107	1.77441	1.97691	0.841253	0.872119	0.910977	1.30425	1.16587	1.61684	1.98991	1.52215	2.0718	0.998344	2.46532	1.58663	1.15464	1.63608	2.382	2.9366	1.37319	1.42479	1.84795	1.66144	1.1777	1.64452	1.46781	1.91064
S100A7A	0	0.0161962	0	0.00321662	0	0	0	0	0.00778752	0.0170048	0	0.0596411	0	0.00639172	0	0	0	0	0	0	0	0	0	0	0	0	0	0	0	0.00373062	0	0	0.00289238	0	0	0	0	0	0	0	0	0	0	0	0	0	0	0	0
DEFB118	0	0	0	0	0	0	0	0	0	0	0	0	0	0	0	0	0	0	0	0	0	0	0	0	0	0	0	0	0	0	0	0	0	0	0	0.0154547	0	0	0	0	0	0	0	0	0.0338244	0	0	0	0
COLEC12	0.0501482	0.0270453	0.0420769	0.0351576	0.00538396	0.0223309	0.785044	0.0740623	0.141862	0.0447446	0.227768	0.0181076	0.0620256	0.0892672	0.0251049	0.15136	0.0205944	0.154304	0.0690089	0.0186891	0.0867864	0.0239567	0.118782	0.051681	0.155111	0.0661911	0.00624773	0.0622945	0.0573762	0.0339797	0.0744786	0.10037	0.0386389	0.195141	0.0577853	0.0292586	0.0262477	0.0893587	0.0634293	0.0732396	0.015778	0.105498	0.0949163	0.0509169	0.0400224	0.0503085	0.0462829	0.0351231	0.042952
TMSB4Y	0	0.378449	0.33645	0	0	0.010912	0.642579	0	0.374333	0	0.429294	0.00884829	0.318242	0.358446	0.539769	0.261207	0	0	0.325168	0	0.548043	0	0.444994	0	0.00947436	0.547949	0	0.482694	0.252332	0	0	0.572198	0.517508	0.469149	0.465906	0	0.0115433	0	0.441674	0.511565	0.821105	0.661394	0.598312	0.68297	0	0.158035	0	0.496498	0
DEFB134	0	0	0	0	0	0	0	0	0	0	0	0	0	0	0	0	0	0	0	0	0	0	0	0	0	0	0	0	0	0	0	0	0	0	0	0	0	0	0	0	0	0	0	0	0	0	0	0	0
DEFB124	0	0	0	0	0	0	0	0	0	0	0	0	0	0	0	0	0	0	0	0	0.0224055	0	0	0	0	0	0	0	0	0	0	0	0.0353672	0	0	0	0	0	0	0	0	0	0	0.0512661	0	0	0	0	0
DEFB121	0	0	0	0	0	0	0	0	0	0	0	0	0	0	0	0	0	0	0	0	0	0	0	0	0	0	0	0	0	0	0	0	0	0	0	0	0	0	0	0	0	0	0	0	0	0	0	0	0
DEFB116	0	0	0	0	0	0	0	0	0	0	0	0	0	0	0	0	0	0	0	0	0	0	0	0	0	0	0	0	0	0	0	0	0	0	0	0	0	0	0	0	0	0	0	0	0	0	0	0	0
DEFB115	0	0	0	0	0	0	0	0	0	0	0	0	0	0	0	0	0	0	0	0	0	0	0	0	0	0	0	0	0	0	0	0	0	0	0	0	0	0	0	0	0	0	0	0	0	0	0	0	0
DEFB112	0	0	0	0	0	0	0	0	0	0	0	0	0	0	0	0	0	0	0	0	0	0	0	0	0	0	0	0	0	0	0	0	0	0	0	0	0	0	0	0	0	0	0	0	0	0	0	0	0
TMSB15B	0	0.00163318	0	0	0	0.00164815	0.00329002	0.0011441	0.00724009	0.00114314	0.00606255	0	0	0.00257809	0.0033444	0	0.00273598	0	0.00163712	0	0.00295632	0	0.00702071	0.00245209	0	0.00233412	0.00374537	0.00197045	0.00173238	0.00300948	0.0019028	0	0.00116664	0.00345662	0	0.00161959	0.00629395	0.00191474	0	0.00143087	0.00315285	0.00149101	0	0.00643453	0	0.00318263	0	0	0
DEFB133	0	0	0	0	0	0	0	0	0	0	0	0	0	0	0	0	0	0	0	0	0	0	0	0	0	0	0	0	0	0	0	0	0	0	0	0.0962177	0	0	0	0	0.103773	0	0	0	0	0	0	0	0
S100Z	0	0.00923574	0.0143689	0.014674	0.0101122	0	0.0186053	0.0129399	0.017763	0.0193937	0.0122226	0.0226732	0	0	0.0314346	0	0	0.0190042	0.0462901	0.0312017	0.0585136	0.0269973	0.0330513	0	0.0485549	0.0219388	0	0.011143	0.00979672	0.0170188	0	0.041892	0.0197923	0.0488685	0	0.0183178	0.0197193	0.010828	0.0198555	0.024275	0.0197561	0.0168635	0.0237696	0	0.0400907	0.00899898	0.0316104	0	0
MAVS	1.82358	2.98196	4.13125	3.18372	2.12011	1.0196	3.2491	1.09013	1.27531	1.73739	1.73477	1.80159	1.61316	1.99181	1.47675	1.73832	2.13177	2.92915	3.74682	1.92807	3.28865	2.52014	1.63911	2.13156	3.14212	3.3833	1.18434	1.33922	1.36607	1.47614	1.57726	3.31016	2.26154	1.99399	1.87131	1.77277	3.90193	3.26418	1.73371	1.99738	4.55528	1.67122	2.59632	1.34303	1.25282	1.72091	2.3049	1.591	1.29978
S100A14	4.59674	9.60979	9.67406	3.72726	2.22812	3.85064	2.61913	4.37579	10.342	2.79936	2.41262	6.58017	5.62994	20.4792	3.51127	1.47568	3.38549	1.83199	2.32325	3.85526	3.46626	2.2445	42.7092	3.11907	5.49792	3.9836	3.41154	4.04096	2.51839	4.0364	2.15692	3.9529	8.70191	11.8445	4.81605	7.98825	2.12723	3.23083	2.82551	8.40702	3.08344	3.00612	6.74681	7.69703	5.73573	1.65237	2.6119	8.08972	3.15137
LCN10	0.0181779	0.0169333	0.0131723	0	0	0.00854425	0.0127919	0.00296558	0.0244257	0.00888933	0	0.00346418	0.0044498	0.00668259	0.00480282	0.00329886	0.00354593	0.0087108	0.00848707	0	0.0536409	0.00412485	0.00378737	0	0.0185464	0.00335198	0	0.00510753	0.0089809	0.00390039	0	0.00640058	0.00302401	0	0.00663295	0.0083962	0.0045193	0.00992626	0.00910101	0	0.0226387	0	0	0.0350673	0.0137821	0	0	0.00431962	0.00435026
S100A16	52.1057	83.1673	38.327	32.7607	40.041	45.7604	51.2514	37.8599	56.4812	33.6921	42.2622	36.8717	49.8381	48.6689	61.014	36.1869	35.6891	27.9215	25.6304	41.3981	42.865	34.4345	63.7374	43.3116	40.9773	37.45	48.7565	33.3578	43.6199	43.5479	39.2953	40.0703	48.0565	63.2328	44.5173	42.9684	26.0275	41.4325	44.2945	45.9555	41.4403	43.1214	65.9824	50.358	45.2822	39.9233	29.9392	35.5625	47.742
DEFB136	0	0	0	0	0	0	0	0	0	0	0	0	0	0	0	0	0	0	0	0	0	0	0	0	0	0	0	0	0	0	0	0	0	0	0	0	0	0	0	0	0	0	0	0	0	0	0	0	0
DEFB117	0	0	0	0	0	0	0	0	0	0	0	0	0	0	0	0	0	0	0	0	0	0	0	0	0	0	0	0	0	0	0	0	0	0	0	0	0	0	0	0	0	0	0	0	0	0	0	0	0
ZC3HAV1L	0.0552569	0.154421	0.160164	0.0327131	0.0225432	0.0727236	0.259232	0.144236	0.168298	0.100881	0.258858	0.0758187	0.140675	0.17876	0.0350389	0.184512	0.0517387	0.211832	0.206391	0.121728	0.158398	0.0902784	0.101313	0.13911	0.207469	0.211938	0.0392399	0.260834	0.1092	0.132791	0.0719654	0.326868	0.169139	0.272359	0.185498	0.204181	0.0989116	0.144834	0.0442642	0.225487	0.143139	0.112782	0.0662375	0.0532986	0.0446875	0.0601849	0.0440436	0.126055	0.0528954
S100A7L2	0	0	0	0	0	0	0	0	0	0	0	0	0	0	0	0	0	0	0	0	0	0	0	0	0	0	0	0	0	0	0	0	0	0	0	0	0	0	0	0	0	0	0.068504	0	0	0	0	0	0
IFNAR1	10.6996	10.9265	11.318	13.4355	10.847	13.8592	21.5065	11.8859	15.9636	16.3946	16.1924	16.8865	10.8109	10.6293	5.89115	23.2115	10.8844	21.7495	15.9829	16.6692	13.9306	11.5089	15.118	15.5582	13.7373	11.3391	11.1498	20.0975	12.0884	11.1439	14.7425	15.1693	12.3083	14.7697	14.0529	22.083	15.4071	19.5259	13.2753	12.8025	14.327	12.8803	13.7472	12.2155	14.5958	17.1459	10.8418	10.4128	16.4025
AZU1	0.0217308	0.0910935	0.0472408	0.0160813	0	0	0.336429	0.0354522	0.0486666	0.0283382	0.120554	0.0496953	0.0744736	0.095865	0.0574156	0.0473237	0.0423901	0.0728937	0.0304378	0	0.0274823	0.0197243	0.00905527	0.0303933	0.0886859	0.00801429	0.0128599	0.158752	0.0858903	0.233138	0.0943394	0.107123	0.0144603	0.0535553	0.00792941	0.100373	0.0216105	0.0118664	0	0.0709418	0.108254	0.0277212	0.065123	0.0104804	0.0329517	0.0295861	0	0.0206557	0.0624065
S100G	0	0.158652	0	0	0	0	0	0.0277852	0	0	0	0	0	0	0	0	0	0	0.0397586	0	0	0	0	0	0	0	0	0	0	0	0	0	0	0	0	0	0	0	0	0	0	0	0	0	0	0	0	0	0
TCHHL1	0	0	0	0	0	0	0	0	0	0	0	0	0	0	0	0	0	0	0	0	0	0	0	0	0	0	0	0	0	0	0.00583566	0	0	0	0	0	0	0	0	0	0	0	0	0	0	0	0	0	0
TINAGL1	4.07197	3.84443	3.92894	1.732	1.04764	3.17616	9.78913	3.54778	6.74002	3.72901	8.38914	2.74327	2.92032	3.94332	3.55133	3.29407	2.82519	4.46861	5.5425	3.50673	4.30533	2.01115	4.33218	4.22776	3.68294	1.99961	1.41109	5.59075	3.11736	3.36892	3.20903	2.81072	3.80809	8.72258	3.57402	8.98383	3.20306	5.24438	2.70356	3.63168	5.69805	2.29617	3.00345	5.55889	3.17072	4.54501	3.886	2.5106	6.0787
IFNGR1	16.9618	29.8812	13.8473	14.1134	18.2528	23.4823	26.1525	15.8483	36.3628	28.7911	21.923	19.317	15.3837	22.7482	5.98863	38.2344	12.6469	19.4987	20.0181	35.9501	38.4168	10.4438	54.547	24.4082	23.4392	11.9496	8.69542	22.6288	13.8713	19.1173	25.9818	19.5807	25.3715	29.9652	8.47958	35.786	11.2852	21.4129	14.8188	25.331	17.1771	13.2587	13.6031	26.6815	19.2491	19.6837	12.4927	10.8869	77.5131
SLC22A17	1.93821	0.561057	1.03696	0.408848	0.327933	0.459772	1.58489	0.697423	1.0304	0.537395	1.19471	0.428052	0.63409	0.812418	0.579103	0.502956	0.455822	1.03295	0.888018	0.541558	1.0576	0.337052	0.717077	0.399024	0.912982	0.651344	0.337666	0.646383	0.662257	0.672402	0.64385	0.746242	0.56652	0.986587	0.66097	1.31776	0.689029	0.598433	0.943186	2.37648	0.92042	0.58924	0.873979	0.602791	0.686687	0.538454	0.411489	0.606932	0.654585
WFIKKN1	0.0357437	0.0739919	0.0633138	0.0176341	0.036456	0.0746703	0.0484431	0.0103668	0.0462502	0.0854546	0.0881293	0.0272469	0.0505542	0.227763	0.0587622	0.0403613	0.0185933	0.0342566	0.10013	0.124986	0.0133937	0.0793057	0.0562678	0.0555466	0.0745577	0.0292937	0.0611068	0.00892719	0.0196216	0.0340865	0.0215518	0.0839043	0.0369985	0.0234905	0.0608653	0.0770452	0.130334	0.238557	0.0318143	0.061585	0.0672672	0.0236428	0.0190429	0.0651231	0.0521927	0.0396524	0.0601459	0.128351	0.072234
WFDC2	0.630816	1.48865	1.90971	0.155606	0.300247	1.81857	1.03908	0.393356	1.26831	0.182804	1.20971	0.170973	0.562771	1.5254	0.651863	2.28957	0.240636	0.282133	0.471235	0.242637	2.60015	0.356265	2.78049	0.470546	1.12131	0.403249	0.895929	0.882281	2.52098	2.12955	1.03456	4.06718	1.65106	4.28388	0.50128	9.32379	0.083643	0.811407	0.308809	3.55808	2.68157	0.178824	6.41906	1.25748	0.297591	5.34391	0.480457	0.63958	6.42773
IL6	1.82588	0.479731	0.664941	0.0138584	0.200552	0.264071	0.131784	0.433833	4.11005	0.170947	0.750313	0.0856518	0.0550106	0.178996	0.0791664	0.652514	0.0438366	0.0717915	0.078691	0.0957691	0.189467	0.0424945	0.257517	0.06548	1.70432	0.283165	0	1.04184	0.148035	0.241093	0.406494	0.131879	0.0186922	14.3903	0.109333	5.44074	0.0372466	0.480627	0.0187519	0.909389	0.792967	0.199077	2.68258	2.01406	0.274502	0.169976	0.15673	0.320408	0.385423
UMODL1	0.0159712	0.00495923	0.00385776	0	0	0	0.00499515	0.0034741	0.00238451	0.00173561	0	0.0020291	0	0	0	0	0	0.168374	0.0024856	0.0104713	0.008977	0.0169126	0.00221841	0.0074459	0	0	0	0.00598335	0.0762766	0.132507	0.0115559	0.00374906	0	0	0	0	0.00264713	0	0.0053308	0.0108623	0.00265207	0	0.00957249	0	0.00538178	0.0241605	0	0	0.0560584
TGFB1	7.05998	6.14187	6.69403	2.23593	1.06179	2.65476	11.0198	2.9634	8.46286	3.73335	8.62976	3.33393	5.53618	5.6747	7.53089	5.56354	2.88508	4.91414	5.69858	5.50746	16.7977	1.64004	5.20068	3.7405	6.35341	3.60988	0.552339	4.6398	3.48212	3.78455	2.72726	6.4043	3.70656	10.8347	5.471	7.1188	4.50408	6.39701	3.37891	7.63701	8.27984	3.91792	6.91379	4.91112	2.38302	5.27846	2.70396	2.5421	3.23022
PF4V1	0.0371131	0.380293	0.753017	0.247181	0.378528	0.034889	0.104468	0.169532	0.232723	0.459776	0.045753	0.169745	0.21804	0.218298	0.196115	0.269407	0.173751	0.355691	0.103967	0.321192	0.844844	0.202118	0.216511	0.311444	0.969361	0.054749	0.263553	0.417115	1.06349	3.08976	1.24866	0.522714	0.419833	1.28051	0.0541691	1.0971	0.221446	0.283726	0.297299	0.0908686	0.147906	0.157812	0.489371	0.214787	0.112554	0.538974	0.118327	0.141108	0.319744
MMP9	3.6905	1.39058	1.97114	0.061372	0.0338341	0.639294	0.186754	0.5899	0.557186	0.200075	0.746345	0.543677	0.787688	1.19513	1.11312	0.559872	0.25237	0.174861	1.4404	0.345816	20.9485	0.0376375	2.42598	0.753945	4.12917	2.11651	0.068709	1.33288	1.06531	0.718906	0.88208	2.95517	0.126927	2.25642	0.127098	0.658861	1.28659	2.30055	0.149477	0.994965	1.51208	0.190429	0.825127	1.61587	0.754532	0.632302	0.0793237	0.260137	1.17495
TLR4	3.05192	1.95368	1.86431	1.1347	0.706758	1.22661	4.41638	2.43657	3.28203	2.26631	3.58973	3.52618	2.68518	2.63957	0.993337	4.03215	1.70835	2.81897	3.9099	4.0338	5.51602	0.51187	1.91682	3.94371	3.0055	1.74541	0.209399	2.19143	1.83925	2.19547	1.56814	3.05251	3.60301	2.67791	2.34829	1.39263	2.23228	2.40723	2.98216	4.38296	2.14097	1.30087	1.39178	2.72689	2.09406	4.72721	1.52184	0.980989	4.06469
SPAG11B	0	0	0	0	0	0	0	0	0	0	0	0	0	0	0	0	0	0	0	0	0	0	0	0	0	0	0	0	0	0	0	0	0	0	0	0	0	0	0	0	0	0	0	0	0	0	0	0	0
A2M	653.874	412.531	718.113	319.366	279.039	372.854	357.066	216.372	414.154	460.196	601.461	306.038	432.334	733.063	555.119	384.185	330.795	764.746	574.698	468.446	501.704	512.488	1462.62	230.02	667.398	1072.01	168.262	781.207	707.818	231.585	261.608	1470.99	692.767	678.604	377.93	372.544	416.23	800.156	184.629	1201.69	426.356	495.791	757.388	592.559	395.091	396.268	619.97	907.791	248.666
NFKB1	6.10884	5.70501	3.32506	3.00844	3.69477	5.39057	6.10947	4.62694	6.46252	4.80478	5.18732	4.20588	3.40462	4.23881	2.39528	10.2871	3.24456	4.22262	5.74191	8.53085	6.81852	2.56302	6.35552	3.91906	4.72587	2.58978	1.86893	5.29981	3.6713	2.84076	4.33825	4.33466	3.90428	8.92473	3.58142	7.08766	3.38083	6.52961	3.16234	4.59905	3.55372	2.84117	2.33453	5.49814	4.33816	4.10865	3.35141	3.255	6.22716
APOBEC3G	1.1047	0.344123	0.386094	0.333835	0.31519	0.173639	0.839877	0.54009	0.146371	0.416889	0.748809	0.584863	1.00865	1.43641	0.172685	0.667826	0.238358	0.571923	0.570501	0.547751	3.61173	0.309513	2.4837	0.596163	1.39456	0.35894	0.0798779	0.36329	0.537009	0.560953	0.466471	1.02059	0.586186	1.22206	0.487343	0.482359	0.448616	0.539226	0.519293	2.82073	1.00508	0.416875	0.668498	0.801731	0.290856	0.435248	0.438845	0.465935	0.23802
FABP6	0.0166435	0.108528	0	0	0	0.0156461	0	0	0.0149094	0	0	0.0126871	0	0	0.0351794	0	0	0	0	0	0.042097	0	0	0	0	0	0	0.0374114	0	0.0714234	0	0	0.011075	0	0	0.015375	0	0.0181768	0	0.0543338	0	0	0.0199509	0.0160537	0	0	0.013266	0	0.0159322
NOD2	0.384292	0.200972	0.112366	0.0573759	0.0446962	0.0982381	0.192939	0.134188	0.2446	0.193421	0.191164	0.238978	0.151835	0.208194	0.106879	0.178633	0.0368242	0.142153	0.116467	0.265217	0.613897	0.0244778	0.488833	0.141442	0.412721	0.111889	0.0119693	0.0795618	0.21651	0.0839036	0.0768303	0.19466	0.150291	0.378833	0.150065	0.249125	0.140797	0.294523	0.14852	0.448446	0.268686	0.080271	0.0848582	0.208097	0.255581	0.122387	0.0671728	0.0576757	0.667973
MBL2	54.8026	58.3519	39.8534	46.9702	47.6179	41.7158	50.7529	81.2201	26.2481	37.4882	39.0132	100.937	103.197	107.63	58.0271	82.4474	41.5116	35.8544	43.1448	43.1039	26.7178	60.7294	35.6975	59.0197	75.9045	63.4999	60.5833	47.0975	40.6509	72.142	89.2879	71.169	80.2811	49.3525	60.2287	9.10119	13.2793	18.4368	109.349	61.7561	5.15398	52.9491	26.8667	30.0167	62.2154	141.441	32.4799	7.22858	11.4524
RBP1	11.346	10.0839	6.42063	9.18196	6.61843	5.70847	23.8982	9.01955	7.69731	6.90298	17.6325	6.25126	10.9834	18.1943	7.89615	6.07177	12.4724	9.45233	10.7615	20.2342	12.3475	5.08389	26.7632	9.11745	11.4678	4.78268	4.83832	8.06815	9.34345	13.0975	6.402	11.1868	13.9048	16.8335	9.25405	11.3841	5.77727	8.13262	9.88569	21.508	11.3141	8.87701	22.4438	11.4847	14.1378	8.06929	10.1271	8.0213	5.82237
TLR2	2.14026	1.04413	1.12976	1.55653	0.677456	1.40927	1.77013	1.74584	1.5867	1.41656	1.89927	1.84949	1.21495	0.976728	0.877475	4.04145	1.26689	5.75137	1.71857	4.2351	6.38179	0.975506	2.58713	1.43865	1.93894	1.10233	0.655119	0.461389	0.838637	1.70629	0.941159	2.52717	1.16943	2.66005	0.727104	1.53825	1.18347	1.19894	1.0346	2.49967	1.88881	0.749248	1.18326	2.05107	1.7486	2.47014	0.970619	0.613819	3.89448
SLC40A1	79.0313	38.2147	36.208	36.126	26.2162	24.1047	69.372	54.8172	28.4846	44.1673	44.8869	47.3354	43.1085	102.28	28.319	44.2612	41.1003	54.5091	59.3258	52.5198	95.3613	23.9641	39.909	76.1118	55.3737	71.2659	19.0264	54.5643	24.9387	45.6082	50.7244	76.4566	47.1055	47.6828	46.1041	23.53	57.8329	33.96	56.7269	65.3552	47.2737	44.2673	30.1683	30.0279	36.6946	60.0334	74.4053	50.4933	18.1425
PLAU	1.28059	0.68516	0.713816	0.471403	0.180846	0.376589	1.51581	0.595687	0.864783	1.24605	1.45727	0.620748	0.559439	0.733925	0.652405	0.777042	0.399686	0.975558	1.37976	0.397842	3.01757	0.298038	1.31901	0.349028	2.44427	0.862213	0.101044	0.929983	0.512637	0.884915	0.791144	0.823195	0.790961	5.91061	0.843496	2.32351	0.646547	1.66394	0.368248	1.19521	1.00107	0.491476	0.755727	1.50126	0.338576	0.661636	0.434461	0.593011	0.452627
IL1B	0.93236	0.378886	0.453436	0.463065	0.363783	0.111767	0.328789	0.294006	0.3083	1.07305	1.00284	0.782273	0.465659	0.460076	0.350499	1.83056	0.659142	0.66568	0.952423	0.379081	3.68246	0.193108	1.06385	0.376328	3.67227	4.8047	0.0444363	0.506359	1.06967	0.467242	0.264861	0.255583	0.674547	1.73336	0.401859	0.381514	0.939642	1.30528	0.213036	1.93043	2.17581	0.521515	0.607575	1.29164	0.215073	0.596357	0.598514	0.785117	0.371382
PAEP	0	0	0	0	0	0.050102	0	0	0	0	0	0	0	0	0	0	0	0	0	0	0.0112336	0	0.0222085	0	0.0108753	0	0	0	0	0.137227	0	0	0	0	0	0	0	0	0	0	0	0	0.0159717	0.205629	0	0	0	0	0
MUC5AC	0.00111033	0.00206862	0.00482751	0	0	0	0	0.00144914	0.0318285	0.00723965	0	0	0	0	0	0	0	0	0	0	0.00187227	0	0.00832817	0	0	0	0	0	0	0.0343068	0.00482024	0.00312766	0.000738844	0.0306476	0	0.0697479	0.00220837	0.00242524	0.00222361	0.000906187	0.00663746	0	0.00266195	0.0364134	0	0	0	0.0010554	0
OBP2A	0	0	0	0	0	0	0	0	0	0	0	0	0.0185611	0	0	0	0	0	0	0	0	0	0	0	0	0	0	0	0	0	0	0	0	0	0	0	0	0	0	0.0154708	0	0	0	0	0	0	0	0	0
PLTP	10.5824	12.5069	7.03853	9.95825	4.18356	6.22121	28.0064	8.63714	7.01419	14.9085	18.0086	9.76964	15.0054	10.1686	8.28324	40.7114	7.37077	7.47505	10.2447	9.80144	22.3117	2.95493	12.511	12.3908	14.2756	6.61332	1.26331	5.53547	6.62954	12.5311	7.00863	18.1797	14.7939	12.7544	9.65911	4.59209	8.9998	10.6663	11.0392	12.9675	10.5206	6.10785	29.4467	9.3028	11.114	37.4517	5.45715	4.47863	15.998
MX1	42.6832	1.6128	1.67496	1.74214	1.51129	7.66657	9.95577	4.6308	1.63554	2.00413	6.28954	4.04846	6.97926	76.6455	1.97948	2.27855	2.53342	3.10098	2.45024	5.0046	2.75261	2.78376	98.676	1.30195	2.65013	0.85246	1.16296	1.25849	1.88851	1.84298	1.36659	18.751	11.3203	3.28272	10.6824	2.37831	2.01915	2.60544	3.56185	58.0788	12.6057	1.39783	2.04036	13.2146	5.09837	3.6266	1.65959	0.822842	7.53343
DDX58	11.5446	1.22301	1.92854	2.2692	1.69312	2.5061	3.47428	2.85489	1.59073	2.56523	2.41958	3.61986	3.18991	17.6241	1.15236	2.03531	1.73978	3.07105	2.58906	1.85229	3.23446	1.62794	17.2954	1.88605	3.42917	1.87112	0.927069	2.29589	1.72826	1.61957	1.44423	5.71037	4.51331	3.09303	4.05988	2.39278	2.36784	1.51162	2.78972	11.2745	4.13704	1.60479	1.74452	2.90622	2.50146	3.21142	2.07521	1.75135	2.18554
IRF3	8.86442	7.78184	4.52159	4.37955	5.94232	4.99224	8.14962	4.93828	4.5559	5.6966	7.16366	4.9745	4.96987	5.91683	4.77593	5.04475	5.07198	4.60506	6.7421	5.51589	11.0986	5.49681	10.7282	4.54926	7.848	3.98479	4.61121	4.96416	5.84779	3.72078	5.71368	5.73186	6.05832	9.06568	4.67296	11.9011	5.7838	6.84255	6.00268	7.43466	9.92559	5.04604	10.528	7.19091	5.42001	3.36942	5.60035	4.80992	6.50106
SFTPA2	0	0.0537702	0	0.00533948	0	0	0	0.0141254	0.025854	0	0	0	0	0	0.0915058	0	0.0168897	0	0.0067375	0.0113535	0.00608329	0.0327453	0.0120265	0	0	0.00532197	0	0.0162186	0.00712953	0.0123854	0	0	0	0.00711278	0.0105312	0	0	0	0	0.0058887	0	0	0.0432456	0.00695959	0.0291759	0	0	0	0
LPA	3.20822	10.5429	10.4889	16.9429	13.2733	20.3684	9.59132	19.0018	13.491	9.67403	13.8781	20.2778	11.9479	3.77235	8.94699	20.0397	13.4938	21.2253	6.65101	4.73241	5.02809	24.83	8.98708	11.8319	15.1451	12.2504	7.80141	3.69731	19.4678	16.9641	13.5412	14.2103	12.7668	6.83106	7.07017	12.8752	13.3441	22.1203	12.3362	5.28106	8.9307	8.75243	15.5748	11.3388	7.79223	13.6229	14.2437	6.25389	29.6971
LBP	264.031	374.967	310.319	285.18	403.415	413.194	316.727	195.262	473.359	397.961	369.353	228.001	120.685	217.996	227.766	1028.24	144.703	504.776	209.481	523.211	220.933	401.155	413.988	199.549	227.047	160.806	307.702	610.688	725.845	525.632	477.967	522.588	205.644	269.405	170.299	512.793	238.106	333.638	351.513	312.014	153.764	159.53	325.416	304.301	252.848	854.659	119.667	149.833	642.63
RBP4	5400.16	5517.06	4173.52	4180.42	4889.84	4317.68	3782.54	4156.99	3976.92	3914.31	5188.7	3931.64	4488.95	5603.25	5692.14	2479.77	5757.02	3270.75	3472.63	5006.7	2609.54	4489.22	5751.93	4438.86	3553.08	4363.7	5892.32	3962.82	3773.69	4144.14	4985.98	4098.84	4190.9	3457.06	4199.1	3657.06	4212.8	3622.82	4327.5	5016.37	4780.84	4912	4255.43	5484.1	4523.7	4735.06	5774.65	4270.11	4049.07
SFTPA1	0	0.0294519	0	0	0	0	0	0.02579	0.0141612	0	0	0	0	0	0.150363	0	0.0185022	0	0.0221422	0	0	0	0	0	0	0	0	0.00888349	0.0078102	0	0	0	0	0	0	0	0	0	0	0	0	0	0.0568491	0	0.0319613	0	0	0	0
NOX4	0.00635599	0.0207228	0.0368462	0.00940715	0.00972399	0.0179253	0.0119274	0.0248864	0.042703	0.0165771	0.0274248	0.00969016	0.0124472	0.023366	0.00671733	0.0138416	0.00247971	0.0456867	0.032643	0.00500066	0.0616263	0.0144228	0.0132427	0.00444482	0.049285	0.0257848	0.0225681	0.0250023	0.0219815	0.0300035	0.0103474	0.004476	0.0126883	0.0877196	0.0162347	0.0411009	0.00948119	0.0173539	0.00636443	0.0259369	0.0506607	0.0162162	0.0571429	0.00613074	0.0192759	0.0115381	0.0126654	0.012083	0.0121687
LTF	1.44146	0.386683	0.760261	0.0978946	0.03722	0.0257293	0.312443	0.208373	0.25335	0.0475884	0.163082	0.305996	0.14293	0.248187	0.202478	0.0629144	0.170846	0.122411	0.230014	0.0897223	0.257677	0.0496847	0.0874376	0.172259	0.480301	0.134584	0.0647869	0.205071	0.130714	0.121368	0.148523	0.83521	0.26408	0.1394	0.3562	0.0927061	0.208671	0.129527	0.109623	0.461639	0.195426	0.124139	0.185914	0.162797	0.45191	0.149052	0.109077	0.112733	0.109166
IFNB1	0	0	0	0	0	0	0	0	0	0	0.0278033	0	0.0220832	0.033164	0	0	0	0	0	0	0	0	0	0	0	0	0	0	0	0	0	0	0	0	0	0	0	0	0	0.0184065	0.02247	0	0	0.0217538	0	0	0	0	0
RBP5	122.621	74.5198	76.2318	110.252	133.681	79.2339	104.271	109.625	51.6832	66.5081	114.757	81.9294	71.915	34.3769	108.235	30.6223	142.727	109.748	143.572	62.4934	73.0063	118.902	56.3148	118.358	83.8917	103.085	179.38	79.6662	86.1496	90.9101	134.864	81.4783	57.2248	62.3992	90.1784	87.3908	121.266	63.8908	105.624	50.2168	139.99	101.947	156.063	101.418	60.8415	97.2965	123.308	68.5872	59.7129
FABP7	0	0.0132307	0	0.00525531	0	0	0	0.00926852	0	0.00926081	0.0262643	0	0	0	0	0	0.00554117	0	0.0132626	0.022349	0	0	0	0	0	0	0	0.0159629	0	0	0	0.0100021	0.00472557	0.00700067	0.0051826	0	0	0	0	0	0	0.00603945	0	0	0.014358	0	0.00566044	0.00675021	0
FABP5	0.755521	0.695104	0.581272	0.11044	0.104646	0.482265	0.262552	0.182604	0.9776	1.67247	1.25337	0.853219	0.58452	0.23317	0.108435	0.507813	0.116447	0.366514	0.975494	0.858602	1.74582	0.22012	1.27485	1.08278	0.700418	0.343993	0.0220791	0.796717	0.184331	0.84858	0.303696	0.604305	0.502744	3.18144	0.197403	1.23216	0.426686	1.12054	0.0933981	0.692737	0.75274	0.245905	0.737944	2.0153	0.348878	0.355575	0.237907	0.177319	0.812522
FABP3	2.56797	4.2742	1.61455	3.0741	1.46364	0.976281	6.66148	3.15441	2.01285	4.2352	8.00757	2.92189	2.3111	1.49936	1.83591	8.08693	3.00558	6.67763	5.58927	2.07981	11.5896	1.42251	4.12294	4.38389	4.6236	1.8802	1.02801	3.48035	1.82845	3.53291	2.80755	6.14327	2.56319	10.0515	1.72248	3.54092	2.61008	4.16558	3.81926	2.85094	5.02297	2.00726	6.76768	2.09449	1.22163	5.96417	4.36461	1.92043	2.09672
FABP2	0.00781802	0	0	0.0867827	0.047843	0.014699	0.0220065	0	0.0280137	0	0	0	0.0229655	0	0	0	0	0	0	0	0	0.049673	0.0390933	0.0656068	0	0	0.00925309	0	0.0386255	0.02013	0.0509102	0	0.0728325	0	0	0	0	0	0.0626273	0.00638061	0	0	0	0.0603277	0.0474196	0.0780566	0	0	0.0224517
FABP4	1.01306	0.54295	2.03134	0.143776	0.382161	0.117413	2.34378	0.606756	0.982095	1.67398	3.23345	0.0740506	0.774542	1.04075	0.366662	0.251845	0.476446	0.71821	0.505385	0.840713	2.46877	1.91461	1.93145	0.621103	3.55673	0.603925	0.213524	0.436716	0.493654	0.369233	0.557277	1.27046	0.212393	4.17252	0.789953	1.07687	0.372619	0.757802	0.111168	0.611606	0.954026	0.507487	1.91306	1.90078	0.533097	0.277112	1.50435	0.527638	0.624371
R3HDML	0.014069	0.0131058	0.0203898	0.0104114	0.0143494	0	0.0264014	0	0	0.00917338	0	0.0857969	0.0275519	0	0	0	0	0.0404511	0.0131374	0	0.0118618	0.0510798	0.070351	0	0.0114834	0	0	0.0158122	0	0.0120751	0	0	0	0	0.0102673	0	0.0419734	0.0153652	0	0.0114823	0.0420517	0	0	0	0	0	0.022428	0	0
OASL	128.946	2.31933	1.22142	1.68761	2.57875	7.2548	5.0082	3.38253	1.55929	3.4731	11.8906	2.28424	7.6482	94.2522	2.43341	1.57544	2.95707	2.68713	2.59239	4.2558	3.26023	2.2599	88.8028	2.78891	3.50244	1.07262	2.15796	0.978163	1.3444	2.12274	2.36743	11.7692	6.10296	5.12063	10.4961	2.2695	2.55818	1.46787	3.69553	49.7757	8.21024	2.48751	3.87598	7.83165	5.40142	3.76479	3.67931	0.958165	3.62782
CRABP2	0.299402	7.97333	0.204195	0.0912322	0.0898143	0.0827822	0.0495746	5.29826	8.25127	0.482303	0.130271	0.469884	0.24143	0.336675	0.186131	0.0383537	0.0549684	0.185671	4.73634	2.96527	0.400917	0.095914	0.146778	0.123162	0.345004	0.129904	0.125068	7.83843	0.13922	0.136042	0.286717	0.223246	0.0820359	1.14587	0.0514114	0.276582	0.0875717	0.115406	0.141082	0.359344	0.140376	0.149778	0.422234	0.271804	14.1363	0.111898	0.19653	0.133924	0.118014
CRABP1	0	0	0	0	0	0	0	0	0	0	0	0	0	0	0	0	0.0152229	0.018698	0	0	0	0	0	0	0	0	0	0	0	0.0167446	0	0	0	0	0	0	0	0	0	0	0	0	0	0	0	0	0	0	0
RBP7	2.11506	3.16497	2.90225	0.782596	0.504879	1.88255	7.38917	1.86477	1.77375	3.35966	3.4396	1.97247	2.22522	1.45583	2.1164	1.82934	1.49232	1.83299	1.47075	2.79703	6.39308	2.06273	1.29389	4.72049	2.73646	1.90858	0.452724	2.78174	1.97876	3.10918	1.24544	3.16907	0.853434	2.52863	1.77343	3.45043	1.07405	1.00752	2.07281	0.771275	2.60047	1.03331	5.17862	1.77967	2.66128	2.24651	1.48857	1.68961	1.96006
DUOX1	0.0308769	0.0451988	0.111872	0.0391707	0.0652339	0.0248799	0.039318	0.0474948	0.0908819	0.037389	0.035346	0.0907856	0.0345528	0.0389179	0.0582719	0.0288177	0.0516268	0.0739808	0.0473673	0.0503209	0.100412	0.066061	0.0845509	0.0370159	0.0828079	0.0309085	0.054817	0.0322239	0.0523027	0.0321796	0.0765971	0.0403818	0.0792501	0.119579	0.0354097	0.0937203	0.0899245	0.0553996	0.0530022	0.0395999	0.0659212	0.0300102	0.0925319	0.0680747	0.0512795	0.0460419	0.0544959	0.050313	0.0443361
OBP2B	0	0.0318002	0	0	0	0	0	0	0	0	0	0	0.0334264	0	0	0	0	0	0	0	0	0	0	0	0	0	0	0	0	0	0	0	0	0	0	0	0	0	0	0	0	0	0	0	0	0	0	0	0
RBP2	0.0229267	0.0213569	0.0664539	0	0.0233836	0.0215528	0	0.059845	0.0616136	0.0597952	0	0.0174767	0.0224491	0.0337135	0	0	0.0178891	0	0.107042	0	0.0579893	0	0.191072	0.0320658	0.0935663	0	0.0542702	0	0	0.0196774	0.0497654	0.0645815	0.0610241	0.22601	0	0.360048	0.0455995	0.0250389	0.0459143	0.243248	0.0228423	0	0	0.0442284	0.0463534	0.0208095	0.0182742	0	0
LCN15	0.0402627	0	0.0194505	0.0297953	0	0.00630831	0.00629628	0.0131371	0.00601126	0.00875077	0	0.0204611	0.0722772	0	0.106379	0.00487116	0.010472	0	0	0.00527954	0	0	0	0.0187708	0.0109544	0.0544456	0.00794221	0.00754188	0.0331534	0.0172782	0.0145659	0	0.0267919	0.0330755	0.0636633	0.012398	0.0533863	0	0.0134387	0.0219067	0.00668574	0.00570683	0.0321758	0.0258905	0.0339181	0.0304538	0.00534869	0	0.0128473
CETP	12.0698	15.9607	2.04684	12.6519	3.64857	3.09212	29.5197	12.3634	5.94298	3.8289	42.6917	12.5296	13.3469	9.97418	7.0212	39.9768	9.14954	18.7541	6.40315	13.9115	23.5878	5.54093	6.00909	13.9962	10.8755	4.90023	0.670829	8.17678	5.77497	11.9701	5.10269	19.3813	19.0001	6.14611	6.11636	3.28746	9.33258	8.96036	15.0538	21.0664	16.2098	6.21885	43.16	11.0506	4.68708	38.6342	13.405	3.67408	12.8437
FABP12	0	0	0	0	0.0322335	0	0	0	0	0	0	0	0	0	0	0	0	0	0	0.0248646	0	0	0	0	0	0	0	0	0	0	0	0	0	0	0	0	0	0	0	0	0	0	0	0	0	0	0	0	0
FABP9	0	0	0	0	0	0	0	0	0	0	0	0	0	0	0	0	0	0	0	0	0	0	0	0	0	0	0	0	0	0	0	0	0	0	0	0	0	0	0	0	0	0	0	0	0	0	0	0	0
LCNL1	0.00956222	0.00445376	0.0485038	0.00353813	0.00487639	0.00449459	0.0269161	0.00624001	0	0.00623482	0.00589414	0.00364457	0.00468151	0.00703058	0	0.0138826	0	0.0045822	0.00446451	0.0037616	0.0564341	0.00867928	0.0318767	0.00668697	0.0663416	0.0105796	0.00565873	0	0.0188971	0.0041035	0	0	0.0540851	0.0612714	0.00697835	0.00883341	0.0237732	0.0208863	0.00957492	0.0156082	0.00476351	0.0121981	0.028656	0.0276701	0	0.00433959	0.00381088	0	0
C8G	227.501	175.303	175.151	184.148	320.276	230.301	254.128	122.163	147.327	184.196	190.785	183.948	180.895	272.082	214.442	176.667	232.28	110.605	108.382	113.526	132.998	258.268	418.838	180.249	209.488	205.537	259.7	91.5377	370.256	138.8	206.255	158.225	223.924	206.943	129.77	196.827	184.248	115.108	212.25	289.017	251.507	168.103	480.627	218.107	165.778	155.354	228.021	171.216	207.818
SPAG11A	0	0	0	0	0	0	0	0	0	0	0	0	0	0	0	0	0	0	0	0	0	0	0	0	0	0	0	0	0	0.00842746	0	0	0	0	0	0	0	0	0	0	0	0	0	0	0	0	0	0	0
PI15	0.0135362	0.0151313	0.00392353	0.00400685	0.0027612	0	0	0.0229667	0.0630543	0.00353039	0	0.0103185	0.0053017	0.00796196	0	0.0314433	0.010562	0.0129731	0.00252797	0.0702888	0.0639103	0	0.00225623	0.0113593	0.0220971	0.00199685	0	0	0.00267507	0.0139413	0.00881466	0	0.0162133	0.0106751	0.0019757	0.0125045	0.0161535	0.0206966	0	0	0.0134864	0.0161165	0	0.0104452	0.0547353	0.0147434	0	0.00514661	0.0051831
NOX1	0.0919244	0.0999022	0.0888154	0.153059	0.148448	0.0792143	0.222814	0.0899806	0.0960707	0.114879	0.132211	0.128466	0.0900094	0.0675869	0.0971503	0.122336	0.137475	0.161517	0.135909	0.0421883	0.148546	0.22945	0.114915	0.0857117	0.137556	0.113005	0.244795	0.111923	0.11354	1.04537	0.116395	0.172626	0.147825	0.135928	0.0950369	0.183989	0.0609436	0.100393	0.107387	0.150046	0.137379	0.20847	0.238748	0.103444	0.0774389	0.1182	0.195387	0.10922	0.102662
PMP2	0.0322168	0.00500184	0.0778181	0.0158941	0.0328589	0.00504769	0.0251903	0.0210237	0.0625301	0.0420124	0	0.0163723	0	0.0236873	0	0.0194887	0.025138	0.0360226	0.0601669	0	0.140339	0.014621	0.062649	0.00750987	0.0613575	0.047526	0.0127102	0	0.0265283	0.00460847	0.0874136	0	0.00357299	0.0158796	0.0156742	0	0.106795	0.0293207	0.0215064	0.00876449	0.0320982	0.0182657	0.012873	0.0517919	0.0217121	0.00487362	0.0256791	0.0153114	0
APOD	0.352718	0.648923	0.383388	0.0326274	0.0629558	0.149211	1.01767	0.609959	1.03479	0.103492	0.163061	0.067218	0.164051	0.194501	0.205024	0.12802	0.0894457	0.194375	0.576383	0.374633	0.817797	0.168079	0.367445	0.110997	0.640569	0.188619	0.0104366	0.743289	0.0609921	0.302729	0.191406	0.285649	0.0645448	1.04312	0.296019	0.55392	0.315689	0.327431	0.194253	0.0575736	0.289921	0.164981	0.687067	0.391251	1.20341	0.104047	0.154628	0.0838169	0.0506467
ORM2	1963.56	1046.8	1403.06	1935.73	2697.33	1979.61	3239.16	1638.22	1316.7	2197.26	747.508	831.349	1450.94	1293.65	1435.1	1589.07	2352.6	2440.71	922.433	1331.17	1326.48	2480.21	1179.77	1738.79	1071.77	1297.18	1761.29	1815.53	3378.3	3761.44	2691.32	1596.82	921.342	1041.36	861.961	1358.86	1407.37	1292.58	1570.48	1914.83	1247.6	1816.46	5078.87	1953.16	1332.63	3715.41	1620.32	1090.94	2665.43
ORM1	3566.66	1614.92	3538.02	8085.5	11927.7	7052.22	16130.5	3367.6	3746.72	12692.8	5496.18	7362.7	2145.83	3108.09	3924.32	11614.9	5807.89	10500.3	3180.32	3249.05	3741.24	8670.59	3550.61	5045.83	3047.08	3474.52	5699.05	3689.62	13507.5	13268.9	7268.75	8456.59	1851.23	3146.84	1473.94	5767.68	4031.74	1947.62	6952.26	4018.75	4117.33	3814.85	14114.8	6552.12	5150.91	13750.4	5871.4	2143.04	10422.4
TNF	0.404569	0.0646061	0.167522	0.0855399	0.0235789	0.054332	0.314524	0.158406	0.103547	0.444673	0.0570001	0.105736	0.169775	0.118983	0.0977299	0.20138	0.0360771	0.299111	0.377778	0.309206	1.13049	0.0629507	0.606903	0.113168	0.264174	0.98901	0	0.0649565	0.125639	0.0595252	0.0250906	0.439566	0.207677	0.51277	0.126535	0.213562	0.735686	0.782688	0.0925957	0.264148	0.391563	0.0884729	0.138561	0.568623	0.0350554	0.031475	0.0921341	0.417514	0.0553256
CTSG	0.451192	0.4203	0.326949	0.0104341	0.143807	0.159057	0.132295	0.17482	0.972559	0.0367736	2.4335	0.515906	0.234703	0.186602	0.432138	1.05422	0.242037	0.405394	0.631972	0.0110932	0.665709	0.0895849	0.0822554	0.315524	0.575426	0.613595	0	0.934958	1.5604	0.435652	0.79574	0.13901	0.347147	0.111195	0.144057	0.0390753	0.210325	0.492759	0.423554	1.68008	0.772632	0.0959279	1.031	0.285602	0.199549	0.140774	0.393347	0.616499	0.634368
PRTN3	0.0169049	0.0157475	0.0734994	0	0	0.0158919	0.364816	0.0441266	0.106005	0.0110225	0.0625211	0.0128864	0	0.273444	0.017866	0.061357	0	0.0324033	0.031571	0	0.0285055	0	0.0140886	0.0709309	0.248367	0.024938	0	0.265993	0.116928	0.420762	0.0366944	0.0714285	0.011249	0.166648	0.0123369	0.26548	0.0168113	0	0.0338548	0.0689841	0.0673708	0.0431299	0.0202643	0.0326117	0	0.0460315	0	0.0160686	0
MAPK1	3.99732	4.03247	4.73065	3.79912	3.15316	3.56819	6.78925	4.79327	4.43048	5.37651	3.72488	5.77372	4.2688	5.23216	4.00422	5.39397	4.20979	5.58028	6.34178	5.34735	5.30382	3.48706	5.25129	4.70397	5.33414	3.99969	2.74681	4.62896	3.3537	3.66841	4.42924	4.80436	5.11515	6.16602	5.19953	4.7504	4.08055	5.61048	4.65804	5.58606	4.14606	3.8166	2.05474	3.21607	4.82697	5.67417	3.148	3.54289	3.63181
PML	2.64338	1.26043	1.57276	0.822335	0.839884	1.1914	2.36103	1.13668	1.51099	0.89521	1.14915	1.50513	1.86593	3.58546	1.35396	1.73107	1.24566	1.13394	1.24346	1.43786	2.39256	0.865527	4.04882	0.800645	1.73281	0.845605	0.811588	1.15258	1.16154	0.881486	1.73264	2.25494	1.46768	1.89967	1.54707	1.37295	1.15531	1.05814	1.62768	3.24043	1.57073	1.26005	1.26417	1.69488	1.31831	1.25035	0.732006	0.903488	1.50184
AEN	1.79309	4.21628	1.90351	0.945761	1.68107	2.17891	2.54326	1.24574	2.70209	1.81353	2.90899	1.65886	1.55085	1.81304	2.44958	4.31145	0.59782	1.6537	2.71744	2.17309	2.9774	0.926255	4.03505	1.99908	4.49051	1.8592	1.41736	2.12018	1.80994	1.90367	1.69451	2.03124	2.92615	5.23937	2.65942	3.08386	1.73514	2.83722	1.96631	2.70613	2.55625	1.73572	2.7514	1.60223	1.37982	2.2674	1.26243	1.4198	3.23569
CYBB	6.72779	3.41919	2.09481	2.22032	0.469073	0.790576	9.83048	3.42424	1.77351	5.04927	6.86307	5.73617	4.92786	5.10116	1.77757	9.2397	2.12579	7.87516	7.0144	8.20857	23.2689	0.636101	5.0667	4.47203	6.20996	3.1758	0.067393	2.45154	2.2246	4.25552	1.72086	8.75387	5.01897	8.46729	4.91942	2.10404	3.32784	4.09475	4.93851	10.9137	4.83525	2.30949	5.79653	4.17837	1.27522	10.0702	3.05831	1.52795	2.1803
ISG20	3.61255	2.50491	0.560544	0.434203	0.882895	1.21941	1.185	0.784669	1.2327	0.725686	1.96566	0.774191	1.25725	4.56162	0.686837	1.60437	0.607691	0.428684	0.69039	1.99349	2.70194	0.661528	13.0559	1.10767	0.940644	0.752997	0.691331	0.671271	1.13614	0.939425	0.631091	1.25997	1.30437	2.43035	0.691258	1.8667	0.392485	1.03735	0.384656	4.27543	1.89269	0.832396	1.92078	1.89327	0.835186	0.852573	0.534786	0.405155	1.86383
BCL3	15.6144	34.0336	8.63434	18.1262	27.7859	38.0532	22.1358	9.58114	40.5759	15.5189	53.3648	9.38361	8.24429	6.5552	10.793	19.932	7.25042	8.59629	23.38	30.2772	15.6837	19.1626	16.8826	26.778	14.091	5.4434	26.8403	59.5646	18.1331	13.4732	25.462	9.0812	7.89705	33.2651	8.05464	77.8459	13.8105	62.7034	14.3726	8.47618	23.5169	13.0656	20.0854	51.9326	31.2491	13.4511	11.5265	8.07696	67.8253
ISG20L2	2.50355	2.79514	2.23568	2.64825	2.69989	2.96612	4.75679	2.93593	3.19254	2.69823	3.21346	2.95524	2.40814	2.8856	2.75093	3.33001	2.7291	2.9569	3.63041	2.90241	3.94838	1.92818	3.817	3.30585	3.29056	2.56896	1.96523	3.14064	2.47379	2.25301	2.34953	2.39566	2.58709	4.37341	2.71102	3.40788	2.57756	3.49012	2.4184	3.01379	3.14726	2.45788	1.96392	2.46455	2.03585	2.52632	2.55014	2.50917	3.72876
NOX5	0.00154848	0.00576984	0.00448833	0.00114591	0.00157934	0	0.00290582	0.00202098	0.00970997	0.0020193	0	0	0.00151622	0.00227703	0	0.00786837	0	0.00296812	0.00144594	0.00243658	0.00522217	0	0	0.00649723	0.0012639	0.00342646	0.00366544	0.00174034	0	0.00132902	0	0.0065428	0.0030912	0.00915889	0.00113006	0.00286092	0.00307982	0.00169114	0.0124043	0.00126378	0.00617113	0.00131689	0.00742478	0.00746803	0	0.00140548	0.00493699	0.00294374	0.00296461
NOX3	0	0.00883772	0	0	0	0	0	0	0	0	0	0	0	0.013951	0	0	0	0	0	0	0	0	0	0	0	0	0	0	0	0	0	0	0	0	0	0	0	0	0	0	0	0	0	0	0	0	0	0	0
DUOX2	0.00394002	0.00183513	0.251246	0.0116628	0.0060278	0.00555585	0.0147873	0.0874186	1.67121	0.0899148	0.00242862	0.0135154	0.0385794	0.0144844	0.0728701	0.0958128	0.0230572	0.0736339	0.0680635	0.00464979	0.0847077	0.0500669	1.05733	0.0137765	0.0611026	0.00871842	0.0349743	0.00664229	0.0136262	0.184298	1.64205	0.141506	0.00524359	0.097101	0.0244405	0.294817	0.0685685	0.400178	0	0.0337639	0.282637	0.00837687	0.0165304	0.577659	0.00398298	0.0178808	0.0298344	0.0543037	0.020744
TLR3	3.52368	0.799806	1.72453	1.44559	1.16956	1.23238	1.97615	2.44986	0.895599	1.50664	0.863115	2.41591	1.33159	5.88908	0.761244	0.533324	1.78275	1.77829	1.35596	1.57997	1.25587	0.967603	4.459	1.48696	1.84842	1.16883	0.855922	0.667062	1.27543	0.999027	1.26956	1.60695	1.79068	2.02794	2.01222	1.1711	1.21486	1.04468	1.41942	5.25314	1.21138	1.19818	0.666569	1.04493	1.52911	2.17054	1.42153	1.30359	0.912915
TFRC	7.85042	4.06604	1.33851	1.86682	1.50567	1.40626	2.03046	6.29629	2.85171	7.09664	2.13485	5.45624	1.29879	2.35142	0.438719	4.38277	2.20794	2.37532	2.92672	7.20648	5.14219	1.15266	3.58858	2.12656	2.99533	5.49874	4.91609	1.49904	1.15532	4.96059	3.03379	3.06864	4.11732	4.8816	3.59414	6.80961	3.62745	9.62792	3.32537	5.45882	3.76392	1.23875	1.36622	2.34559	9.05839	3.12575	3.17174	1.44291	8.62477
IFIH1	12.9296	2.25981	2.35007	2.24799	2.00733	2.83156	5.24686	4.08472	1.16514	3.53454	3.05395	4.58232	4.62507	20.7493	0.831999	2.16474	3.47862	5.06002	3.8114	2.55829	4.58482	2.43492	23.6728	2.25597	3.88682	2.21537	0.992517	1.76957	2.10537	2.22164	1.86206	5.74879	5.35526	3.35308	5.67024	2.76273	3.14005	2.57931	2.76758	17.2079	4.85101	2.40876	1.47194	3.70594	2.21881	3.72418	2.58839	2.25302	2.57617
LRP1	23.1447	13.9305	32.9258	28.4625	27.0279	14.4803	23.056	13.0536	15.4274	24.7579	16.5699	31.8933	19.8962	25.6212	18.8386	42.1088	23.0049	43.1268	32.6828	18.8713	22.3141	21.7974	22.257	16.3011	33.7281	21.1041	11.4706	13.4962	24.6719	16.858	25.5885	43.011	24.8616	27.5502	26.2789	17.249	33.1565	26.7389	38.6803	25.1374	18.7451	13.4847	21.2359	18.0732	19.0947	31.819	18.3479	22.2876	14.3776
TRIM5	8.02506	3.0804	3.65279	2.01737	1.99895	2.64993	2.65622	3.50531	1.71233	2.92917	2.69952	3.89176	4.45412	9.38132	3.03451	4.22711	3.81055	3.38567	2.56817	1.66254	3.93721	2.1779	10.0187	2.28429	5.05256	2.10594	1.52734	1.90359	3.72177	2.37089	2.67419	4.90733	5.485	3.64544	6.92781	2.41402	2.28992	2.83191	3.39196	8.56711	3.29865	2.74365	1.55174	2.894	2.89443	2.97947	1.71967	2.51073	2.72927
IDO1	0.908948	0.392919	0.154978	0.18025	0.109066	0.089357	0.189522	0.255869	0.207551	0.147196	0.249011	0.303417	0.820208	0.253342	0.0502286	0.319124	0.199326	0.0910988	0.38832	0.31316	5.9304	0.0593151	1.3269	0.207725	1.13952	0.118312	0	0.153569	0.287641	0.152966	0.116058	0.451833	0.166034	0.661777	0.173421	0.0823206	0.413556	0.934292	0.249846	1.70669	0.467598	0.176831	0.170913	0.343818	0.132124	0.107844	0.170469	0.124232	0.318469
GDF15	32.6659	99.3213	14.1662	4.4033	13.8229	34.26	46.9284	11.9396	43.2407	52.0401	45.0425	17.1949	2.3087	5.74672	23.2606	91.9858	4.25893	8.84316	16.0099	10.8527	13.6727	5.81367	63.1123	4.82969	54.0299	7.74385	54.8674	30.7248	10.218	20.4596	15.0415	10.3416	22.688	99.6802	19.1444	67.6671	9.72059	43.664	5.68858	24.463	19.2093	21.2833	22.7333	21.5786	4.69198	14.989	15.4195	7.73818	6.55789
NEDD4	1.791	2.73368	2.27157	3.25435	2.6108	2.94692	4.99742	3.94958	2.60403	5.27792	1.78526	4.14771	2.38761	1.69418	0.771983	2.91093	1.72316	3.79628	3.93343	3.05611	2.8728	1.63723	2.32324	4.15504	4.10571	1.60378	1.31823	2.03445	1.18893	1.9539	3.10408	2.12958	6.17572	3.83762	3.89316	3.7477	3.7443	2.41651	3.78721	2.26991	2.62887	2.14435	1.12834	1.72548	3.83204	4.3182	1.60069	2.03842	2.60941
ADIPOQ	0	0.00782425	0	0.00310785	0	0.00394799	0.00394046	0	0	0	0	0	0	0	0	0.00304857	0	0	0.00392157	0	0	0	0	0	0	0	0	0	0	0	0	0	0	0	0.00306485	0	0	0.00458656	0	0	0	0	0	0	0	0	0.00334742	0.0119756	0
STAT3	16.5788	18.8535	18.0498	17.5724	21.1404	27.1817	25.2362	17.7497	30.0789	22.4066	20.113	22.7232	11.1445	15.2267	15.221	48.3445	8.88933	30.0293	23.8999	29.6278	18.7933	12.4898	17.7946	21.0781	17.783	12.8073	11.4464	24.5359	25.5273	21.973	26.8741	34.1752	13.4312	16.7463	15.2275	27.6612	16.1721	23.8398	20.8913	18.5043	11.4163	9.19322	10.8235	15.4399	25.3827	34.3319	7.93813	9.53746	47.7939
STAT1	67.9833	12.7426	12.4312	7.88235	6.24471	16.4128	22.9702	15.6206	12.2425	18.5208	17.3333	22.1846	30.3173	128.777	9.45416	15.7986	8.72566	15.1316	18.6909	22.6931	55.3989	7.28585	139.271	8.20971	24.2611	9.02978	4.16687	11.8417	10.5976	7.60085	9.41702	41.6565	35.3133	23.3824	36.2948	14.1504	9.58992	13.6776	13.5564	134.605	26.569	11.5381	8.73975	32.0662	16.9053	17.8542	6.91342	6.19396	17.1634
SOCS3	32.7868	154.815	16.6879	11.0119	18.8196	22.1289	13.9954	12.7532	99.0044	12.6918	104.705	6.44403	3.98956	4.85565	9.32357	72.3109	4.51167	24.7606	12.4196	58.6322	17.5106	13.1271	11.8818	31.7536	28.7104	26.3681	3.91657	70.5765	58.7797	44.3295	35.9147	11.8364	6.89834	181.457	7.20869	117.761	12.2754	126.041	6.99605	12.9601	21.808	6.94218	48.4843	83.6177	82.7856	18.8317	9.97439	24.5977	201.351
SEMG1	0	0	0	0	0	0	0	0	0.0104419	0.0152006	0	0	0	0	0	0	0	0	0	0	0	0	0.00971453	0	0	0	0	0	0	0.0200089	0.0379529	0	0	0	0	0.010768	0	0	0	0	0	0	0	0.0112434	0	0	0	0	0
TNFSF10	64.6289	9.35328	18.9577	32.3799	15.2816	18.3012	41.3688	45.1452	10.1089	19.1386	16.9994	28.6682	24.6554	84.627	5.29989	6.93636	47.4512	40.6626	25.4033	15.8916	25.5234	24.1865	71.2626	15.5568	25.4196	29.0357	14.0031	16.9711	20.4436	12.0456	13.6399	25.1016	29.3721	24.1018	34.9444	25.8219	44.617	13.3173	29.6149	54.9862	31.3341	24.5735	13.2062	23.303	11.5543	16.7233	68.8717	25.1272	7.5131
CCL20	12.3336	30.5839	1.12892	0.10675	0.720922	1.39676	0.771488	0.743663	4.39354	29.148	3.44997	0.450841	0.183621	1.4	0.182943	135.091	0.168834	3.24889	0.32328	2.1677	12.5512	0.44517	15.6046	0.403509	6.59353	0.19152	0.273169	3.30735	0.57015	8.38178	5.55785	1.38155	4.54029	35.8493	0.2316	47.1998	0.172144	2.17407	0.115555	5.5804	2.29954	0.245356	6.104	2.67149	2.05613	1.80685	0.137975	0.356499	8.20239
SOCS1	1.96103	16.7649	0.756354	0.877745	2.72595	1.4867	3.24966	0.443769	5.29843	4.11434	6.90172	0.54249	0.78975	2.7674	0.802263	12.6395	0.308496	3.89529	1.66873	5.16362	4.02674	3.80394	6.51094	1.92434	1.29083	0.361611	1.32896	13.384	2.56279	3.08115	5.44099	1.2028	0.420942	6.29838	0.415488	18.9484	1.24245	3.09163	0.316715	1.74245	1.4496	0.537979	6.91946	3.31018	2.7498	1.72252	0.592456	1.35291	15.6536
RNASEL	0.705337	0.368298	0.513404	0.491537	0.319372	0.338968	0.937803	0.670814	0.286172	0.445462	0.417222	0.670277	0.659674	0.534875	0.484701	0.482161	0.533082	0.615366	0.729514	0.288665	1.20269	0.284219	0.843523	0.358326	1.11012	0.566913	0.247073	0.295052	0.431299	0.485926	0.494323	0.833048	0.896607	0.608012	0.477811	0.409063	0.512706	0.452518	0.614427	0.831214	0.781524	0.535289	0.367774	0.555256	0.335731	0.743553	0.46388	0.538156	0.248278
IRF1	8.24951	5.73632	2.26443	3.03679	3.30628	6.83507	8.13657	2.78166	12.4301	7.32573	10.268	4.26049	3.42224	5.49741	2.48087	2.85444	4.02572	4.90424	6.54114	14.2727	12.767	2.82511	9.55608	4.23858	6.48607	2.3031	2.95471	12.15	3.36024	1.93158	4.80153	2.45253	6.04649	14.7709	3.54768	15.6018	3.05822	19.7146	2.75598	9.1169	5.08097	4.99613	4.66601	19.4413	8.90698	2.46208	2.51652	2.72948	14.8808
IL15	0.273589	0.158425	0.178605	0.116735	0.087986	0.101951	0.351521	0.242873	0.0706544	0.2266	0.200545	0.242372	0.270303	0.242836	0.0677271	0.141346	0.194243	0.19134	0.156505	0.246277	0.619265	0.0671154	0.52586	0.127549	0.331946	0.15453	0.0408407	0.124657	0.0901124	0.203082	0.109677	0.197873	0.213216	0.332875	0.122315	0.255014	0.15442	0.107673	0.162891	0.464679	0.316784	0.188652	0.186138	0.21159	0.0946824	0.123043	0.153238	0.171026	0.20763
APOBEC3F	1.78672	0.71808	0.995937	0.707538	0.597284	0.533667	1.01484	0.99048	0.492478	0.623405	0.581974	1.12968	0.842568	3.47092	0.903097	0.819837	0.666759	1.09387	0.809092	0.550067	1.24946	0.775615	3.15242	0.643542	1.06329	0.57299	0.367772	0.550716	0.803029	0.61032	0.843111	1.42236	0.839012	1.51392	0.88963	0.673465	0.421922	0.633038	0.765899	3.20905	0.934723	0.731798	0.766455	0.806943	0.628244	0.911201	0.609665	0.70432	0.594909
CHIT1	0.0526305	0.00233462	0.0690115	0.0259652	0.00511233	0.0117801	0.0117577	0.0130838	0.0695976	0.0653647	0.0556138	0.0668658	0.00490802	0.0773927	0.113894	0.078229	0.00586662	0.00240195	0.432947	0.0946464	6.48909	0.0250228	0.526349	0.014021	0.722107	1.20157	0.0444938	0.11267	0.240214	0.0322653	0.0108801	0.0176492	0.0683759	4.12839	0.001829	0.0601952	0.00996936	0.177912	0.0150573	0.014318	0.174789	0.0170511	0.0991403	1.37308	0.0228019	0.00227478	0.0199763	0.0238222	0.0287893
CD40	8.98505	3.94926	4.94427	6.19527	4.87137	3.46657	7.91258	4.61765	2.97368	4.57882	7.40025	7.05371	5.75766	9.93187	3.90529	3.00516	7.53124	4.84933	4.9467	5.10882	12.4361	4.09858	10.1844	6.17613	8.14727	3.81128	3.80187	2.31779	4.64366	4.62566	4.65948	6.80252	7.7797	5.34316	2.15401	4.41216	5.49688	4.12774	3.63871	9.82331	6.34735	5.65922	5.42204	7.69792	3.68126	3.45835	7.19837	3.46138	4.91699
TLR7	0.245464	0.0796837	0.102411	0.0825676	0.0113798	0.0174814	0.331512	0.0485401	0.0266531	0.169749	0.187983	0.187114	0.171159	0.10938	0.0510976	0.0728934	0.0609412	0.178221	0.291721	0.140453	0.827814	0.0337574	0.247964	0.0468152	0.39767	0.208485	0	0.133759	0.0477743	0.0734171	0.0322916	0.214765	0.242533	0.601275	0.143851	0.0377926	0.114655	0.129977	0.16386	0.525116	0.35943	0.072747	0.106997	0.114795	0.0187985	0.0506355	0.0800394	0.0671677	0.049843
PPIA	31.0616	43.7565	24.5482	25.4706	25.76	21.5282	47.129	26.1488	28.2441	30.3766	28.7976	22.8848	26.3398	36.2655	30.1295	24.7055	26.9413	20.3224	25.1679	26.5566	31.6317	25.4598	41.2746	30.3358	31.4791	23.4074	22.8309	25.5464	25.1379	26.2579	25.1722	24.1582	32.6967	36.9158	30.0914	29.4775	21.035	26.0511	22.7603	39.7312	32.5543	31.4754	36.6001	28.3713	28.2983	21.9483	23.9464	27.3102	24.466
ZYX	19.5845	28.3294	14.8528	4.42612	14.947	21.413	29.2706	8.19823	32.8998	30.8466	25.9133	14.1995	12.9823	16.2484	20.3803	38.4896	9.20784	13.4801	17.3992	28.7024	35.4021	6.07015	31.5353	14.5594	19.4957	8.75344	7.98109	11.4182	13.9145	9.28306	31.4543	13.1962	17.0638	40.9654	8.63231	17.9376	6.08073	36.7619	12.5908	19.1305	17.3616	9.45858	19.2612	35.2264	17.132	15.6297	5.47244	7.6366	41.399
NLRX1	2.32331	1.35689	2.5913	2.20976	2.06134	1.45834	3.9669	1.69197	1.40271	2.18919	1.91693	2.48166	2.40328	3.60918	3.39059	2.09095	2.52602	2.05913	2.07425	2.00839	2.41627	2.05921	2.73746	1.98124	2.73453	2.50872	1.79727	1.43246	2.2777	1.40332	2.43853	2.8773	2.41592	2.6098	2.57782	1.3456	2.7776	2.7879	3.09943	3.10279	2.83358	1.64756	2.64095	1.32421	2.11673	1.8807	1.85474	2.54066	1.36648
PGC	0	0.0356477	0	0	0	0	0.00897647	0.0124862	0	0	0	0	0	0.0281362	0	0	0	0.0183378	0	0.0150539	0	0.0173671	0.0159462	0.0133805	0	0	0.011323	0.0215046	0.00945323	0	0	0	0.0954915	0.00943102	0	0	0	0	0.862169	0.00780797	0	0.00813611	0.0458723	0.0461395	0	0.0607843	0.00762552	0.0727489	0
VEGFA	6.42502	6.49408	4.06239	5.57028	6.00264	5.06697	5.2664	5.8888	7.3971	4.90267	8.30139	5.24973	3.73054	3.46253	2.06433	6.8371	4.80693	6.2362	5.40913	10.9549	4.07803	5.09578	4.9485	5.68912	5.67158	3.37755	4.05959	10.7049	5.12296	4.26544	6.49674	5.41705	4.33523	9.07183	3.62001	13.9429	6.59904	8.70299	7.23472	3.91581	6.53244	4.81447	2.46535	8.13448	5.60754	3.64694	6.2704	5.46401	10.7781
IKBKE	0.751211	0.518882	0.296247	0.238248	0.140727	0.0912766	0.810333	0.290129	0.132757	0.379852	0.308697	0.47525	0.515394	0.9769	0.367254	0.511923	0.239245	0.44079	0.343575	0.534737	3.15815	0.255113	1.30749	0.450283	1.01775	0.211082	0.0725798	0.287173	0.297923	0.486847	0.28286	0.726946	0.72771	1.36521	0.488551	0.311572	0.46246	0.502296	0.511706	1.59738	0.768811	0.252067	0.900491	0.645722	0.273798	0.500943	0.338079	0.257444	0.190784
ISG15	582.056	36.917	21.0427	24.9138	18.7103	43.7129	77.9387	31.8204	14.37	23.708	58.1357	27.8425	74.7704	870.332	28.6468	11.4057	27.4244	11.9641	17.3796	23.4941	18.0329	28.075	2160.25	15.0435	25.0787	18.6582	29.5986	14.4463	22.7194	16.6097	13.7271	135.617	81.3305	27.4708	101.233	18.2575	15.2981	16.778	22.9408	595.436	171.564	18.487	44.3502	103.649	35.0314	24.416	18.9824	14.4853	21.9116
DHX58	11.9979	2.52643	4.21553	3.16723	3.22378	3.99026	7.41662	5.17797	2.41599	2.34688	3.60452	8.1121	5.13356	10.7339	7.22439	1.26249	4.12228	3.25153	2.73024	4.34296	4.501	2.4617	10.1335	2.62284	4.11056	2.25702	2.86987	1.90935	3.46692	3.86804	3.74778	7.66101	5.64563	2.84753	6.06656	2.16546	3.20846	2.02054	6.53189	13.1327	6.13256	3.12535	3.64387	3.46209	6.2733	4.09973	3.3471	3.31108	4.29969
TNFAIP3	16.3775	6.62412	3.31852	1.0956	2.53493	3.27031	4.43008	5.94444	8.81296	13.1019	6.98855	3.54942	2.31344	7.99195	1.29308	7.58975	1.8136	6.14981	5.22542	7.11254	17.7791	1.33335	11.3252	1.93119	10.4938	1.62104	0.472111	2.66833	2.59608	3.1701	2.26868	3.28984	4.49704	36.2144	2.86626	7.13238	2.39535	5.26118	2.46565	10.9842	2.98831	2.16913	2.43217	4.16941	3.62529	4.44909	1.29012	2.24941	4.75837
TFR2	170.035	94.327	172.119	184.523	251.602	192.038	178.737	162.263	151.784	220.077	208.327	230.71	146.763	164.24	278.189	172.433	246.147	223.784	173.144	161.547	123.039	192.718	135.409	157.08	139.867	218.667	156.05	161.252	203.881	209.764	195.879	265.762	157.969	160.87	173.621	162.627	237.907	204.18	230.526	118.217	216.568	143.102	137.544	174.454	185.121	277.182	192.315	170.956	149.98
FCN2	75.9527	36.4177	17.9298	35.2377	15.5344	18.2465	110.767	39.8046	24.9727	66.23	90.0642	46.8322	32.0525	20.645	25.3364	53.1654	46.6361	39.2947	65.6518	40.7511	35.8815	6.02222	38.4774	53.8324	29.3365	42.8009	1.1714	44.2884	41.5093	47.0191	20.1109	45.9752	53.7119	21.537	24.5578	37.9263	57.2505	40.6342	37.0357	47.8523	57.3757	44.4078	77.6439	51.5514	44.8938	67.508	36.8292	29.1811	73.2331
MUC4	0.00363387	0.0236954	0.0210658	0.0154626	0.0138986	0.00939427	0.0161955	0.00770689	0.00488286	0.0159933	0.00783969	0.00692511	0.00177908	0.00534357	0.00384045	0.00989193	0.029063	0.058335	0.022056	0.00643274	0.012255	0.0156671	0.0143853	0.0177885	0.0170547	0.00268032	0.0150531	0.00408411	0.00448835	0.0327479	0.0236634	0.00767709	0.0132994	0.0089556	0.00397791	0.0193022	0.0280065	0.0357178	0.00909674	0.00296575	0.0190076	0.0100438	0.01089	0.00963899	0.0192858	0.00164915	0.00434467	0.00777168	0.0391339
F2R	5.19823	3.32882	3.74955	2.16846	0.690063	1.77373	9.60279	5.65886	4.74197	3.38317	7.95319	3.85357	4.37614	4.63121	1.18335	4.41675	2.57267	5.45231	8.13747	4.19849	8.78948	1.36661	4.4434	3.63185	6.16408	4.01343	0.535728	5.59597	3.53572	5.10353	2.46664	4.12036	5.78304	7.18634	3.99526	3.93054	4.43028	3.93912	3.42556	6.84009	3.7787	2.86885	2.53018	4.39818	3.10189	5.15066	3.87751	1.99725	5.06274
ELN	1.24672	1.34067	2.17593	4.68752	2.02364	1.73157	5.01252	2.10447	2.35567	1.6702	3.13597	1.28219	1.79198	2.22956	1.32386	1.81431	2.4077	4.85888	4.9719	1.26745	4.14708	2.33041	1.23152	1.5656	3.46129	2.08161	2.81094	1.51435	2.68034	2.41455	2.47798	2.24809	2.07893	7.44412	2.88295	1.02586	3.74302	1.66235	2.00452	1.62172	3.55822	3.59885	2.46002	1.9909	1.52076	1.32512	3.3966	1.29482	1.19911
IL27	3.8441	5.59872	5.28374	10.9838	11.1709	3.25523	5.58202	5.90304	1.8721	5.60968	7.03328	6.67458	4.19719	2.7142	9.35052	0.98552	10.7719	3.97657	6.42415	1.26017	7.36943	7.13061	3.25454	2.51755	8.82772	5.40075	8.84668	4.18324	5.72776	5.0144	4.13896	6.44543	4.53735	6.72183	5.20996	3.72022	8.60134	2.43232	7.08743	1.91726	9.60528	6.26593	7.35086	5.39996	3.09956	2.32607	15.3444	6.65534	2.01514
MAPT	0.0233723	0.0882978	0.0432819	0.0259441	0.00927037	0.020751	0.0536061	0.0813443	0.123296	0.0338652	0.049623	0.0485001	0.0241569	0.0477344	0.0548912	0.0282769	0.0273553	0.0348444	0.11276	0.0704892	0.0383162	0.0282856	0.0714213	0.0127124	0.0582908	0.025859	0.0199785	0.100695	0.0282266	0.0189454	0.0366403	0.0438912	0.0120964	0.0384004	0.0322183	0.0335859	0.0245342	0.0269436	0.0104015	0.0370905	0.0452789	0.0430663	0.0342428	0.0150294	0.189017	0.0247496	0.0186294	0.022216	0.0111868
LYZ	22.1297	17.5146	11.5395	4.44561	4.30131	10.3966	17.1057	7.28865	17.6791	14.7084	15.9897	20.2262	24.3893	24.079	4.70076	21.7004	9.11778	17.4829	44.2615	16.806	245.755	4.29637	313.154	22.0421	58.4012	24.3261	0.870892	10.3189	15.0625	4.39249	11.1804	19.4588	20.7036	50.1697	14.058	6.57422	21.33	21.6616	10.975	98.6135	18.8203	8.01365	7.01689	38.3476	3.79696	11.1545	4.31562	3.97729	8.011
CCL5	25.5104	23.1193	6.48068	8.82756	2.37841	1.49358	12.5751	8.7041	3.79916	6.28245	10.2672	13.3027	27.3	19.8398	12.4038	9.95201	4.60888	5.91887	11.0671	7.05649	73.0369	4.16346	70.5513	5.8062	29.2096	8.84587	2.669	8.06423	10.8121	7.51091	4.22743	8.62603	8.37256	33.6991	6.82595	8.23807	5.58096	11.2646	8.51905	38.89	22.7868	9.98126	22.4396	10.3072	5.60847	4.69838	6.42382	4.04341	3.9249
LEP	0	0	0.00820958	0	0.0115551	0.031951	0.01063	0	0	0.00369349	0.00698335	0	0.0110933	0	0	0.004112	0	0.00542897	0	0	0.00477592	0	0.00472092	0.0079227	0.0046236	0.00417821	0	0	0.0111946	0	0.0184438	0.00797827	0	0.0167525	0.0165358	0.0209316	0	0	0	0.00462314	0	0	0	0.00546389	0	0	0.00451511	0	0.00542255
CYLD	2.52744	1.79714	1.53887	1.33913	1.23552	1.35951	1.94206	1.92357	1.67061	1.99705	1.37723	2.18427	1.98862	2.32011	0.905654	2.51428	1.47616	2.16286	2.09614	3.01922	3.82682	1.04387	2.83052	1.83231	2.64888	1.09648	0.672617	1.60351	1.62405	1.4222	1.70103	2.00735	2.63718	3.03997	1.70369	1.91758	1.63448	2.01713	1.70717	3.54085	1.43042	1.24896	1.12224	1.52619	1.82025	2.15694	1.23495	1.34051	1.95272
KLKB1	59.6478	58.5156	46.3414	74.0953	61.5993	64.8308	37.8567	80.6656	49.2249	66.4824	56.1288	74.7492	59.1696	55.4708	44.6097	22.1113	81.6885	70.1374	47.7525	93.2225	37.4297	51.5975	37.3431	52.4846	48.6911	61.0533	57.979	38.7026	52.9036	39.5498	51.0517	43.9638	60.1742	41.5521	65.2614	55.1501	73.8663	41.8141	68.0173	59.3145	70.5726	58.9284	64.4389	63.4379	67.149	60.8801	88.0222	67.1729	47.2515
CST4	0	0	0	0	0.0263104	0	0	0	0	0	0	0	0	0	0	0	0	0	0	0	0	0	0.0644962	0	0	0	0	0	0	0	0.0839916	0	0	0	0	0	0.051307	0	0	0	0	0	0.0309226	0	0	0	0	0	0.0246939
CSRP1	10.8675	12.1419	8.61242	7.57536	8.48544	5.78769	12.4694	7.99729	7.58061	10.5518	14.2585	6.81998	7.83011	13.5703	10.5091	10.4157	11.0567	9.51747	11.2016	8.64177	13.0631	7.62131	19.7415	10.5462	11.0113	7.85658	7.77787	6.15978	5.97957	5.3985	10.947	7.26966	11.1434	15.7088	9.05729	7.90235	8.66568	11.1162	6.86986	14.3968	11.1699	8.35917	10.6234	9.82137	5.6145	9.62877	10.0914	8.03473	6.61068
MAPK14	5.82039	4.87995	5.97962	5.61756	6.40876	6.39281	9.83856	6.14237	8.19405	7.5459	4.87409	7.36668	5.79869	5.6519	5.74836	8.81092	6.48944	7.61358	7.1385	6.53452	6.89775	4.3858	5.40617	7.25578	6.47261	5.94076	3.48283	6.67168	6.49627	5.70324	5.97062	7.81579	6.09427	6.62856	6.64657	5.71592	7.56308	7.12149	6.61708	5.90498	5.32064	4.59924	4.16048	4.29844	5.8182	7.2643	5.69046	6.02097	8.48589
JUN	129.646	91.2119	42.8052	15.9402	66.835	121.568	77.7775	113.341	101.029	121.397	159.551	111.972	13.0804	27.6429	37.12	58.1312	50.6098	185.372	53.2689	103.362	71.6327	52.5391	50.2519	14.1754	113.097	70.2728	104.023	67.1532	17.4827	82.9302	38.987	18.0209	69.3839	216.404	24.4382	103.855	58.1674	119.076	39.6525	32.797	63.2432	86.0921	40.9943	69.3565	37.2212	57.9726	50.6086	99.4386	97.7654
ITGAV	4.06289	3.6946	4.21271	1.65871	1.26578	1.66794	3.19227	3.72601	4.5801	3.27831	2.41128	4.60965	2.70531	4.05929	0.857776	5.4721	2.16316	4.64007	4.02959	3.64762	5.49627	1.74322	5.59225	3.06232	6.6517	1.86733	0.857295	3.15292	2.00031	3.16914	3.17271	4.64232	4.65665	10.6618	3.18715	4.6948	2.34634	3.13335	2.61769	5.84999	2.15326	2.01054	2.11271	2.19386	2.19909	4.00036	1.94643	1.88384	2.75546
IRF5	1.32844	0.895113	1.07815	1.31404	0.903275	0.574461	2.11065	0.624167	0.487909	1.08849	1.26103	1.79576	1.08397	0.826963	1.02489	0.665382	0.673756	1.07795	1.38933	1.17059	3.86034	0.755619	1.36176	0.836093	2.01318	1.53836	0.644637	0.856007	0.669451	0.828518	0.701664	1.31595	1.55875	1.99927	0.701252	1.29673	1.13173	1.09779	1.29473	1.30465	2.56327	1.00548	0.562657	1.62733	0.581934	0.639053	1.33063	1.4437	0.830822
CCR6	0.0504268	0.00427038	0.0132876	0.0067849	0.00935123	0	0.00860262	0.00897463	0.0123198	0.00597811	0.00565146	0.00698902	0.017955	0.0269644	0.00968974	0.013311	0	0	0.0171227	0.00360672	0.193252	0.00832193	0.0458463	0	0.0411594	0.00676265	0	0.00515225	0.00452977	0	0	0.0387397	0.0183029	0.0406721	0.0167276	0.00423485	0.0227944	0.0300395	0.00918069	0.056121	0	0.00779726	0.0109905	0.0044218	0.00463424	0.0124827	0	0	0.00877669
IL12B	0.02105	0.0261451	0.0101691	0	0	0	0.0131672	0.00457887	0.0125712	0	0.00865015	0.0106974	0.0618346	0	0	0	0	0	0	0	0.189307	0	0.0116954	0	0.068726	0	0	0	0	0.00602223	0	0.0592952	0	0.034585	0.00512066	0.00648189	0.041867	0.0306524	0	0.028633	0.0139817	0.00596727	0.00841103	0.013536	0.00709319	0	0	0.013339	0
TLR8	0.494006	0.169977	0.0644998	0.131739	0.0181568	0.129698	0.872746	0.139405	0.055815	0.371436	0.477332	0.498706	0.413991	0.386121	0.150513	0.442599	0.270864	0.371085	0.602591	0.539231	2.2326	0.0242374	0.419124	0.286331	0.650235	0.584316	0	0.125048	0.140724	0.229185	0.120755	0.783531	0.281341	0.640543	0.204618	0.0493356	0.296533	0.238165	0.338688	0.955279	0.350296	0.132471	0.29342	0.188883	0.0359923	0.694797	0.127705	0.1396	0.157632
GNLY	0.908013	0.656564	0.266872	1.00088	0.369148	0.232799	2.15673	0.505525	0.199085	0.670712	1.48731	0.909979	0.615529	0.33614	1.10056	1.06936	0.763	0.492931	1.3163	0.689413	1.31697	0.714665	2.16438	1.38542	1.36308	2.04202	0.293096	0.942016	1.86973	0.675777	0.42038	0.259352	0.625343	0.550838	0.370715	0.979585	0.536739	1.34533	1.15719	1.18674	1.01855	0.302404	1.37008	0.802338	0.937171	0.316985	0.971747	0.434562	1.41626
CD81	95.8015	86.7844	87.4124	83.064	95.4981	111.891	118.895	82.9151	69.5565	66.9428	98.9851	104.972	99.1549	77.2687	129.487	54.5613	93.7011	72.169	79.703	67.6182	105.102	88.2874	47.2859	63.5358	90.9369	99.9394	97.1869	69.8346	81.8552	76.1837	65.5829	35.6035	77.1127	117.371	71.1496	77.8403	74.7441	78.7624	102.95	40.8537	86.9883	85.6358	114.999	85.3327	101.863	82.3576	75.5878	111.787	98.4493
EIF2AK2	4.47348	1.31242	2.0288	1.6159	1.31201	1.77666	3.5026	2.52657	1.36538	1.98175	2.28991	2.48854	2.88079	7.23788	0.69308	1.70148	1.92732	3.49309	2.85829	2.46639	2.10076	1.54534	6.49245	1.76387	2.22345	1.30496	0.904116	1.31009	1.24794	1.6298	1.58384	4.86184	3.21654	1.8755	3.99439	1.44131	2.32917	1.7866	2.28391	6.63001	3.09639	1.49848	0.799076	2.38947	2.16369	2.41856	1.51358	1.38542	1.81605
APOM	129.73	133.469	85.854	238.633	182.403	130.831	148.266	170.869	141.554	199.802	251.621	127.679	140.546	116.68	98.9433	91.5961	176.142	126.323	140.864	113.342	145.094	220.682	203.988	175.779	135.589	171.293	277.457	135.258	87.3419	97.6608	130.335	107.581	147.365	190.161	144.277	201.637	171.233	147.315	155.775	90.0949	239.109	154.494	299.421	172.558	175.398	53.7796	187.216	118.064	130.162
CACYBP	3.92958	3.48851	3.1556	3.09867	3.56549	3.04006	6.03225	4.19821	3.05079	4.18351	4.34141	3.48325	4.3187	3.83333	2.53264	2.98656	4.48362	4.13242	4.63584	3.08152	4.05897	3.6408	4.15897	4.92538	4.83039	4.63117	3.31408	4.52266	3.73435	3.69333	3.75679	2.95176	3.52362	3.48849	4.40034	4.45528	3.8523	3.60213	3.10484	3.60316	4.45425	4.328	3.41316	2.81271	2.75248	2.92742	4.76155	3.33511	3.09976
NOD1	0.465862	0.259321	0.308762	0.172374	0.156451	0.20562	0.727627	0.229859	0.257009	0.237077	0.346689	0.281498	0.314304	0.467836	0.162114	0.298994	0.232729	0.50093	0.38992	0.426866	0.850212	0.20111	0.563437	0.246324	0.5866	0.243047	0.141206	0.255407	0.230163	0.248679	0.249721	0.420087	0.33646	0.506848	0.313029	0.26766	0.279665	0.285413	0.295817	0.584224	0.387733	0.186015	0.200902	0.295915	0.307261	0.255252	0.253588	0.218707	0.399727
MAPK8	2.09444	1.99602	1.60955	1.90875	1.69294	1.83842	1.90476	2.55498	2.30516	2.06353	1.75855	2.0582	1.87548	2.0414	1.12908	2.43755	1.69075	2.01116	2.14738	2.33007	1.9711	1.28563	1.86624	2.40594	2.11186	1.62053	1.11919	2.51675	1.64013	1.78206	2.05477	1.89858	2.0564	2.1222	2.25969	2.08535	1.92678	2.25883	1.76078	2.40394	1.89229	1.69735	1.08288	1.75435	2.17829	1.95764	1.84742	1.68674	2.2919
MAPK3	3.79646	3.95462	3.4589	3.30962	2.13263	2.16917	7.08961	3.80405	3.10763	3.32233	5.09687	3.43334	3.645	4.38693	4.4085	3.05485	3.11473	4.18506	4.52131	2.78752	6.76228	2.61199	4.24211	2.73245	4.77958	2.83141	2.09981	3.07997	3.2609	2.96383	3.35245	4.05306	2.96195	4.70028	4.10773	4.07293	2.86703	2.84296	3.59531	4.61966	4.57686	2.71226	5.78514	3.37162	3.30408	3.8149	2.99238	3.43799	2.43629
BST2	351.052	179.337	34.2993	161.968	65.6166	128.884	196.686	123.564	98.156	114.95	186.433	142.346	120.344	356.162	47.7371	57.1821	132.818	49.7942	54.998	66.58	119.838	97.994	508.722	77.0252	146.313	40.7742	120.895	46.232	46.2062	76.4503	117.38	191.341	271.087	78.9001	195.078	69.4109	70.6584	66.5933	120.831	387.931	150.188	40.0333	219.403	63.9249	98.7966	173.232	138.754	34.805	87.2069
BPHL	7.89	4.50541	6.60144	8.02893	8.08484	5.81652	6.89984	8.05343	6.26323	9.81036	5.97903	11.0426	5.63505	5.11599	7.94181	7.43784	9.75238	7.9151	8.75715	9.36145	5.61504	10.2311	11.2376	18.0716	9.69007	7.31038	5.50617	5.34918	8.19696	5.60095	7.55186	6.69396	9.11316	7.8572	6.91252	8.99159	9.43623	6.10575	8.53815	12.4164	6.47176	8.04113	7.01105	9.98984	7.61348	4.38688	8.82152	8.83453	6.73144
PLA2G2A	50.301	54.0542	126.137	2.99492	58.1751	82.3056	7.84269	96.0437	16.5099	102.988	90.8832	124.023	10.2559	82.6402	18.4331	241.542	34.8617	380.994	1.92175	88.9374	165.624	273.584	42.8121	87.8959	48.6299	14.7729	129.301	47.656	308.5	2047.87	42.3138	895.261	1.88971	5.19098	4.6316	144.223	1.0176	55.048	34.2386	102.449	35.7397	40.2455	202.928	2.69485	57.242	712.774	0.659822	2.24035	388.865
GRN	53.0117	41.7995	35.0401	34.9248	30.6604	29.6826	77.8269	30.8047	28.8371	35.6452	75.7405	45.2306	44.9232	49.8457	53.3905	40.0557	34.6344	43.5166	50.8581	41.0019	103.528	31.7066	57.2617	26.4952	43.0896	38.9835	20.1998	26.5735	33.2932	29.5892	31.4552	57.2689	38.6448	89.8791	36.6587	37.3843	38.4495	41.0534	40.506	59.6152	65.6698	25.7853	70.2953	34.5382	33.438	47.8915	31.4536	32.5812	30.9472
PDGFRA	2.04639	1.19606	3.08695	0.945749	0.797918	1.54387	4.68255	2.50325	3.41669	1.84051	2.86145	3.06221	2.19089	5.31587	1.06033	3.87124	0.882251	2.29131	2.99273	2.43384	5.70637	1.20517	3.93187	0.810196	4.11078	1.52409	0.631424	1.66455	1.22544	2.4056	1.45833	3.33641	5.91317	4.77642	2.61495	2.0357	1.68665	1.45444	2.30824	3.9934	1.87226	2.75271	1.38402	1.99307	2.67443	2.20975	1.1091	1.4248	2.48298
GNAI1	2.82905	3.13941	4.24826	4.77042	3.02015	3.15217	6.26833	4.78221	2.82435	4.59765	2.48443	5.65444	4.23862	3.84057	3.9535	2.78353	3.0984	4.63054	4.34451	1.37772	2.77316	4.25007	2.04882	3.13444	4.93473	4.1954	2.60708	2.51876	2.71544	2.76087	2.83921	2.89839	4.37461	3.93969	4.43391	2.89682	4.24974	3.39214	4.01031	2.81659	3.49783	3.90603	1.80288	1.93975	3.47582	3.8749	4.70008	5.00559	3.16495
WNT5A	0.825754	0.395392	0.816467	0.323623	0.2545	0.357906	0.0772374	0.938392	0.290355	0.184503	0.063426	0.564749	0.340045	1.22183	0.391491	0.681584	0.594135	0.209561	0.4588	0.182151	0.232068	0.39927	0.548833	0.482116	0.848271	0.400356	0.29533	0.242859	0.444827	0.324555	0.413203	0.239125	0.585426	0.243446	0.756562	0.0879259	0.480941	0.390511	0.680027	1.2051	0.197349	0.50536	0.154182	0.285347	0.488893	0.345563	0.350621	0.726215	0.290576
FURIN	96.3039	67.5413	118.293	76.8161	94.5162	99.1611	76.2118	55.2645	87.3414	75.0744	78.216	107.654	83.6495	112.879	100.181	81.3413	88.6581	71.4172	65.6802	100.234	73.4634	72.8139	67.5224	69.7162	56.2943	71.4535	68.3898	50.9935	98.949	66.1473	81.2219	100.203	76.522	56.6189	91.4852	55.3247	88.1874	107.655	101.13	105.555	88.7643	52.7722	66.3188	51.9412	79.7746	90.5346	64.778	62.3751	94.5065
ADAR	27.7357	12.2413	15.9872	12.4269	14.1691	14.2235	23.9421	14.8633	10.939	12.2916	12.5617	17.2403	15.2078	35.4258	14.04	17.1294	17.4554	22.8622	21.0821	16.8837	18.7438	10.4062	33.7016	11.4725	16.7116	12.841	9.60961	10.7147	12.0639	9.93344	13.4268	24.7289	20.9261	13.8206	24.9279	11.9124	15.9249	16.8837	18.0523	33.6469	18.5441	9.9532	10.5887	13.6772	13.6031	19.7284	9.55403	9.69651	14.7278
TYK2	5.42034	4.5856	4.42314	5.2177	4.88946	3.665	7.88499	3.791	3.24388	4.82479	3.44159	5.3158	4.15631	5.13985	4.25631	4.24403	4.81187	4.57529	4.98395	4.32754	7.72189	4.07867	5.49468	4.08455	6.21022	2.77435	2.49164	2.54286	4.17733	3.20371	4.42062	5.40235	5.90418	5.22208	4.30845	6.62432	5.11441	4.82322	5.64235	6.18393	6.07579	3.64152	3.70647	4.45022	5.23077	3.97218	4.31355	4.31477	4.35084
NOS2	0.148452	0.0605011	0.510976	0.0411968	0.0851687	0.104667	0.0870563	0.0484378	0.0789596	0.0241987	0.0114382	0.120236	0.0590525	0.395665	0.308881	0.0606165	0.0470575	0.0444614	0.0779749	0.0583985	0.191654	0.00421078	0.0927905	0	0.117384	0.0307963	0	0.0521394	0.082512	0.0358349	0.0201398	0.0588053	0.0463052	0.0960379	0.0778681	0.15428	0.143017	0.101331	0.0371624	0.50735	0.0508427	0.0276172	0.0889765	0.116343	0.121933	0.0378966	0.0702567	0.057325	0.0177635
TRAF3	1.09725	0.672681	1.30819	0.792906	0.602602	0.559829	0.948135	0.446756	0.577573	0.669575	0.679235	0.807823	0.661166	0.720558	0.47079	0.942868	0.468326	1.0898	0.853827	1.07356	2.30683	0.357515	1.26812	0.482035	1.21327	0.710756	0.316341	0.571806	0.551372	0.533251	0.580165	1.03687	0.909556	1.73112	0.819577	1.00496	1.15879	2.11501	0.643262	1.0926	0.812902	0.504457	0.685753	0.762115	0.625712	0.610748	0.4728	0.559368	0.448872
TPT1	244.419	314.611	233.119	371.705	308.326	244.564	396.536	265.256	334.224	390.121	436.722	256.709	228.182	189.414	148.214	328.586	356.981	286.825	344.945	301.951	401.009	367.769	284.827	445.577	360.986	406.209	369.346	323.714	291.506	277.194	265.145	219.858	252.124	428.16	234.879	405.518	303.816	274.586	239.788	193.621	373.188	385.442	404.236	317.223	312.921	224.468	407.971	281.999	268.317
TPM2	1.2159	1.53845	2.90689	0.871455	0.790952	0.567018	5.26411	1.65252	3.33625	3.31478	3.61167	0.507221	1.52337	1.69646	1.00677	1.26487	1.58746	2.66555	2.23948	0.598834	3.60414	2.85032	2.29397	0.736476	2.98906	1.4406	1.86969	1.19439	1.22037	1.33118	3.53289	1.57767	1.28372	4.57744	1.13538	3.76326	1.45672	1.86118	1.21752	1.73075	2.70425	1.24575	6.19162	3.49073	1.20013	0.986304	1.64833	2.10218	1.52595
NEO1	2.51084	1.70973	2.56312	1.60727	1.06865	1.10839	2.77016	2.76769	2.47585	2.34987	1.83603	1.98857	1.85091	4.27125	1.63957	2.43075	1.60344	2.93248	2.55852	1.8853	3.09488	1.29981	3.40335	1.19839	3.52216	1.27984	1.08756	2.11109	1.18154	1.64287	2.11373	2.76655	2.57922	4.77622	3.0133	2.2445	2.06733	2.19476	2.06487	3.91334	1.97369	1.58525	1.03569	1.58848	2.00982	2.56059	1.33167	1.40656	1.27031
AHNAK	11.5024	11.8849	17.7505	9.60578	7.35144	7.86212	16.2779	14.0627	18.7676	12.0743	9.27224	11.8476	7.8977	13.1865	6.61093	10.5222	7.87074	22.5333	23.0614	14.3266	22.0103	9.21625	9.71221	9.85966	20.9923	8.78732	3.85667	13.686	5.97247	7.68114	11.5386	15.0509	10.8575	25.588	12.2264	13.5504	14.8692	17.5056	9.75272	12.8317	11.111	7.14719	6.03329	12.1911	12.3784	10.0527	10.0282	8.48688	9.14538
TLR1	0.892827	0.282538	0.885332	1.12858	0.283207	0.385526	1.53115	0.989637	0.420947	1.00553	1.31133	1.74543	1.07082	1.46366	0.347636	0.874482	1.28664	2.00205	1.32834	1.14609	2.28707	0.604882	0.907853	0.81257	1.41216	1.1942	0.171905	0.369692	0.401007	0.945945	0.598091	1.46206	1.12284	0.87172	0.657805	1.00631	0.785925	0.634502	1.05228	1.52707	1.46838	0.348767	0.655463	0.622197	0.418893	1.24465	0.91935	0.909562	0.498899
TK2	3.59411	3.86156	5.02084	4.54552	4.33549	3.99604	8.63354	3.64331	4.1492	4.73977	3.88445	5.24052	4.27071	4.85196	5.72907	6.19291	5.06689	7.187	4.63799	4.86452	4.73901	3.63262	5.806	5.7865	4.9077	4.58842	3.32631	3.14346	4.10412	4.23744	4.63103	5.82708	4.82099	5.24531	4.13948	4.52343	4.71634	4.57451	4.38901	5.12997	5.77517	3.81727	4.03298	4.24089	3.59505	5.20726	3.50232	3.76562	4.57614
PRDX2	60.0537	62.0638	54.0206	69.1138	66.9243	59.7266	75.1759	49.4456	49.9657	50.4545	63.7186	56.771	53.1834	63.6316	87.728	46.2945	68.6337	40.0971	53.8989	50.6999	46.0042	50.0642	57.3464	74.7233	61.8758	64.5314	61.2065	45.2113	67.4525	42.8753	49.8072	50.9732	71.4783	53.8443	62.2808	57.486	50.4058	53.4657	53.59	57.1936	68.4184	49.7024	86.9221	57.2291	57.6769	51.4834	58.0335	58.2351	59.1176
MX2	0.9518	0.178433	0.137726	0.112081	0.0605783	0.110275	0.365024	0.240307	0.182231	0.164589	0.799946	0.235433	0.63537	3.32108	0.13025	0.372945	0.15757	0.304542	0.305039	0.484819	0.728611	0.0876044	4.64307	0.209754	0.442373	0.14457	0.036906	0.170222	0.193673	0.180968	0.103139	0.522834	0.652126	0.439131	0.385773	0.164603	0.212637	0.454065	0.160579	2.87453	1.03854	0.095972	0.179774	1.07705	0.238668	0.284374	0.149126	0.0776271	0.298496
FGF2	0.832112	0.538069	0.219641	0.520558	0.396641	0.247308	0.32196	1.11588	0.771026	0.145428	0.271438	1.13129	0.72798	0.197628	0.0936837	0.790851	0.296748	0.909855	0.38984	0.44095	0.407437	0.205041	0.204947	0.251959	0.872908	0.227788	0.318132	0.392082	0.59053	0.122711	0.791381	0.169151	0.458571	0.490483	0.283806	0.430573	0.352614	0.321661	1.08232	0.415407	0.190881	0.432865	0.178242	0.245476	0.852748	0.441223	0.287181	0.190261	0.323
FGA	2171.06	3791.18	2866.51	5522.41	5804.55	4887.37	4018.61	3421.56	4015.3	4964.24	5800.68	3868.62	3075.63	3236.22	2592.99	8363.5	2633.21	7664.43	4940.61	4055.78	3113.46	5314.86	3885.07	2880.42	3523.55	3397.97	3651.94	5079.55	6459.66	6691.53	5147.09	7056.12	2988.63	4016.32	2917.08	4760.68	4201.06	4896.89	5245.66	3202.38	2882.81	3172.28	4309.8	3230.47	3386.27	7418.6	3333.41	3471.53	6084.24
TCF7L2	4.34176	3.50328	2.98689	2.76272	2.59852	4.94512	4.10694	4.72132	4.97249	4.16707	3.15537	4.8029	2.8214	5.09723	2.66769	5.09233	3.43678	4.5938	4.8717	5.81575	4.1372	2.7472	4.68172	3.42058	3.47014	2.55676	1.65406	3.55611	3.02561	3.2345	4.10293	4.08594	3.6519	4.69803	3.59828	5.1568	3.77117	4.22728	3.13683	4.57834	3.28931	3.10817	2.22582	4.15003	3.4962	3.74484	2.74727	2.46274	7.33914
F2RL1	5.90099	10.6401	3.48349	0.639762	0.881747	2.87527	5.53063	2.45323	15.4067	5.95716	2.30918	1.85721	1.67378	4.59389	1.38434	7.76367	0.786989	3.47112	1.24148	3.23597	3.29102	0.439903	16.5495	0.78777	3.38386	1.23185	0.310063	2.25242	3.56581	2.76561	3.60383	2.77653	5.27334	17.5677	1.61551	8.22222	0.749008	9.73489	1.60017	4.94967	1.66394	1.16967	2.10403	5.78031	2.42983	4.19092	0.422845	1.12679	4.62061
MSR1	1.58466	2.08603	0.679277	0.730405	0.192229	0.412639	2.11045	1.46134	1.06633	2.37532	4.09363	1.47829	2.45739	1.07577	0.487486	2.23943	0.75659	2.2888	1.75066	4.49339	4.73784	0.301624	1.84149	2.36896	1.53431	0.887148	0.023481	0.981086	0.534195	1.67934	0.57867	1.9874	1.58584	4.99448	1.09312	1.12254	1.0358	1.22148	1.15717	2.43887	2.0804	0.647467	1.66472	2.38963	0.609189	3.57218	0.816361	0.464371	1.75433
NFKBIZ	3.39078	3.86189	1.37958	3.13353	2.54773	3.55478	2.93203	3.64145	4.21366	3.70691	3.33845	3.49803	0.925654	1.05707	0.548112	1.85855	1.63406	8.38066	2.66663	4.95585	4.20103	3.91787	1.94502	2.16232	4.85473	5.44995	0.722606	2.2467	2.31906	3.49338	1.77769	1.65046	2.58613	4.88609	1.15462	6.72559	6.81255	5.91501	1.29501	2.11905	4.13048	1.6163	1.92016	4.69537	3.0362	1.19173	3.36724	2.4742	6.75883
LMBR1	1.64406	1.43683	1.65102	1.15114	1.00476	1.36987	1.721	1.99812	1.52709	1.39794	1.28519	2.07916	1.57611	2.24885	1.52099	1.56824	1.28666	1.893	1.65917	1.94475	1.3654	0.894164	1.79638	1.57727	1.39008	1.3928	0.923452	1.32089	1.11595	1.26052	1.42141	1.69915	2.10838	1.52699	2.1221	1.35976	1.40023	1.46077	1.67415	2.14579	1.50573	1.52085	0.778091	1.27433	2.12098	1.87311	0.93285	1.34615	1.86879
SRC	1.35084	1.85544	2.32237	0.866662	0.717903	0.633537	1.7368	1.12975	1.81916	0.954997	1.46223	1.03886	1.528	2.03044	2.06707	1.12626	0.638026	1.21139	1.60261	1.76033	4.85868	0.573635	3.44478	0.779188	2.47899	0.680452	0.382862	1.0402	1.12169	1.23394	1.37832	1.28244	1.26362	3.25679	1.5301	2.00326	0.988905	2.19822	1.16969	1.94828	1.83229	0.894085	1.04481	2.70417	0.620715	1.15813	0.780678	0.831332	0.811422
MPO	0.0934038	0.0460634	0.0318511	0.0162638	0.00560384	0.0361556	0.273227	0.0537816	0.0639842	0.0179123	0.0135468	0.0376943	0.048419	0.161588	0.0754871	0.0478606	0.0557323	0.0526576	0.0513051	0.0821323	0.115809	0.0199481	0.027474	0.0461071	0.0717536	0.0162104	0	0.0370506	0.0868646	0.146185	0.0655941	0.0851226	0.0255926	0.14624	0.0441065	0.121814	0.0437114	0.0480041	0	0.0627782	0.09306	0.0186904	0.0658618	0.0423971	0.0944224	0.0498696	0.00437937	0	0.0525954
ELAVL1	4.84121	4.57617	4.82191	3.42022	3.64242	3.58414	6.53952	5.00106	3.98787	4.10447	4.61904	5.9297	3.44851	4.76344	6.47598	4.37043	4.05998	4.10615	4.60002	3.51108	4.90032	3.70705	5.21193	3.51403	4.31194	3.05293	3.73009	4.14321	3.43123	3.48885	4.48025	3.48459	4.35857	5.42678	4.55191	5.57951	3.54329	5.42201	4.02093	5.02787	4.49818	4.65134	3.00191	3.51612	3.54642	4.1402	3.35812	3.96814	4.07767
ROBO3	0.297793	0.182367	0.0799225	0.230576	0.19686	0.0570261	0.292349	0.0989645	0.133382	0.20136	0.469095	0.138724	0.251091	0.223005	0.166103	0.0780612	0.0925138	0.229908	0.404236	0.17355	0.68115	0.207727	0.61126	0.138833	0.326337	0.105758	0.120748	0.161147	0.201618	0.0804627	0.113718	0.233012	0.174307	0.410443	0.156956	0.473776	0.0932304	0.174659	0.171182	0.159777	0.593392	0.161802	0.456128	0.28192	0.0919844	0.0475514	0.213186	0.152013	0.187405
SP1	4.95651	3.40481	4.01543	3.96945	2.70854	3.89116	6.281	4.26049	5.87214	4.80859	3.27679	4.58399	3.16354	6.24527	2.77366	4.85238	3.85809	5.92869	6.90887	4.67274	6.07637	3.90495	5.33125	3.26502	6.29143	3.99002	3.03812	5.44403	2.77088	3.46824	3.61574	5.10066	4.29659	5.80283	4.42352	5.59943	5.12213	4.37134	4.8815	5.04869	4.58246	4.22133	2.17203	3.56253	3.46959	4.05283	4.1379	3.95037	4.49002
SOD1	243.684	334.457	187.929	393.519	329.387	231.363	372.37	303.74	215.698	275.533	310.882	224.845	270.994	202.858	265.427	207.505	366.363	247.193	342.692	233.636	258.491	314.469	267.749	346.164	276.93	342.275	444.149	325.199	279.083	302.933	391.119	237.841	274.256	263.879	277.294	328.12	313.453	292.06	223.274	247.943	355.118	333.087	509.868	303.528	228.328	247.282	435.105	274.86	293.618
PDF	2.84406	2.85193	2.40035	1.10186	1.85988	2.32762	3.73593	1.12448	3.16217	1.28717	1.54683	2.66534	1.49069	3.34573	2.42228	1.70019	1.76226	1.73164	1.07791	1.90854	0.747568	1.13888	3.45777	1.82509	1.24262	1.90033	0.871229	1.25978	2.38045	1.13434	2.86882	2.00283	1.97044	1.63271	2.53949	2.58093	1.18124	2.24733	1.90973	1.61115	1.65015	1.06707	1.82494	1.90415	1.21768	2.88511	1.01344	1.28807	2.19403
DLL4	1.49995	0.998583	0.596624	0.380054	0.116401	0.980916	0.906381	1.43366	1.70149	0.372069	1.22606	0.941435	0.730363	0.941006	0.439384	0.988229	0.642436	0.718776	1.72034	0.779258	1.10311	0.728823	0.414424	0.30784	0.884953	0.847809	0.33769	2.54245	0.898137	1.04249	1.34923	0.63148	0.50448	0.671015	0.65738	1.80735	0.705291	0.716686	0.808113	0.652006	0.966508	1.0815	0.644944	1.03399	0.70047	0.836101	0.929164	0.867844	2.03673
ECD	4.26659	3.62695	2.75666	2.02196	3.07079	3.07733	4.54557	3.99807	4.11857	4.03243	3.69225	4.08548	3.38539	4.41188	2.8321	3.61207	2.77153	3.35889	3.31678	3.42294	4.16426	2.47524	4.81257	3.23354	3.73981	2.49979	1.47388	3.3543	2.81405	3.28308	3.80371	3.45604	3.67475	3.54814	3.41662	4.84424	2.56041	4.15467	3.16737	4.21974	3.47609	3.07438	2.04704	3.73527	3.43137	3.1429	2.14014	2.67703	4.78341
SLC11A1	0.265721	0.205926	0.119737	0.142109	0.132092	0.564667	0.230464	0.145715	0.372053	0.260613	0.27803	0.241704	0.148677	0.131341	0.129794	0.243137	0.184685	0.124123	0.183487	0.34609	0.333224	0.115526	0.143293	0.331044	0.213242	0.482575	0.145355	0.138029	0.216228	0.170567	0.172065	0.116363	0.109954	0.682379	0.0994037	0.870484	0.170985	0.221918	0.183345	0.145792	0.327035	0.134828	0.264991	0.342457	0.465003	0.125658	0.201119	0.239839	0.564306
DMBT1	0	0.0111772	0.0104336	0	0	0	0	0	0.00644909	0	0.00591677	0.00182928	0	0.00352879	0	0.00174198	0.00187245	0.0022999	0	0	0.00606973	0.00217815	0.00199994	0	0	0	0	0.00269707	0.00237121	0.0865044	0.00520894	0.00337987	0.00479054	0.0283877	0.00175129	0.0310357	0.00238645	0.041933	0	0.0137097	0.0047818	0.00408166	0.00287661	0.00694407	0.0048518	0	0	0	0
SKIV2L	6.13393	5.79827	5.06038	4.35891	5.5425	4.958	5.96113	4.6957	4.7183	4.09028	5.99544	5.34984	4.96309	5.329	5.71003	3.86891	5.25065	5.08801	6.37789	5.2724	5.43281	4.10773	4.89444	3.98766	5.58062	5.82877	4.27681	3.23178	3.91799	2.96096	4.77569	5.74151	6.11789	4.79419	5.25639	7.59596	6.09997	5.49761	6.24665	5.33857	8.26177	4.04119	5.65862	4.22419	4.57143	4.8597	5.38863	4.97673	5.48523
SEMG2	0.00944566	0	0	0.00699	0	0	0	0	0	0	0	0	0	0	0	0	0	0	0	0	0	0	0	0	0	0	0	0	0	0	0	0	0	0	0	0	0	0	0	0	0	0	0	0.00911092	0	0	0	0	0
DES	0.110074	0.109862	0.501371	0.564383	0.144344	0.162608	0.154921	0.477164	2.22566	0.779231	1.26006	0.0779145	1.34726	0.346849	0.132951	0.291077	0.276069	0.497332	0.947092	0.0185576	0.271786	0.271185	0.83873	0.252922	0.2567	1.11347	0.77237	0.388811	0.435063	0.519605	1.45065	0.143958	0.177884	1.0076	0.177874	3.45728	1.36049	0.352058	0.141712	0.699438	0.642347	0.247402	0.292171	2.81359	0.0238445	0.0999092	1.00897	1.15838	0.0526851
DCK	1.99914	1.029	1.24418	0.972945	0.544953	0.558722	2.33765	1.49263	0.951889	1.35829	1.73924	1.96782	1.98101	1.53607	1.00881	1.24637	1.00713	1.46143	1.61449	1.07218	4.30739	0.986286	2.32152	1.86403	2.13646	1.00518	0.632382	1.04583	1.00252	1.52001	1.0425	1.74182	1.52204	2.14236	1.41513	1.42529	1.13434	1.1605	1.22633	3.38075	1.61496	1.25086	0.532535	1.28553	0.952816	1.6783	1.00488	0.975795	1.13213
DAXX	5.93247	7.81659	4.06132	4.62884	4.89125	5.34334	13.2163	4.39236	6.27111	7.06743	4.92132	5.15503	4.85109	7.00535	3.58191	7.37311	4.13801	4.56069	7.54416	6.41879	8.65273	4.89037	12.8274	5.20615	8.8817	3.27987	4.16154	5.86527	4.94766	4.26576	4.47604	5.8831	7.29361	14.5006	4.6111	9.79814	5.14245	7.37983	4.93441	7.57761	6.41109	5.33299	5.69163	5.91093	4.71969	4.09366	4.84238	4.478	5.8814
TNFRSF10A	1.43772	1.74901	1.44618	1.03965	0.823577	1.7527	1.89719	1.80787	3.92843	1.0102	1.09258	1.69647	0.790663	1.52527	0.714627	2.44947	0.537856	1.51003	1.75323	2.06085	1.7103	0.625667	2.67542	1.18446	2.5131	0.890974	0.559437	2.34631	0.869242	0.743752	1.40363	1.92322	1.58575	2.71809	1.36543	2.46221	1.29266	2.32299	1.23584	2.52893	1.14463	0.977036	0.668907	1.22846	1.60603	1.50158	0.497106	1.2605	2.37549
TNFRSF10B	8.70248	10.8392	7.83842	7.05151	8.45835	10.3736	9.58557	5.64956	12.3278	8.04239	6.37128	7.9966	6.82946	8.46131	6.76791	10.445	5.75874	8.36922	9.02405	13.9211	11.2638	5.48868	11.9041	7.62754	12.3638	5.38003	3.28512	7.35771	7.20731	6.7728	7.30893	8.2841	14.081	14.5881	8.60678	11.2903	7.43664	12.2976	8.20631	13.8217	8.17274	7.63411	4.31771	8.60057	7.94687	6.43634	7.09814	6.53328	9.88739
EED	0.745542	0.671347	0.624284	0.572152	0.506934	0.578862	1.12183	0.695541	0.573866	0.898409	0.653584	0.671455	0.648899	0.738996	0.446492	0.647429	0.50201	0.651012	0.879241	0.567014	1.28509	0.694246	1.2956	0.699017	1.07281	0.527505	0.490219	0.598955	0.461108	0.62092	0.641326	0.668919	0.676171	0.941825	0.646856	0.905538	0.70297	0.687569	0.669115	1.10426	0.877602	0.678656	0.526288	0.548663	0.597355	0.546368	0.757117	0.661412	0.674032
CCL4	3.22249	3.08178	1.67189	1.00186	1.6628	2.3751	2.25428	4.61642	3.25397	5.9118	2.78557	2.0204	2.70726	1.58422	2.84143	5.01065	1.70356	3.61838	8.31508	8.77616	15.353	0.778829	3.33717	3.46696	5.72744	8.49493	0.485214	1.71444	1.71456	3.28947	1.36586	1.59793	1.49722	16.2877	1.25239	5.98018	1.99105	8.85047	1.4129	5.56347	7.38064	3.15404	3.44	7.30171	1.44569	2.89029	2.72053	4.44052	1.82531
LIMS1	2.48224	2.14762	2.37145	2.39751	1.91616	1.97029	3.51606	3.16716	2.95651	3.20898	2.48419	3.16838	2.68767	2.33562	0.760585	3.24447	2.04914	3.38573	3.31528	3.60985	4.23031	1.72358	2.64533	3.25981	3.20706	1.86627	0.998219	2.5145	1.88633	2.07625	2.53232	2.82033	2.95063	4.44089	2.41963	2.90655	2.46096	2.57027	2.31107	2.7245	2.17623	2.09381	1.35911	2.32363	2.62673	2.81454	2.02078	1.89618	2.80159
LALBA	0	0.0289441	0	0	0	0	0	0	0	0	0	0	0	0	0	0	0	0	0	0	0	0	0.0129475	0	0	0	0	0	0	0	0	0	0	0	0	0	0	0	0	0	0	0	0	0	0	0	0	0	0
APOBEC3H	0.325207	0.187535	0.0448869	0.0687602	0.0157947	0.0582321	0.130772	0.0505286	0.0693625	0.141362	0.133638	0.118048	0.197125	0.136633	0.130932	0.0899315	0.0604169	0.148418	0.0723029	0.0852871	2.04987	0.0562246	0.309747	0.129955	0.467682	0.0571123	0	0.0174048	0.107114	0.159495	0.0672291	0.218111	0.133963	0.503779	0.30514	0.157363	0.138603	0.0845637	0.155066	0.53083	0.308581	0.1317	0.259888	0.253933	0.0626197	0.112448	0.0370304	0.147199	0.0296485
TMPRSS6	40.4025	22.8125	71.2099	50.3252	44.1797	44.2363	29.6974	23.3736	39.6747	21.4015	30.0264	54.6611	52.9491	57.5481	77.6894	22.0971	44.2269	30.4569	27.0865	38.6689	32.7873	31.7524	30.2027	30.5473	38.2147	77.353	40.112	23.603	42.5578	30.4604	22.7411	41.6838	69.6202	29.1988	43.1799	18.0149	45.8518	48.1001	52.6647	41.5149	33.2934	27.6195	45.7801	35.7891	40.8574	23.4511	36.2361	56.3399	28.6764
SPINK5	0.0265324	0.0123579	0.0833139	0.0163621	0.00451019	0.0207853	0.0456404	0.0173142	0.0316905	0.0201831	0.00545151	0.239332	0.0173198	0.0195078	0.0186938	0.0898802	0.0138017	0.0339047	0.0165169	0.0243538	0.026098	0	0.0184268	0.0061848	0.0216563	0.00326169	0.00523377	0.00496997	0.0218475	0.0151813	0.0239967	0.0124564	0.0617938	0.0174369	0.0193629	0.0122551	0.0131927	0.0096589	0.00885587	0.0252632	0.00881157	0.0300856	0.0318049	0.0085307	0.0447028	0.0280959	0.0105741	0.00840656	0.050797
MARCO	33.5837	27.3347	4.88879	33.1001	6.58638	9.67982	89.1905	21.4414	23.0475	43.8496	58.1166	44.1329	24.9277	27.0902	29.3969	103.447	21.4493	61.1043	21.8492	89.6413	114.1	2.96877	10.9889	35.4498	35.0633	14.7431	0.672765	16.097	20.349	26.8885	18.0525	69.2576	34.532	49.0995	24.3932	11.1649	33.3977	30.1135	39.5814	54.4302	41.4073	20.5331	84.7595	44.6984	7.43243	91.9376	34.2628	9.53943	38.3302
BECN1	3.36778	3.32852	3.2174	2.63529	2.88039	2.52141	4.98219	3.0157	3.00335	3.22391	2.68843	3.76217	3.00483	4.1084	2.97827	3.61552	2.87054	3.73426	3.33656	3.27701	3.97264	1.79571	4.10813	3.2317	3.72513	2.65783	1.15111	2.17259	3.3188	2.38497	2.51104	4.07116	3.9876	4.72235	3.52241	2.84882	2.49007	2.80059	3.07284	4.15616	2.76857	2.11404	1.30343	2.39481	3.21214	4.07936	2.52305	2.75328	2.80172
TNFSF11	0.326074	0.495242	0.339017	0.566535	0.925419	1.20614	0.0731617	1.1657	1.0287	0.249584	0.943787	0.778106	1.56864	0.250168	0.112373	0.560875	0.237835	0.0883176	0.754585	0.725014	1.27298	0.321702	1.41192	0.812968	0.613299	0.094113	0.352369	0.438177	0.623384	0.431959	1.63099	0.3694	0.344335	1.9566	0.439715	1.3293	0.267874	1.18447	0.397487	0.474392	0.734497	0.75355	0.195436	0.430754	1.64098	0.418208	0.480257	0.357106	0.339282
KNG1	528.045	502.956	504.436	625.52	590.222	513.848	421.539	663.793	386.834	638.382	707.851	654.115	654.244	601.788	524.55	468.641	713.506	615.607	700.845	607.998	427.972	505.749	693.417	496.654	682.703	559.559	439.988	395.345	515.177	585.702	556.017	571.606	589	667.014	552.174	458.141	589.131	569.615	648.978	799.752	454.566	561.418	527.873	530.142	561.384	633.043	676.742	552.629	565.642
CSK	7.87216	7.30158	10.2784	11.4629	9.39964	9.24153	12.8435	6.17452	7.47724	6.66967	9.47483	10.3568	8.39306	8.09131	13.902	10.0441	6.83707	9.58825	8.07131	9.14188	15.6188	9.3231	9.44356	6.53971	8.85096	6.1254	8.97599	9.01906	11.5653	7.08755	6.4688	10.5202	7.17064	9.16445	8.28489	8.73286	7.96347	11.5789	10.0093	9.5974	9.12292	6.40278	7.54108	7.5114	10.7092	7.65309	5.97393	7.664	12.5961
KLRK1	0.147056	0.244195	0.0185325	0.0189261	0.0130423	0	0.0659904	0.045896	0.0229102	0.0333511	0.0315288	0.0438647	0.106429	0.0282058	0	0.116032	0.0249444	0.0306387	0.0298518	0.0603644	0.560627	0.046427	0.0319714	0.0178849	0.125249	0.004716	0	0.0143719	0.0694953	0.0603634	0.027757	0.0990569	0.0808369	0.189087	0.0139982	0.0945029	0.0635834	0.0279311	0.140849	0.161764	0.0637021	0.087	0	0.0986746	0.0323173	0.00580331	0.0305776	0.0425419	0.0673256
KCNH2	0.0296678	0.0276365	0.0573288	0.0195154	0.0100863	0.00309887	0.0402085	0.0129069	0.0797297	0.0408377	0.0121914	0.0100512	0.0064555	0.0678629	0.0348382	0.0358934	0.0308654	0.0315928	0.0307813	0	0.088936	0.00897612	0.0274724	0.0138313	0.0457403	0.0534914	0	0.0148194	0.0325724	0.0565846	0.0357766	0.0510707	0.0350964	0.0682413	0.014434	0.0548131	0.0360598	0.0108003	0.0132032	0.0484262	0.0262743	0.0112136	0.0513693	0.015898	0.0166618	0.011968	0.0157649	0.0281999	0.0220888
JUND	193.169	299.392	64.7137	48.0192	150.935	200.704	129.72	176.666	226.261	171.271	172.489	51.4693	40.4234	46.073	81.6779	66.1483	83.9633	104.257	164.987	165.085	114.695	47.5237	95.0794	68.299	90.3862	55.4782	210.202	138.646	75.0196	162.552	183.917	37.8455	74.9124	252.741	56.2566	216.103	34.5502	223.344	47.0861	92.5924	170.007	96.7401	189.921	141.939	121.154	63.814	77.5648	99.15	166.906
JAK1	16.0854	12.8072	13.8806	15.1944	9.93431	13.7549	20.9369	17.2072	16.4918	15.3833	17.0815	18.8052	14.8885	16.1222	16.0016	18.983	13.9773	19.6957	23.7718	18.024	23.6692	8.36204	17.1935	12.2331	17.9129	12.1858	5.52449	16.2034	10.9639	10.5971	12.3286	16.3533	15.5504	21.8852	15.2281	15.8822	15.3803	18.3075	14.298	19.3203	15.8704	11.0742	7.84511	11.4864	13.7341	19.0983	13.2539	13.5493	13.9184
CLDN4	1.64395	3.1856	1.45101	0.243922	0.941312	0.875357	0.637869	2.68063	13.8592	0.566843	1.0565	0.46169	0.669701	1.01786	1.01458	1.77358	0.482231	0.402774	1.03878	1.37444	1.01434	0.265521	5.6348	0.316941	1.07952	0.513595	0.507153	1.64852	0.533327	2.36928	1.77079	1.14319	0.800569	16.2912	0.905057	11.917	0.368762	3.97328	0.44557	2.35385	3.98186	0.882998	1.33845	2.70243	1.59107	0.729239	0.486042	1.02216	0.705993
CCL28	0.329736	0.458745	0.707505	0.221829	0.318837	0.217386	0.409834	0.444324	0.897646	0.371358	0.285076	0.460269	0.360605	0.365229	0.199132	0.248683	0.120289	0.381684	0.531829	0.19878	0.805129	0.213778	0.631689	0.443209	0.440407	0.265322	0.172323	0.264708	0.207338	0.418992	0.515887	0.470443	0.578458	1.01315	0.512523	1.38852	0.26829	0.664105	0.308734	0.457838	1.38662	0.353257	0.241263	0.375878	0.225107	0.330381	0.266236	0.427394	0.22956
RNASE3	0.0538141	0	0.0389955	0.0199118	0	0.0505891	0.151478	0	0.0241035	0.0175441	0.0663418	0.0410216	0	0	0.0284367	0.019532	0.0209949	0	0.0251253	0.0211695	0.0226856	0.0244225	0.0224244	0.0376328	0.0219621	0	0.0955382	0	0.0531744	0.0692807	0	0	0	0.0265247	0	0.0745687	0	0.0293859	0	0.0439199	0	0	0.0967619	0.051907	0	0.0244222	0	0	0
IRF7	23.3907	7.95205	6.05766	5.91353	12.7968	17.034	22.1614	5.54663	7.79235	13.1605	16.0765	6.13077	10.2066	23.0461	3.87207	11.1145	6.43651	8.13899	8.1571	9.03037	7.9555	10.96	39.4608	10.4547	8.29746	4.4641	11.2116	5.07881	9.24361	6.33333	18.6657	12.4592	8.42745	11.6709	9.39315	17.2632	10.3147	7.55982	11.8696	18.3922	23.1136	5.00914	14.1211	12.7776	8.95006	10.1101	5.67605	5.50054	18.0088
IREB2	2.74837	1.99906	2.36961	2.44248	2.01505	1.88424	3.19441	3.07692	2.73824	2.91421	1.77255	3.71997	2.65601	3.80946	1.38126	3.31599	2.68865	3.55499	2.95979	2.86052	2.90971	1.60123	2.56243	3.01647	3.05835	2.56671	0.840269	2.31113	1.89196	2.24345	2.09558	2.96946	3.27712	2.86485	3.07595	1.99236	3.13787	2.43572	2.80049	3.48676	2.0327	1.79149	1.20348	1.78115	2.45755	3.17313	2.56504	2.54934	2.25507
ILK	1.13992	0.569784	1.18464	0.909404	0.578482	1.03502	2.79651	0.863622	1.14069	1.66054	1.76175	1.78875	1.01817	1.60265	1.716	1.36432	1.32767	1.47087	1.31886	1.03247	1.77682	0.42396	1.60343	1.361	1.72015	1.17302	0.184276	0.781193	1.06593	0.591789	0.808688	1.30006	1.52446	2.4393	1.19712	1.06331	1.1502	1.30566	1.147	1.33424	1.21328	0.524912	0.459925	0.713348	1.13549	1.15073	0.917459	1.03595	1.12846
IL18	1.17211	2.16312	1.28204	0.736464	0.466159	0.887042	2.4693	0.9525	1.32074	1.57656	1.45407	1.07331	1.5447	1.17074	0.373962	2.04952	0.51193	0.982048	1.46621	1.68776	9.91952	0.521906	3.79678	1.14445	3.4297	0.532865	0.235573	0.331407	0.488039	1.335	0.952086	1.96233	2.96285	5.79911	0.521841	2.73078	0.769752	1.44111	1.06295	1.84704	1.63786	0.840081	1.70548	2.23982	0.953878	1.06387	0.728603	0.308311	1.06557
IL17A	0.0208424	0	0	0	0	0	0	0	0	0	0	0	0	0	0	0	0	0	0	0	0	0	0.0173701	0	0	0	0	0	0	0.00894426	0	0	0	0.0102732	0.00760524	0	0.020727	0	0	0	0	0	0	0	0	0	0	0	0
LTB4R	0.980585	0.96599	0.647684	0.465575	0.544317	0.579197	0.972987	0.472846	0.64132	0.475282	0.577686	0.519271	0.569297	0.350915	0.353086	0.563781	0.914089	0.956422	0.692816	0.764661	1.64251	0.397762	0.806373	0.70394	0.754335	0.505652	0.405689	0.307217	0.595935	0.554866	0.607467	0.6661	0.447516	0.692911	0.557293	0.801635	1.4541	0.393303	0.877616	0.853412	1.0764	0.509213	0.650136	0.544064	0.750037	0.63011	0.477257	0.548519	0.805769
APOBEC3A	0.213613	0.214294	0.130977	0.0486395	0.0754166	0.378453	0.100214	0.11259	0.161916	0.337489	0.253213	0.144045	0.144805	0.096651	0.0781466	0.196811	0.0641065	0.141733	0.222483	0.536509	0.561079	0.0372863	0.691561	0.333237	0.301769	0.14544	0	0.175443	0.22731	0.112824	0.0713347	0.0810007	0.196815	0.607437	0.1439	0.447792	0.0653631	0.242265	0.164536	0.610184	0.834935	0.0489098	0.128031	1.79099	0.215942	0.0671146	0.0392918	0.12495	0.243808
MASP2	38.2175	48.4215	42.8318	55.1404	58.7336	51.7915	59.3126	38.8547	44.0619	50.9281	60.3397	54.0999	57.3056	40.9258	43.1355	38.7089	53.7303	45.5638	45.0574	47.2786	36.4251	52.5583	37.2666	52.8336	38.4512	54.9932	52.6545	36.0176	46.9091	46.1937	46.4093	39.6993	52.4843	42.6388	36.7904	35.9024	42.4291	33.6554	53.592	28.0777	70.2236	35.2495	68.1281	52.0022	46.0791	46.5763	45.2389	36.4523	42.1159
TRIM27	3.92749	4.26873	3.52981	2.75564	4.09484	5.90422	7.19492	2.79409	5.35238	3.9227	3.67547	4.4492	3.74592	4.12015	3.0022	5.13496	3.10617	4.29186	4.18616	4.71804	5.07435	3.77623	5.82057	3.99682	4.51452	3.29234	3.1468	5.61921	4.59513	2.92738	3.48589	4.58178	3.69178	5.02675	4.11079	6.36888	3.88886	4.53836	3.53677	4.29431	5.01516	3.85793	3.49244	3.55666	3.86487	4.0294	3.11889	3.0714	7.15936
RELA	8.47394	6.44711	6.53104	6.74844	7.9268	9.44268	16.1081	6.77231	8.03566	8.48435	11.4432	8.97311	7.74541	10.073	12.5529	10.5833	7.33684	7.63887	10.5648	9.09667	8.92013	4.76293	10.9893	7.11607	8.29415	7.70701	5.37559	8.59939	6.42531	5.45624	8.03094	7.96997	8.30954	10.9365	7.20621	10.7693	7.21056	10.2537	8.4923	9.41897	8.97262	4.88781	6.80875	8.83368	7.55917	8.68259	6.4378	6.64933	11.791
IL7R	4.28061	0.792146	1.97835	0.662412	0.153248	0.10218	3.15554	0.767715	1.7469	0.781667	1.09168	1.09174	3.65617	2.07313	0.388541	2.08857	0.421561	0.588264	1.56722	0.862708	19.6462	0.182806	3.50353	1.12675	7.72109	0.549414	0.0227021	0.423971	0.852897	0.842344	0.582896	1.92711	1.46783	4.67361	1.98774	0.75307	0.896527	3.38665	1.39569	5.77133	1.37278	0.687844	0.927382	0.823316	0.575249	0.995267	0.310872	0.322103	0.994583
IL1A	0	0.00849653	0	0.00674976	0.0093028	0	0	0	0.0408533	0.0118943	0.0112444	0.00695282	0	0	0	0.019863	0	0.0262247	0	0	0.0769004	0	0.015203	0.0127569	0.0297791	0.0134553	0	0.0205023	0	0	0.0296976	0	0.00606938	0.0629401	0.00665637	0	0.00907052	0.00996131	0	0.0148881	0.0272623	0.00775688	0	0.00879779	0	0	0	0	0
PTX3	0.189736	0.0372095	0.173671	0.0221698	0.0203702	0.375507	0.131177	0.0847162	1.48497	0.0651121	0.221595	0.0228368	0.0684466	0.323059	0.0527691	0.101486	0.0233758	0.105277	0.0652739	0.125707	0.134711	0.0815763	0.199739	0.0977677	0.244526	0.110486	0	0.145904	0.0690719	0.0514249	0.303467	0.210972	0.01329	1.8015	0.123891	0.3321	0.0595849	0.239934	0.0199988	0.0896508	0.0994935	0.0594481	0.287293	0.462346	0.04038	0.0997032	0.0955155	0.00949204	0.14339
IFNAR2	2.22534	1.94782	1.71601	1.37026	1.41749	1.70121	3.48655	1.54809	2.23419	2.27503	1.86344	2.02921	1.85419	3.27852	1.34455	2.24631	1.20564	2.32994	2.76018	2.78149	3.11522	1.29957	3.61823	1.74413	2.72456	1.65069	0.591368	2.1377	1.66369	1.26849	2.11444	2.31816	2.16812	3.20366	2.06832	2.28845	1.85392	3.19156	1.73219	2.8922	1.79045	1.42474	1.52001	1.93588	1.26912	2.1799	1.14792	1.59641	2.20259
SYTL1	0.412857	0.326416	0.2866	0.143776	0.0884632	0.0750139	0.566415	0.185649	0.161611	0.185495	0.205298	0.245954	0.48239	0.249983	0.186998	0.269474	0.127233	0.189528	0.285089	0.141939	1.82525	0.0976202	0.491537	0.218357	0.679629	0.0972422	0.0615934	0.116978	0.239971	0.211415	0.143085	0.498413	0.196233	0.571156	0.169637	0.320496	0.300165	0.394057	0.298764	0.707877	0.584168	0.165228	0.428359	0.324604	0.143796	0.110215	0.190809	0.164887	0.142808
APOBEC3C	11.0134	2.08132	3.34769	1.10907	0.462776	0.678591	3.95412	1.9919	1.66894	1.8199	2.56798	2.13289	3.99854	9.34096	1.73647	2.46028	1.38396	2.00298	3.32531	2.13107	8.60733	0.736316	5.63204	1.28844	4.85379	1.58209	0.642798	1.76165	1.94281	1.363	1.55941	7.40722	2.79511	5.95028	2.98015	2.61017	2.11937	1.59922	1.78981	11.8555	2.80142	1.49672	3.65072	2.42699	1.2718	1.97805	1.55074	1.039	0.704163
DDX17	16.6149	17.1836	11.2813	9.13835	14.208	12.2355	17.1316	21.9263	20.5129	19.8632	20.7002	14.2891	10.0911	7.15974	7.03034	21.893	8.93065	19.9324	25.062	17.3373	23.627	10.4854	18.3861	16.8212	24.0204	5.47847	7.15289	16.7086	11.794	11.9211	16.1433	17.1904	15.9327	25.4644	10.5919	24.5573	16.44	18.8568	17.0057	15.7305	17.9615	14.7267	10.2952	15.0146	12.3149	12.8146	12.8091	10.2805	18.5006
PTGS2	0.893462	0.476083	0.698056	0.125162	0.153753	0.193562	0.496781	0.434285	1.77201	1.22506	0.480471	0.672665	0.230413	0.464976	0.101031	0.576507	0.381566	0.718862	0.288399	0.234315	0.836987	0.280333	0.441252	0.0617095	2.93806	2.97505	0.0783308	0.809943	0.232518	0.321881	0.347173	0.170892	0.362103	3.9399	0.335408	2.44892	0.43146	0.963727	0.331352	0.804211	0.512857	0.534699	0.387856	0.500056	0.126374	0.273655	0.594925	1.00303	0.327329
HTR1A	0	0	0	0	0	0	0	0	0	0	0	0	0	0	0	0	0	0	0	0	0	0	0	0	0	0	0	0	0	0	0	0	0.0212612	0	0	0	0.0105914	0	0	0	0	0	0	0	0	0	0	0	0
CD40LG	0.362512	0.0794568	0.247236	0.268267	0.0434984	0.0300695	0.500202	0.0765355	0.143268	0.187703	0.157731	0.227572	0.6264	0.721213	0.101414	0.386985	0.13311	0.0613112	0.308638	0.0838856	5.07898	0.16452	1.26179	0.283333	1.90588	0.0786433	0	0.383462	0.158031	0.082359	0.0578588	0.510574	0.283794	0.67268	0.287898	0.0886453	0.318092	0.523997	0.192173	1.16604	0.3718	0.14508	0.217275	0.339381	0.161676	0.145162	0.11048	0.101346	0.0816517
CD14	267.638	192.867	203.43	361.255	480.935	435.892	483.338	282.534	290.499	269.191	750.771	395.959	309.144	210.517	369.147	363.469	424.563	257.32	360.883	273.686	236.067	367.246	420.854	289.547	281.392	268.424	460.212	231.219	324.687	242.19	470.106	212.151	226.398	358.99	204.898	545.587	204.507	257.484	322.909	225.95	349.007	301.602	545.331	281.417	270.681	346.823	255.893	166.61	492.164
MASP1	18.7828	12.2848	14.1098	14.0903	11.6189	18.9164	29.7818	19.2607	13.9102	19.8148	20.3099	19.2281	13.7922	17.7949	15.7	14.234	15.6447	16.9602	20.2853	17.6069	13.3402	10.046	16.4056	12.1303	14.8191	17.0169	7.81727	15.7217	12.375	12.8524	12.4053	15.4268	19.4384	16.7238	18.7144	18.1685	15.9253	18.621	18.9433	16.9644	18.369	13.2947	7.4851	11.5121	14.0473	18.3282	18.0992	14.4619	14.7674
PROC	114.274	125.871	122.39	155.334	161.209	151.266	155.495	126.448	120.939	139.744	167.201	154.502	154.151	94.2784	164.148	76.2222	163.553	115.108	107.627	119.615	87.1739	135.508	116.96	121.588	118.56	171.044	186.282	119.549	123.573	104.516	117.18	129.604	146.946	133.004	136.74	137.046	158.914	144.28	165.314	120.19	182.21	145.131	198.59	159.483	165.505	102.918	172.885	170.743	150.413
MAP2K2	10.4228	9.83672	9.75394	7.49681	9.92863	7.14431	17.7399	6.11107	6.4201	7.75853	9.41	9.13257	9.80718	10.2885	14.0576	7.90978	9.59349	7.72328	8.89307	6.42168	8.70026	6.89802	11.8717	7.98482	9.31065	10.3296	11.2719	6.28335	11.3592	6.56076	8.82638	8.96321	8.39317	10.282	9.35072	10.0249	7.93297	8.88176	8.38046	9.84422	13.8386	8.07419	18.2909	9.71084	7.64147	7.68377	7.81816	8.14869	7.82749
MAP2K1	15.6984	8.32958	10.4345	10.2098	21.3045	21.1142	10.5853	22.0929	17.867	10.7667	10.7185	20.8101	24.3792	16.2712	9.73338	8.82166	19.0975	10.9555	16.1989	24.3816	11.9493	13.608	7.57668	22.7851	10.8741	11.5867	18.7691	14.1623	10.8725	18.3171	18.52	15.2797	9.26298	11.6192	11.8777	9.85045	16.7852	12.2759	24.9052	8.55964	12.2106	15.3404	5.98642	18.945	23.5439	10.6982	15.2897	20.183	16.8381
HRG	409.908	823.409	739.333	618.937	563.278	522.159	322.807	597.152	488.066	688.096	743.555	508.399	618.261	350.579	588.592	384.534	560.068	649.253	851.983	610.148	802.404	707.16	340.371	609.022	761.444	625.807	770.199	921.849	492.867	489.405	707.423	516.325	620.328	725.804	609.021	700.318	842.94	851.739	613.249	636.295	699.355	700.04	407.118	659.902	682.014	525.022	691.067	774.143	385.828
NDRG1	10.4803	6.9225	7.03992	3.82092	6.79893	8.12804	8.04222	3.6744	9.28058	7.37484	5.43891	3.70886	4.18862	10.7913	7.31185	3.62635	5.66304	3.82569	9.00734	7.16404	6.63456	2.98232	3.78696	8.08759	7.71399	7.60515	3.85848	7.65827	4.31458	5.53682	6.4835	7.74154	3.60638	10.4636	7.444	4.85171	12.209	6.65342	8.40884	4.53909	9.85817	5.09716	9.17992	5.35694	13.9879	4.21565	14.1322	8.54647	5.21635
IRF9	1.40932	0.556525	0.207209	0.457226	0.203112	0.307215	0.790528	0.406525	0.265303	0.33294	0.434352	0.513798	0.659982	0.585676	0.312999	0.307652	0.131481	0.435548	0.495883	0.49414	1.20974	0.532996	1.50221	0.164259	0.612669	0.150653	0.120871	0.172167	0.348143	0.284865	0.376848	0.855824	0.716941	0.523504	0.428541	0.759445	0.589043	0.306716	0.49085	1.19605	1.35835	0.330033	0.177507	0.817596	0.665887	0.254908	0.341882	0.228119	0.786971
TRIM22	12.9014	5.46195	4.72455	1.08357	0.653168	2.90728	2.72056	3.95438	2.46768	2.37737	3.41583	5.01173	7.28529	13.5862	4.03026	3.69096	1.63969	2.71104	4.20402	4.83845	10.7254	0.917184	25.7015	3.23167	8.89399	2.0556	0.864604	1.73609	3.7268	3.08518	2.20038	7.61461	8.80338	7.03003	5.95822	2.95203	2.66265	2.54105	3.84754	20.544	4.34129	2.12924	1.90181	6.56511	3.89084	4.1302	1.53391	2.17794	3.35168
LANCL1	4.74555	3.24248	4.39802	2.91696	3.12897	2.74186	4.64294	5.13968	3.02894	4.36605	2.75469	5.40792	3.91377	5.65529	3.74494	3.62952	3.69996	5.54114	4.28669	3.84967	4.54507	2.36621	4.4958	3.96068	5.18262	3.41871	1.76311	3.20758	3.33742	3.77866	3.8178	5.26083	5.52311	5.42692	4.16825	3.21892	3.87956	3.43905	3.72173	6.16617	3.2439	2.92259	2.28958	2.96267	3.67532	5.23437	2.69509	3.25602	3.35676
PPP4C	21.7965	25.1887	19.0499	18.6102	19.9615	19.571	36.1818	19.1715	22.0454	21.2069	21.0353	18.8892	16.5688	23.3926	19.778	14.3974	14.8012	13.5959	20.9949	20.2149	24.381	16.8381	26.0904	21.7835	17.8428	17.2895	21.0841	21.9407	17.9875	13.7629	19.8569	21.2377	17.1963	25.3497	17.1375	35.5704	15.8199	23.7967	16.1065	21.8372	30.0892	19.6755	34.1803	26.7106	23.3808	13.9823	15.8032	17.0001	24.7517
HMOX1	23.5779	65.0129	9.92318	18.6702	37.7026	85.9338	79.1565	12.637	80.2203	43.4941	85.5122	22.9653	27.7483	16.1451	22.1515	106.382	13.7398	35.2195	27.5227	86.1792	49.8431	14.4549	25.0071	43.5783	30.4222	16.4879	12.9566	105.21	34.0909	71.7846	31.0361	61.0042	16.4398	75.2796	11.7279	63.3112	20.4434	192.303	33.7482	29.0452	49.0128	18.5308	35.5826	83.7435	41.807	35.8188	30.8448	16.2094	127.433
HMGB1	11.7397	12.3894	8.82693	10.8466	9.62756	8.89027	16.3038	14.641	10.8289	13.0292	13.9099	11.7465	12.0552	7.94917	6.46868	9.23575	11.6147	12.8861	15.3098	10.7837	15.5342	10.6125	10.2104	12.5426	12.0658	10.5982	8.36352	12.2357	8.76211	11.1502	9.69484	9.3025	11.1604	13.0369	12.1372	14.3441	11.2057	10.3118	11.1927	12.0032	12.7962	12.6314	10.1064	12.7198	11.4975	9.09824	10.2951	10.1527	10.861
RNASE7	0.116316	0.0601956	0.187303	0.200845	0.105452	0.157943	0.303158	0.160242	0.092619	0.0674142	0.302721	0.236442	0.303714	0.114028	0.10927	0.187632	0.0705899	0.185795	0.2655	0.0305044	0.283305	0.140768	0.452377	0.144606	0.232074	0.171588	0.107074	0.130728	0.114933	0.0665539	0.406772	0.182026	0.309599	0.35673	0.216929	0.298474	0.295606	0.141146	0.181176	0.105478	0.257528	0.329732	0.154922	0.12466	0.0653246	0.117305	0.216328	0.13513	0.0247434
ABCC4	0.381564	0.357747	0.520672	0.115513	0.166786	0.200312	0.385911	0.491527	0.357344	0.40388	0.186324	0.472177	0.385746	1.0238	0.418968	0.147483	0.259059	0.465423	0.353984	0.321644	0.543132	0.10345	0.83629	0.159406	0.697709	0.40023	0.108502	0.197712	0.308478	0.227539	0.293109	0.397821	0.484724	0.647259	0.399607	0.590522	0.152766	0.522248	0.173669	1.33259	0.27648	0.130642	0.109892	0.174461	0.177834	0.303599	0.116519	0.195474	0.227693
HGF	3.59285	2.06896	2.96326	0.903987	0.919443	1.9037	6.86477	3.40462	4.01824	3.25412	3.03068	2.83505	2.4029	2.50394	0.888291	7.96331	1.14345	1.8949	3.93645	3.41605	3.78554	0.895319	5.09754	1.84861	4.27087	1.78598	0.407194	3.7321	2.17527	3.60693	2.37035	2.68655	3.78467	3.53536	2.943	4.715	2.14377	2.60876	2.9217	3.17929	1.95686	1.66293	1.31293	2.70731	2.47418	3.47451	0.958054	1.72617	2.25535
HDAC1	8.48152	9.22596	7.609	10.7117	9.36852	5.67088	18.4801	8.16978	6.73948	13.2692	12.6376	10.4712	6.72045	8.03671	9.69216	10.8019	7.92624	11.352	13.3291	6.66526	13.9019	10.5825	12.8293	9.79763	12.9957	7.80639	6.02303	8.4006	7.07651	9.88916	8.05913	10.7545	10.585	14.6739	8.505	13.4845	8.83319	9.10806	8.53684	9.4436	13.6812	7.90314	10.7236	7.57739	7.3435	8.73211	10.0139	5.88727	6.86493
PLSCR1	10.7802	4.48671	3.25406	4.552	3.8198	7.90589	9.72111	6.07062	12.688	7.17157	10.4447	8.30263	6.47323	9.85917	1.78797	9.31919	3.78256	5.03963	7.74043	10.3393	8.61468	3.98279	19.7802	5.36918	4.79482	3.32543	2.49896	12.3617	5.89722	6.83485	4.02593	9.9775	6.60013	9.89214	4.72031	13.1502	3.62676	5.44546	4.30886	13.3229	8.14765	4.37705	2.91088	10.5359	5.43307	4.96323	3.72877	3.90355	18.1734
BACH2	0.625576	0.359605	0.424623	0.347205	0.351327	1.1129	0.213611	0.370768	0.97005	0.40531	0.170837	0.422541	0.176397	0.264909	0.0899653	1.81213	0.347555	0.870865	0.190404	2.71011	0.333817	0.461797	0.663245	0.307338	0.391036	0.125577	0.36786	0.685287	0.537939	0.336421	1.34286	0.423812	0.212089	0.688895	0.249939	0.543149	0.659517	0.728611	0.463858	0.538025	0.116371	0.314831	0.218322	0.582402	1.20676	0.697179	0.321899	0.150538	1.17494
TANK	4.97956	5.72873	2.6572	3.7004	4.78484	3.50596	5.31408	5.26856	5.29127	7.00078	3.88276	4.78054	4.84183	3.94204	0.957846	6.22363	3.43294	4.4529	5.86577	4.44229	6.89474	4.39054	5.11367	7.41135	4.50941	3.22211	2.85638	4.74964	3.6268	4.66425	5.51369	4.68048	5.85761	5.97684	4.06481	7.09893	4.23371	4.71775	4.33248	4.8944	4.85744	5.15029	2.17701	6.49121	4.11063	3.42603	3.86388	2.98053	5.12908
PIK3CG	0.277691	0.054779	0.217796	0.070111	0.0199924	0.0184271	0.193115	0.134311	0.0790171	0.129939	0.124852	0.256506	0.265509	0.278634	0.0414322	0.277466	0.130005	0.20978	0.314214	0.133657	0.939253	0.0415142	0.228706	0.137077	0.546645	0.219282	0	0.0917935	0.0742469	0.140197	0.0354568	0.483136	0.284784	0.389686	0.238417	0.0271616	0.181937	0.264027	0.20282	0.911874	0.156237	0.047232	0.0783233	0.0945354	0.0132103	0.231291	0.0859317	0.0621065	0.0719289
ARRB1	1.53907	2.75902	1.38264	1.50794	0.962868	2.17808	3.38408	1.92627	1.16729	2.03738	3.72507	2.52887	2.96846	1.67173	3.79065	1.17031	2.56262	2.08035	2.0859	2.85853	3.35753	1.23403	2.4102	1.57143	2.14616	2.10615	1.36521	0.836865	0.939403	0.813109	0.699901	2.70141	2.28496	1.83507	2.27549	1.04713	1.16031	1.06007	1.48453	1.60607	2.71907	2.73086	1.73335	1.65447	2.36571	1.94909	1.94478	2.62569	0.56641
RSAD2	14.616	0.265062	0.406573	0.516043	0.269777	0.395587	1.37251	1.10626	0.197455	0.543525	1.73416	0.971485	2.0131	33.7741	0.228717	0.389832	0.822423	0.914142	0.958024	1.10673	0.895411	0.371037	32.0272	0.700652	0.745821	0.369505	0.175502	0.396372	0.435603	0.350847	0.256626	2.4836	2.62681	0.667673	1.71097	0.211026	0.872819	0.393919	0.481559	17.1456	2.20808	0.419218	0.398738	2.42376	0.71304	1.04398	0.67721	0.281894	0.606151
STAB2	4.41776	2.24223	1.78654	1.2333	0.46377	0.656874	3.73215	2.4065	1.45742	2.11753	7.94816	2.81746	1.92391	1.58266	1.52544	3.6384	1.98882	5.69926	6.21899	2.29254	2.75745	0.450586	1.29679	2.35716	1.70759	3.36468	0.039499	2.09107	1.69004	3.00037	0.887398	2.54995	2.6968	1.00958	2.45378	2.29487	4.23358	1.92261	3.65085	2.34069	3.30216	1.42796	3.19789	2.25735	1.6742	6.23808	2.59689	1.50481	2.75941
TBK1	4.03978	3.38422	2.13435	2.34526	2.8257	2.61976	3.98894	3.38755	3.47673	3.76936	2.88884	3.954	3.21868	4.21755	0.920102	3.95431	2.55854	3.27516	3.93182	3.76729	4.54818	2.68822	5.03489	3.70986	3.51652	2.80568	1.34339	3.635	2.93051	2.59781	3.6824	3.32906	3.81435	3.55728	2.9066	4.26554	2.94934	3.38117	2.94119	5.11322	3.03591	2.9962	1.43863	3.44143	3.22018	2.95036	2.6363	2.46327	3.8243
PDYN	0	0	0	0	0	0	0	0	0	0	0	0	0	0	0	0	0	0	0	0	0	0	0	0	0	0	0	0	0	0	0	0	0	0.00670805	0	0	0	0.00743162	0	0	0	0	0.0163139	0	0	0	0	0	0
PDGFRB	2.7606	2.09115	5.00008	2.01077	1.27907	1.19168	3.66756	3.84564	3.83953	1.5699	1.66315	2.31335	2.20606	5.1651	2.21756	3.24729	1.68171	3.7644	3.14303	1.21945	6.32794	2.38004	2.68753	1.27183	7.06332	1.73188	0.925262	1.79081	2.24499	1.77293	2.62492	3.1579	6.56941	8.79832	5.29115	2.01357	2.62654	2.51985	3.59871	3.1414	2.9722	1.9045	2.71373	2.21243	2.14859	2.28639	1.66165	1.7545	0.891268
PDCD1	0.760626	0.435373	0.252346	0.12207	0.046734	0.0603049	0.223562	0.0657828	0.155977	0.191209	0.169463	0.258471	1.06782	0.242565	0.106537	0.232832	0.0858069	0.114178	0.188261	0.216301	1.19759	0.024954	0.794294	0.0512689	0.718079	0.0811134	0.0108463	0.154495	0.17205	0.228096	0.119352	0.438842	0.213433	0.894363	0.193948	0.23704	0.109361	0.420354	0.220232	1.09197	0.465652	0.303949	0.307588	0.327058	0.120433	0.141404	0.0511314	0.0783969	0.166678
PCSK2	0.0109483	0	0	0.0182295	0.0111665	0.00771916	0.0128407	0	0.0147113	0.0339083	0.0337427	0.0166915	0.0348408	0.0241491	0.0289268	0.043711	0.00640703	0.128537	0.0511167	0.00430687	0.0923066	0.00745305	0.0273731	0.00382815	0.0223406	0.0787355	0.012958	0.00615242	0.00270455	0.00939665	0.029706	0.03084	0.00182133	0.0269819	0.00998738	0.00505694	0.0326631	0.0777202	0.0109629	0.00446769	0.0381781	0.0139663	0.249355	0.0237607	0.0110677	0.00248432	0.0109082	0.0338216	0.00262011
PCSK1	0.0474561	0.00340053	0.010581	0.00540286	0	0	0.0137007	0.0119109	0.029431	0.0166614	0.0225015	0.0250443	0.00357443	0	0.011574	0.00529981	0.00854512	0.017493	0.0306787	0.00861618	0.0184665	0	0	0.00510564	0.0238368	0.00538515	0.00432055	0.0164111	0.0108212	0.0657951	0.0277334	0.0102829	0.00728737	0.0215917	0.00799217	0.0202335	0.014521	0.00797355	0.0146213	0.0178758	0.0145481	0.00310451	0.00437589	0.0211266	0.00738056	0.00331336	0.00581936	0.00693973	0.0104834
ARG2	0.296445	0.64932	0.301901	0.243092	0.359554	0.933953	0.473603	0.669235	0.753607	0.407475	4.36572	0.183223	0.172593	0.306321	0.262493	0.232639	0.300076	0.207325	0.411481	0.561017	0.466097	0.0727222	0.340539	1.51278	0.30736	0.520047	0.0474135	0.243128	0.19792	0.653267	0.173911	0.338532	0.133285	0.74243	0.292352	0.806748	0.159353	0.271254	0.0802266	0.555809	1.37299	0.224853	0.172875	0.355492	0.12959	0.516321	0.491732	0.175159	0.644248
AQP9	129.779	132.87	145.114	228.888	165.012	133.767	185.544	229.288	106.686	116.177	90.6892	201.271	121.416	151.624	169.232	115.134	197.031	159.487	177.742	103.047	97.1587	152.611	119.148	175.615	178.877	139.039	120.635	168.063	113.159	64.0886	124.394	112.854	182.702	138.083	141.548	95.341	181.753	179.439	162.038	132.877	113.525	181.038	102.798	84.82	200.813	136.443	129.696	175.226	131.14
FASLG	0.17444	0.344109	0.104098	0.235398	0.0209313	0.0192925	0.519903	0.281237	0.073536	0.187335	0.265648	0.219014	0.492322	0.211245	0.11929	0.312843	0.144117	0.236022	0.28745	0.12917	1.3496	0.158333	0.649927	0.200921	0.644904	0.227057	0	0.230651	0.202784	0.132103	0.0779562	0.317947	0.300434	0.445076	0.134792	0.151665	0.255108	0.41464	0.287694	0.837455	0.265808	0.200709	0.135303	0.227643	0.0207461	0.121076	0.196293	0.146302	0.0196453
APOH	2558.13	3263.95	3504.68	5295.09	4413.13	3871.45	3232.05	4403.34	3899.99	4053.37	4701.93	4035.39	4152.15	2074.38	3836.94	2980.76	4851.65	3519.34	3853.51	3895.3	3137.59	3919.09	2825.22	4526.6	4784.26	5295.66	4295.7	3938.96	3886.52	3957.66	3285.99	3113.54	4594.16	3066.81	4308.75	2688.6	4199.58	4408.6	4128.19	2433.66	3676.71	3823.98	4233.31	4516.38	4481.91	3214.5	5259.23	4682.57	3845.16
BIRC5	0.223438	0.245983	0.103034	0.10898	0.134663	0.0572857	0.200118	0.152436	0.131921	0.205286	0.143987	0.189678	0.188949	0.261357	0.11807	0.173254	0.0594351	0.121672	0.123288	0.103877	0.406736	0.60381	0.914139	0.717341	0.306721	0.0149824	0.0300513	0.0741952	0.18064	0.610179	0.148807	0.114435	0.425769	0.290347	0.500301	0.126659	0.0656501	0.0665515	0.355941	0.982239	0.212496	0.28503	0.237403	0.171436	0.436348	0.0737469	0.0647619	0.574399	0.0875
ANXA6	38.0536	25.6883	34.8541	24.3089	27.496	29.1185	40.2065	27.5465	26.5962	33.6381	28.5655	40.4284	36.2227	86.5818	46.4721	34.8479	35.8146	25.0674	22.5336	24.1985	25.3718	28.8113	45.7889	27.2354	40.5559	36.9994	18.6746	15.8235	32.148	24.6148	29.0419	34.2743	52.3659	54.2424	51.4881	14.5823	17.7464	26.5925	51.8374	59.2736	19.38	38.0788	31.6442	29.333	32.2363	43.7413	25.0874	29.4253	21.3985
IL22	0	0	0	0	0	0	0	0	0	0	0	0	0	0	0	0	0	0	0	0	0.0277311	0	0.0274118	0	0	0	0	0	0	0	0	0	0	0.0162121	0	0	0	0	0	0	0	0	0	0.0317258	0	0	0	0	0
VTN	2118.74	2062.57	2073.42	2165.3	2428.14	2323.19	1760.52	1871.36	2021.85	1920.62	2446.18	2337.42	2464.39	2133.01	2770.72	2121.19	2299.99	1987.39	2010.65	2461.49	2074.05	2463.28	2119.94	1758.58	2204.73	2206.22	2690.48	2079.88	2121.4	2161.15	2403.49	2395.9	1877.92	2075.95	2457.62	1854.36	2268.74	2321.1	2627.97	2422.84	2326.81	2043.31	2535.23	2362.77	2530.23	2363.16	2030.98	2375.11	2284.67
VIM	31.5627	24.4366	27.4774	9.28912	6.47097	13.616	38.4488	20.5383	33.0277	18.0432	47.7709	13.0308	21.9037	25.0166	15.4682	27.7182	10.0227	26.4314	34.5444	18.1154	76.8257	14.7686	33.6406	12.4809	46.9668	15.5069	6.84411	30.4346	16.2319	17.4881	20.2975	26.4284	15.3424	82.488	21.0321	39.7796	13.8489	31.2999	10.2288	28.9823	33.1492	15.7058	41.5158	35.367	14.4447	20.4031	16.0824	13.1035	17.6973
VCAM1	3.14824	2.22264	2.00051	1.59505	0.434446	0.502797	9.51088	3.38367	1.10456	2.74812	7.20163	5.44668	3.23946	3.40969	1.38437	6.54214	2.25408	8.58524	4.18984	3.74436	10.4931	0.956391	2.74119	1.81414	5.08704	1.73392	0.231225	3.06678	1.41459	3.76583	1.5885	8.21863	2.87493	3.75389	2.15263	2.86095	2.96201	3.53971	4.47689	3.62018	3.66953	2.30697	3.03675	2.34778	0.786739	5.44759	3.19606	1.42775	1.24166
PRDX1	123.341	129.125	98.6376	125.986	120.775	96.804	205.397	118.05	87.8329	118.931	119.619	132.571	115.936	129.412	135.572	83.9716	129.492	78.9649	135.011	100.725	156.779	121.68	209.563	117.497	154.366	136.482	121.365	93.9319	118.303	106.122	167.475	108.228	143.694	130.523	122.729	123.841	118.443	106.498	113.206	153.104	133.933	125.418	180.504	109.025	98.8222	94.0318	106.337	133.536	109.334
GFAP	0.0477482	0.0296527	0.0599734	0.0141339	0.0194799	0.0299246	0.0388277	0.0290818	0.0456247	0.0228309	0.0510154	0.0363978	0.0810395	0.0234045	0.0639195	0.0277286	0.0496757	0.0183047	0.041614	0.0175311	0.0241543	0.00288929	0.0132645	0.0623297	0.0441696	0.0140876	0.0301402	0.0250434	0.00943614	0.0136603	0.0276384	0.0313835	0.0508367	0.103554	0.0487843	0.0676338	0.0284903	0.0173824	0.0318745	0.0467632	0.082459	0.0622641	0.0457894	0.0399153	0.0160896	0.0144463	0.0329842	0.00907717	0.0304718
GBP2	4.09007	4.08608	1.65078	1.58305	0.793388	3.38647	4.8919	1.78273	2.43339	14.9504	4.02617	1.7295	2.1188	2.95501	1.27557	5.48763	1.01642	5.44646	3.03233	7.00657	9.99902	1.68389	9.22272	1.75284	3.85491	2.97356	0.529753	2.0573	2.9007	2.60167	2.3887	5.42148	1.95137	9.62803	1.42147	9.65259	1.88176	5.21529	1.30438	6.19245	5.2437	1.53048	8.04068	5.29689	1.49472	1.94444	1.79612	1.17658	5.24796
ALB	29219.5	30469.4	36798.2	42652.5	29556	39454	12849.3	35771.2	32660.5	31623.8	37456.2	37505.3	42829.2	33049.6	25604.6	14182.6	40451.8	17328.9	38016.1	33276.2	33033.4	31549.4	30778.8	39295.5	37308.1	53484.8	30638.2	39517	28123	20070.2	16913.8	25598.2	45301.8	31171.6	44486.6	30203.8	47718.7	46358.5	31440.8	26988.6	40572.5	36896.9	17275.5	43614.8	31626.5	13804.6	55227.3	54790.9	28346.5
SLC29A3	3.06042	2.53486	3.55667	2.64937	1.97297	1.56065	5.53312	1.48843	1.64234	2.37669	2.6428	2.62453	2.50194	3.25849	2.57075	2.39973	1.75719	3.97767	3.50481	3.06658	6.66369	2.29303	5.08308	2.84686	3.16961	2.75248	1.40958	2.40935	3.59462	1.75938	4.21458	3.71061	2.29585	5.62119	2.44415	1.78031	2.31132	2.05745	2.77539	4.85998	4.42991	2.09321	3.40037	1.94245	2.28386	3.73431	2.44512	2.47677	1.02952
OAS1	42.3842	3.40358	3.85935	4.47454	4.16192	8.76551	11.7287	6.07197	1.92594	5.59453	8.20724	7.80929	13.5704	46.1496	4.93753	5.02881	5.28322	5.67483	4.55637	5.76467	5.66246	6.94198	63.2245	4.48034	6.84674	2.53323	2.71145	2.38112	4.30297	4.49716	3.7147	18.753	20.2869	4.8951	19.7454	2.06929	5.49116	3.30604	9.19158	35.4896	16.9841	4.83911	4.54881	14.2066	8.5669	6.64688	5.04734	2.82156	5.76185
AGER	0.708884	0.521328	0.378503	0.393442	0.523232	0.157832	0.533856	0.176517	0.242311	0.334495	0.229976	0.270186	0.593653	0.480056	0.246442	0.372396	0.349342	0.402272	0.531296	0.322893	2.05252	0.651895	0.932819	0.417458	0.852683	0.405912	0.176633	0.324977	0.53456	0.24817	0.455544	0.578031	0.372403	0.45055	0.292701	1.00813	0.704959	0.478776	0.896622	0.723187	1.05012	0.705985	0.4696	0.611787	0.348878	0.169321	0.691418	0.540822	0.696447
UNC93B1	6.21925	3.9725	4.1308	2.10522	2.32788	2.32014	8.17673	2.51206	2.68046	3.06893	5.60054	3.7419	4.65683	8.67965	4.35687	3.23434	3.09314	3.56375	3.89541	3.31647	6.33458	1.70985	12.0773	2.5278	3.86404	2.1547	2.40407	1.91469	2.20671	2.6197	3.07566	6.06006	3.44084	5.54956	4.60247	3.07186	2.83991	3.15459	3.87101	7.8521	6.32148	2.4472	4.90246	3.99748	2.98622	3.7765	2.21528	2.76634	1.65171
TNFSF4	0.167094	0.137341	0.142449	0.178206	0.0852119	0.0785402	0.19367	0.18601	0.0748418	0.179446	0.0908792	0.172328	0.322414	0.419152	0.103878	0.107025	0.233916	0.169562	0.183563	0.104397	0.716824	0.084754	0.352237	0.164966	0.381077	0.134123	0.00581663	0.0441876	0.0825539	0.25308	0.0800072	0.249184	0.268161	0.266459	0.225952	0.0680993	0.219929	0.182488	0.0984211	0.405105	0.215443	0.229873	0.0883671	0.0900669	0.154011	0.0802923	0.207613	0.121456	0.268157
NOS1	0.00147739	0.00825744	0.029976	0.00655982	0	0	0.00831725	0.0250666	0.00794074	0.0028899	0.00910663	0.00675717	0	0.0282424	0.0093683	0.0064347	0.0149861	0.0226549	0.0634598	0.00697416	0.0249121	0.0214556	0.00738758	0.00619895	0.0132647	0.00762803	0.00699433	0.00332089	0.00145983	0	0.00481032	0.0166465	0.00589858	0.00873842	0.0204854	0.00545916	0.0176305	0.0145215	0.00591742	0.0120576	0.00735977	0.0251287	0.0177098	0.00712518	0.011948	0.0147506	0.0129534	0.00702149	0
ACTG1	339.243	310.292	248.842	254.844	257.553	542.036	960.284	326.413	631.491	326.787	425.248	309.26	161.145	222.887	413.63	1052.76	279.403	349.006	531.314	431.355	425.224	207.229	577.567	131.754	466.65	377.821	427.949	552.084	212.398	129.94	271.168	377.498	158.647	643.505	222.12	490.295	111.082	554.71	247.947	220.713	425.78	191.955	358.011	530.418	299.516	161.311	188.439	252.495	317.648
ACTA1	0.0129586	0.0482853	0.0187805	0.0383585	0.0396504	0.134002	0.133746	0	0	0.101392	0.0639011	0.0691469	0.0126886	0.0571663	0.0821716	0.0282201	0.0101113	0.0620972	0.0121005	0.030586	0.185734	0.011762	0.248393	0.0362483	0.0740394	0.0191164	0	0.0436925	0.0256091	0.033366	0.0562566	0.0365026	0.0431149	0.0510978	0.0189139	0.0957672	0.0386604	0.0849143	0.0519031	0.0317281	0.0645543	0.0330614	0	0.074996	0.0261997	0.0352857	0.0413155	0.0369523	0.0620239
ACO1	16.9242	23.4618	23.1192	20.5265	18.5221	25.2751	14.7897	19.8495	21.1056	20.0687	23.6017	25.2333	20.5614	16.6666	24.946	23.4092	22.4294	18.916	21.4472	23.8244	17.3887	14.349	7.82594	22.1678	21.3404	23.4476	14.5102	16.9432	16.7864	26.8305	21.7022	24.837	23.4638	18.0715	26.9046	21.7269	20.574	22.6841	20.4541	19.4129	20.6916	16.9467	15.5628	20.5366	19.0788	32.8382	20.6127	25.4806	21.6012
SERPINA3	3.28567	12.4702	0.937764	1.3763	8.70983	13.6081	1.81774	3.83061	7.81994	6.1845	6.28124	1.96412	1.07747	1.168	3.36599	5.09644	3.60978	3.45719	4.88073	19.1104	5.83438	4.96579	2.2959	8.75188	2.74192	0.777348	1.21983	3.80164	9.93894	5.25425	7.18245	1.86088	0.832781	7.07001	1.96237	10.5589	4.72782	9.59296	3.15036	1.72025	3.20795	1.02478	3.00968	11.7613	18.6129	5.85196	2.0908	1.87828	29.1715
CCL15	7.57536	4.22245	3.59959	2.65593	4.95245	3.03535	3.13443	3.97907	3.13716	3.8624	3.42936	6.51298	10.494	11.2125	4.00301	3.09206	3.28489	3.10641	2.93386	7.40606	2.76416	4.37351	18.112	6.40916	6.34535	4.53416	2.82205	4.20115	2.79779	3.48535	5.22952	3.60311	7.62738	5.49674	7.36815	4.1529	3.81611	4.51638	6.36678	10.2874	4.26865	7.09719	5.83549	4.82735	3.81643	4.3171	7.66145	5.3237	2.59156
CCL14	2.8624	1.52367	1.33985	1.25428	0.85226	0.963808	6.05541	2.3784	1.17856	1.36016	6.34884	1.63535	2.61708	1.4379	1.50943	1.67776	1.97913	3.77703	2.54557	2.03755	2.83303	0.973614	1.3681	2.1882	1.34473	1.76597	0.434875	3.36359	1.46982	3.02131	1.75591	1.38557	1.62473	0.893841	0.648737	2.42525	2.06861	1.83812	2.01762	1.35427	2.82824	2.61574	2.10277	1.61199	2.48623	1.85576	3.07511	1.98848	3.35844
CCL16	33.7362	38.1939	48.426	54.4524	41.3084	29.793	35.6251	33.7079	36.938	41.8716	20.7196	23.7267	27.2904	31.8039	40.714	12.8535	31.3508	55.9993	58.9902	25.5723	56.9149	56.4934	45.6315	45.1335	59.7601	29.5048	37.2599	44.3584	11.0642	57.395	49.8039	45.1058	79.2774	47.0437	6.0233	52.9712	37.9903	102.647	26.5844	84.8761	51.4418	23.1641	59.7083	67.4814	65.1874	31.6996	41.2427	35.7732	30.3379
CCL19	25.8058	5.55102	14.8514	1.01481	0.712041	2.36734	26.3185	9.4695	2.7249	4.01549	3.22744	6.82322	15.4783	16.3888	8.5376	11.2034	1.40074	3.4649	10.6166	3.39365	130.123	3.23622	84.4472	2.05745	90.6839	8.57001	6.2856	1.79343	11.9489	2.61073	5.00617	20.2272	4.57917	61.8897	24.1276	3.50099	12.7943	31.3964	3.04589	29.7909	8.79384	9.01176	33.4744	24.0495	4.08321	3.43986	1.55013	1.75377	5.15541
CCL18	1.05394	0.736333	0.422056	0.225772	0.127296	0.143402	0.208187	0.22624	0.981392	3.13759	2.37634	0.909113	0.896196	1.52941	0.381056	0.875794	0.216411	0.252523	3.66466	0.240032	22.9747	0.113284	1.22507	0.116374	5.91986	1.66728	0	0.607848	0.507003	0.440381	0.40637	0.488291	1.28268	14.7232	0.0506018	2.02408	0.551633	2.39294	0.194405	0.882798	3.09491	0.283046	1.7787	0.856075	0.224301	0.402784	0.663207	0.342719	0.345149
CCL17	0.343716	0.11643	0.0905702	0	0.0637392	0.146872	0.205228	0.122344	0.0559822	0.101869	0.0385211	0.23819	0.0611919	0.735171	0.19814	0.113412	0.170668	0.0299469	0.233422	0.147503	5.34795	0.141808	0.729154	0.131108	0.612105	0.115238	0.14793	0.245829	0.0926264	0.080455	0.0678255	0.220046	0.08317	0.246423	0.182428	0.0865959	0.248591	1.12614	0	0.433531	0.280187	0.0531472	0.973862	0.180837	0.157938	0.0567226	0.174342	0.267308	0.179469
CCL26	0	0.0766854	0.0795376	0	0.0279875	0	0.25747	0	0	0.0894599	0.0338287	0	0.026869	0.121053	0.0290006	0.0199193	0	0.0525979	0.051247	0.0215893	0.231355	0.0498137	0.0457381	0	0.134386	0.0202401	0	0.0308405	0.0271144	0.0235515	0	0.0386483	0.0547791	0.0811522	0.0801028	0	0	0.0899058	0	0.0447908	0.109358	0.0466731	0.0657872	0.105872	0.0277398	0.0249065	0	0	0
CCL22	0.813549	0.166357	0.268402	0.0244734	0.0539683	0.422814	0.0372359	0.0431624	0.681382	0.073315	0.08154	0.181509	0.233152	0.106988	0.0978634	0.062417	0.108379	0.0697295	0.296459	0.307026	1.94063	0.012007	0.512645	0.0740065	0.593854	0.078058	0.0313133	0.230446	0.228746	0.0510913	0.165106	0.400575	0.0616179	0.684627	0.106193	0.152753	0.289414	0.816263	0.0662301	0.507425	0.243825	0.0675	0.134786	0.446588	0.0802361	0.0420239	0.02636	0.0880177	0.481199
CCR3	0.00542967	0.0151737	0	0.00401808	0.00553788	0	0	0	0.00486393	0	0.0133874	0.0124169	0.0159497	0	0.00573835	0.00394143	0	0	0.0405609	0	0.0228891	0	0	0.0151881	0.00886362	0.0320392	0	0	0	0.00466014	0.0117858	0	0.0144522	0	0.00792497	0	0.0107992	0.0118598	0	0.0664706	0.00540968	0.00923521	0.00650865	0	0	0	0	0	0.00519763
CCL4L2	1.22035	2.72573	1.04509	0.636265	0.579903	3.41558	1.2231	2.28954	0.69567	2.47752	1.60702	1.46938	2.75648	2.01883	1.30438	0.523463	1.76375	2.77775	7.4588	4.77881	6.33703	0.44055	4.438	0.853405	1.76577	9.38994	0.246197	1.04425	0	1.80913	1.12881	1.26955	2.44539	10.9501	0.678064	7.34051	1.47562	11.8738	1.05534	5.53447	3.88245	1.54496	1.7787	5.14982	0.560753	1.8377	3.22761	1.9245	0.637199
CCR7	2.804	0.34539	0.369431	0.228652	0.196961	0.0580927	0.492847	0.292365	0.276786	0.16117	0.438046	0.247308	0.862249	0.340764	0.122455	0.190647	0.204926	0.133256	0.548187	0.200553	4.5393	0.0911463	2.21454	0.172859	1.85995	0.205112	0.109709	0.190995	0.251879	0.172373	0.100602	0.946513	0.323826	2.12452	0.428428	0.242616	0.967898	1.71253	0.154695	1.40586	0.338627	0.164231	0.333342	0.268227	0.0546611	0.112179	0.178552	0.168874	0.251409
CCL27	0	0	0	0	0	0	0	0	0	0	0	0	0	0	0	0	0	0	0	0	0	0	0	0	0	0	0	0	0	0	0	0	0	0	0	0	0	0	0	0	0	0	0	0	0	0	0	0	0
CCR8	0.0440965	0	0	0	0	0	0.0137916	0	0	0.00958402	0	0.0224094	0.0431779	0.0216145	0	0	0	0	0.027451	0	0.334604	0	0.11025	0	0.09598	0.0108418	0	0.0165201	0	0.0126156	0	0.124214	0	0.01449	0	0	0.0146174	0.0802649	0.0294367	0.13196	0	0	0	0	0	0	0	0.0139716	0
CCL2	13.647	11.4859	9.85373	2.09345	3.98963	3.22792	14.022	4.48145	22.851	15.4621	14.3827	2.86284	2.14911	4.54716	7.89698	10.9332	3.0598	9.09655	7.33263	7.1375	23.8096	3.81611	17.2187	4.1885	31.8245	10.0444	4.72207	13.3206	8.44365	6.42992	5.56879	4.76744	8.67213	119.857	9.41119	41.2538	2.4155	19.6237	1.40656	11.3289	17.9119	5.79882	15.6807	47.1773	3.66836	4.33845	6.88111	6.23091	9.37529
CCL21	45.2248	24.4918	18.8394	5.50807	2.50197	10.9194	175.95	18.9497	5.35285	14.8327	23.1335	5.08242	27.0582	52.5361	12.9405	18.1876	9.73399	23.1686	11.649	4.00845	105.585	19.3731	112.337	5.24904	106.582	12.0625	17.5195	4.99563	17.0503	11.1929	16.2473	33.6641	13.8819	118.225	35.7126	7.28256	16.305	48.0402	8.9436	39.391	16.231	26.7818	70.4226	46.2107	9.79215	26.2618	5.84912	3.12888	12.0824
CCL7	0.044897	0	0.0325339	0	0	0.0422064	0	0.0146492	0.040219	0.014637	0	0	0	0	0	0.0162955	0	0.0215146	0	0.141293	0.0189266	0	0	0	0	0	0	0.0756898	0	0	0	0	0	0.597498	0	0.0829501	0	0.0735498	0	0	0.0223659	0	0	0.476365	0.0226933	0.0203754	0	0.0213378	0.0214891
CCL3	4.07171	3.56342	0.601377	1.04597	2.80384	2.26737	2.95656	5.78803	2.91565	7.87158	9.08004	3.85505	2.1966	1.08689	4.45394	6.59852	4.23945	5.45578	4.8071	7.40677	15.3825	1.76548	3.94453	1.88617	5.96945	17.4649	0.537162	2.22981	2.35761	7.53463	2.1814	2.35599	2.21759	15.9404	0.766526	5.95352	3.9589	8.32718	1.42829	3.0056	12.519	4.06928	3.24871	9.18065	1.65169	4.54313	5.61233	7.46936	3.05362
CCL11	0.107728	0.050176	0.0260211	0.0132868	0.0366249	0	0.0505394	0.0585833	0.128671	0.0819483	0.132807	0.0136866	0.0351612	0	0.0189754	0.195501	0.0560382	0.0344153	0.100594	0.0565042	0.27248	0.0814839	0.418976	0.0251118	0.263789	0.158919	0.0212504	0.0403585	0.0532237	0.24656	0.194865	0.0252879	0.023895	0.530987	0.091721	0.414655	0.0714209	0.215696	0	0.0586141	0.0894427	0.045808	0.279793	0.346367	0.0907521	0.0162966	0.0715555	0	0.206248
CCR5	0.870521	0.466893	0.336432	0.605163	0.123764	0.148791	0.722738	0.323631	0.236309	0.588243	0.390246	0.71989	1.37932	0.969768	0.156123	0.58213	0.333448	0.465188	1.07398	0.659989	7.29054	0.225071	1.70161	0.538666	2.37707	0.494217	0.0561989	0.527733	0.57345	0.316971	0.177506	0.579598	0.631929	2.12718	0.462031	0.209572	0.566641	0.8931	0.507158	2.47587	1.25104	0.457656	0.392107	0.875294	0.208003	0.225068	0.353241	0.225669	0.176765
CCL23	1.89005	3.15449	0.760888	2.03974	0.401608	0.666296	11.9458	1.66165	1.19929	2.41338	1.97407	1.34071	1.3109	1.65986	0.832294	2.24856	2.53987	2.66682	1.61782	3.18058	2.85507	0.452711	1.20326	3.4512	1.1356	1.31665	0.155347	2.41927	2.51606	4.82149	0.854711	1.70073	1.18782	1.50091	0.593878	0.97	2.03622	1.14677	2.31313	2.01389	2.11848	2.18782	3.39847	1.89904	2.41487	2.12057	2.78285	0.998079	1.75902
CCL25	0.646421	0.145979	0.0567781	0	0.0199789	0.0552439	0.036759	0.0383486	0.0175475	0.0383167	0.0965947	0.0597282	0.230166	0.777728	0.0621064	0.0568778	0.0611378	0	0.0182914	0	0.0825766	0.0177798	1.43661	0.054794	0.0639543	0.0577937	0.208658	0.0660468	0.212913	0.0336246	0.085039	0.137946	0.0651737	0.115861	0.100068	0.0361911	0.0974003	0	0.156916	1.29495	0.136615	0.166589	0	0.340098	0.0396043	0.0533388	0.0624537	0.130336	0.0562542
CCL3L1	0.553893	1.28992	0.248467	0.283021	0.107606	0.805844	0.494958	0.58521	0.295345	1.10065	0.877934	1.26667	1.34297	1.22174	0.320566	0.172318	1.42005	1.17545	1.07137	1.22434	2.34608	0.275315	2.74771	0.0184449	0.925727	6.94533	0.109261	0.340904	0	0.871551	1.00191	0.297189	1.9043	2.56111	0.548587	1.93706	1.06231	2.85177	0.475396	1.9589	1.83951	0.72901	0.490067	1.65367	0.186644	0.825934	2.11285	1.46665	0.214614
CCR1	3.17091	3.66748	0.411231	1.22314	0.484754	1.26038	4.58594	1.40264	3.01845	3.21922	7.63453	2.84974	2.41026	1.62728	1.33447	5.15971	1.16237	4.76584	4.61694	10.7046	7.84087	0.444274	3.03283	4.78216	3.16717	2.22374	0.100751	3.87473	1.77339	3.75044	1.10865	4.08636	3.20042	6.2727	2.0397	1.13369	1.80595	5.33013	2.15937	5.30319	4.55863	1.37548	1.30953	6.20603	1.23343	4.03061	1.53795	0.957476	4.08115
CCL24	2.44911	1.60869	0.136516	0.348537	0.128098	0.560826	1.59089	0.758126	0.759435	1.12601	1.50963	1.34035	0.0922341	0.600231	0.298654	0.52423	0.318496	0.36111	0.410474	0.691696	1.90603	0.0284996	0.287846	1.4492	3.48546	0.60215	0	0.458759	0.27923	1.1049	0.102233	1.7247	0.835744	0.80477	0.458286	0.145028	0.999198	1.54312	0.880334	1.3838	0.688231	0.400542	0.188192	1.12058	0.158706	1.96645	0.525567	0.089536	0.811538
XCL2	1.47441	0.862405	0.745401	0.405989	0.104916	0.128935	1.06169	0.648895	0.276443	0.38007	0.338167	1.01937	1.14153	0.151263	0.833472	1.36897	0.668864	0.953	0.768433	0.755357	1.47436	0.49796	1.9146	0.719353	1.5113	0.202329	0.16233	0.924889	0.474335	0.941727	0.37214	0.869278	0.775763	0.777433	0.425395	0.538479	0.852468	0.486817	0.274673	3.60998	0.649085	0.874812	0.904253	0.496102	0.450612	0.43571	0.68326	0.717027	0.196939
CXCR4	26.2808	12.4071	8.33214	3.92578	1.79467	3.22642	4.42174	6.12218	15.3803	6.99744	14.1537	9.11035	11.2077	14.0262	5.19225	11.5527	3.2965	3.0472	6.9221	6.67524	62.7567	1.33621	11.601	2.47321	38.6003	7.4403	0.855719	6.06014	3.56345	6.7287	3.46965	9.66776	7.50643	51.9694	8.11799	12.7545	3.07525	6.84014	7.57111	26.596	13.5911	10.2158	12.0082	6.07479	6.10248	6.90236	3.39522	4.28072	8.50541
CXCR6	0.817277	0.847507	0.297976	0.654252	0.120579	0.0869773	0.747543	0.34549	0.391385	0.325094	0.563967	0.713117	1.50991	1.02795	0.434586	0.608192	0.34492	0.502478	0.441575	0.303304	12.117	0.205282	1.34939	0.510424	1.86279	0.348801	0.048669	0.138647	0.660271	0.339694	0.189674	0.586399	0.533577	1.6316	0.536416	0.270655	0.485606	0.606274	0.391167	2.36181	0.870601	0.668817	0.554539	0.356972	0.244219	0.321915	0.340053	0.210089	0.300147
CCR4	0.513277	0.134111	0.32658	0.0972751	0.0319211	0.0353061	0.146828	0.183813	0.145789	0.102033	0.146617	0.171774	0.208389	0.202499	0.0992298	0.149945	0.0537252	0.209967	0.216264	0.137892	0.939383	0.011363	0.386033	0.0875464	1.3437	0.129275	0.00740845	0.105525	0.092776	0.0537233	0.0815221	0.185137	0.141617	1.03048	0.169018	0.0983006	0.292566	0.362315	0.11282	0.669228	0.212038	0.117113	0.0975435	0.0724517	0.101244	0.176124	0.0997846	0.053548	0.0838876
PTK2B	1.93169	1.21934	3.00127	2.70357	2.05487	1.10654	2.36697	0.941835	1.4329	1.62415	1.89065	1.9472	2.3123	2.41319	1.95892	1.25686	2.21419	3.34221	2.09794	2.04239	5.4418	1.54718	2.19399	1.72486	2.669	2.85862	0.881557	1.01278	1.31029	1.5112	1.04692	2.92703	2.70242	2.30387	1.58615	0.769281	3.05756	2.90177	1.9905	2.66475	2.97811	1.24195	1.22071	1.94803	2.20209	0.937607	2.24043	1.87326	1.13847
IL4	0	0	0	0	0	0	0	0	0	0	0	0.0361071	0.0231901	0	0	0	0	0	0.0221151	0.0186333	0.0199678	0	0	0	0.0193309	0	0	0	0.0468039	0	0.025704	0.0333566	0.0157596	0	0	0	0	0	0	0.019329	0	0	0.0283898	0	0.0478834	0.0214964	0	0	0
CDH1	29.6037	28.0151	36.4993	15.8962	16.6595	27.641	19.8282	36.2547	29.8541	27.7093	20.2447	29.2224	24.4758	44.4913	25.2574	25.6081	24.1318	29.2709	20.3013	35.5721	18.5072	18.2902	47.6081	17.3005	23.641	14.4028	12.799	17.5365	20.5188	19.3919	29.1068	26.972	27.2999	35.815	43.671	34.1734	26.3957	33.0949	27.2406	53.2695	9.90241	21.9195	12.4517	19.1463	25.5068	32.7398	14.4792	18.8468	19.2777
LTBP1	3.60023	2.05607	4.13739	1.74291	2.00854	2.9198	2.42315	3.35333	3.20143	4.78279	2.96868	2.73433	2.68146	3.71598	2.57851	3.21786	2.59054	4.32193	4.26276	2.97603	5.20163	1.67949	1.71171	1.91507	3.47797	2.7998	1.22639	3.65713	2.41081	3.78421	3.07829	3.09751	4.96904	5.8969	3.65173	2.8985	4.22696	2.27774	4.82257	2.90809	2.76793	3.7137	1.14071	2.42728	2.81379	2.2169	2.53253	2.9598	3.9069
IL13	0.00671045	0	0.00972524	0	0.00684418	0	0	0.0131371	0.258484	0.00437539	0.0330905	0.0204611	0	0	0.21985	0.0194846	0	0	0.0125322	0.00527954	0	0	0.0055925	0	0.0164316	0.0049496	0	0.00754188	0.00663069	0	0	0	0.00446531	0.0396907	0.00489717	0.00619899	0	0.0952725	0	0.01643	0.0534859	0.00570683	0.0160879	0.0194179	0.00678362	0	0.00534869	0	0.0256947
IL10	0.166502	0.291958	0.0993617	0.297167	0.0599367	0.0644512	0.211365	0.0830887	0.324629	0.447028	0.531271	0.350903	0.220575	0.417669	0.0517554	0.24884	0.229267	0.253443	0.146331	0.14641	0.784477	0.0355596	0.236714	0.109588	0.575589	0.382883	0.0115921	0.0880624	0.116134	0.159717	0.0956689	0.206919	1.11447	0.704823	0.150102	0.0542866	0.11688	0.213931	0.0980728	0.34372	0.409845	0.14993	0.187849	0.207838	0.118813	0.355592	0.335689	0.186194	0.318774
IL2	0.0519385	0	0.025091	0	0	0	0	0.0112978	0.0155089	0	0	0.039592	0	0	0	0	0	0	0.0161664	0	0.13137	0	0.0288571	0	0.0565244	0	0	0	0	0	0	0.024384	0.0115204	0.0853343	0	0.0319866	0	0.0378156	0	0.0282594	0	0.0441706	0	0	0	0	0	0	0.016573
PPARG	1.46519	2.44428	1.90833	1.58035	2.5932	1.50792	4.5331	1.54044	2.02884	2.04805	2.02469	1.66074	1.30808	1.69688	1.27522	6.60747	0.874251	1.86772	2.53513	1.90619	2.96719	1.28209	2.06309	2.27694	2.96635	1.08425	0.974744	3.03515	2.80565	1.37671	4.57311	2.0906	1.60266	2.95483	2.0442	2.86185	1.65707	4.76914	2.21509	2.11805	2.21832	1.16054	2.4279	3.10364	1.61186	2.00786	1.71744	0.987632	1.79676
FGR	1.95738	1.38181	0.775869	0.73457	0.500519	1.47311	2.05633	0.968003	1.41374	2.09075	1.6087	1.63236	2.32614	1.15624	1.21998	2.4248	0.722311	1.48579	2.4266	2.89133	7.01961	0.774435	2.06815	1.52091	2.26221	1.8304	0.158405	1.25351	1.26186	1.10562	0.774702	1.72008	1.30249	3.69422	1.00522	2.12244	1.72471	2.21688	1.25082	2.86275	2.15019	0.735095	0.875704	3.22737	1.65739	1.06294	0.92899	1.02833	2.24207
MIF	6.70807	19.8204	28.8869	11.1434	30.3603	11.9881	22.0947	14.1014	10.8603	7.27834	37.2352	16.5788	21.501	24.4806	28.2285	7.27879	31.4185	10.2964	2.87094	4.31559	8.05636	13.1129	22.8716	32.4463	22.4144	8.62008	20.4895	14.725	34.3673	11.5447	20.6657	16.1401	33.6407	21.9565	15.311	17.7351	4.55152	24.8972	11.2649	17.3224	31.659	7.36872	13.5694	30.0602	19.1428	8.73651	8.10375	21.8019	29.9331
CRP	183.962	616.514	488.104	434.136	2688.46	801.331	586.564	101	1455.65	866.932	561.424	408.991	40.0666	7.06896	144.205	10652.8	358.583	4047.7	306.267	1320.12	1292.89	1579.93	140.198	356.842	293.08	73.7805	688.023	1158.49	5858.08	5750.19	3214.22	3882.35	81.3339	232.984	58.9101	1783.77	400.078	322.733	637.59	80.6878	205.518	113.481	4159.36	221.168	520.875	8918.62	67.2537	32.7167	3434.58
JAK2	1.3943	0.682121	0.731721	0.534464	0.293284	0.449487	1.00706	0.800779	0.703884	0.978883	0.816162	1.04501	0.906895	1.38654	0.162551	1.17961	0.566145	1.13441	1.07717	0.997019	2.92619	0.449166	1.68032	0.72018	1.33183	0.545042	0.138509	0.928208	0.564967	0.645695	0.689493	0.979534	1.11692	1.05476	0.954093	0.645559	0.831282	0.748594	0.850413	2.24587	0.952761	0.742171	0.384777	0.751459	0.415752	0.874042	0.541018	0.527583	0.979429
PTK2	2.20206	1.84117	2.08808	2.01558	1.76282	1.86998	2.7315	2.18586	2.02692	2.4359	2.06122	2.57378	2.28733	2.80277	1.80578	2.33429	2.46072	2.73061	3.01328	2.23051	2.33915	1.49201	3.11937	2.45481	2.81112	1.85923	0.962751	1.89975	1.80674	1.67338	2.27365	2.37672	2.8537	2.6683	2.8159	2.25432	2.25296	2.15243	2.15134	2.83501	2.16446	1.65212	1.22857	1.5801	2.06076	2.59883	1.92937	1.74069	1.79756
PTGDR	0.178848	0.196353	0.0740568	0.155986	0.045603	0.0180139	0.353598	0.133384	0.0457751	0.124943	0.0551208	0.194762	0.262683	0.131497	0.0810066	0.278201	0.0548234	0.140799	0.137182	0.13066	1.31402	0.110155	0.292781	0.0625352	0.32324	0.0848041	0.068039	0.157935	0.170411	0.224768	0.110918	0.0899627	0.199767	0.138527	0.0978902	0.0531053	0.177858	0.153469	0.166294	0.250226	0.248193	0.108642	0.0918808	0.178671	0.0516566	0.0637732	0.106916	0.115357	0.0550301
CD86	2.0259	1.53499	0.695172	0.622236	0.333828	0.49867	2.25033	1.00534	0.909936	1.78456	2.78276	1.48839	1.64664	1.00409	0.858816	1.74508	0.607647	1.73069	2.04983	2.90367	6.75612	0.220251	1.89062	2.02053	1.97141	0.85329	0.0667904	0.856223	0.713742	1.206	0.692085	1.82011	1.32932	4.22233	0.963683	1.07389	0.802507	1.80578	0.892808	2.70811	2.33892	0.758272	1.6438	1.8398	0.621815	1.86955	0.85912	0.439847	1.53417
HCK	3.66534	3.20427	1.17138	1.72947	0.77963	1.36061	5.60253	1.38198	2.01496	3.1947	5.91669	3.52956	4.12273	2.4047	1.9799	5.75802	1.67199	3.28467	4.15981	4.92457	16.5819	0.642632	3.52988	2.88307	4.4697	2.90688	0.155728	2.78858	2.29689	2.94152	1.68642	4.15639	2.70168	5.6824	2.20394	2.29205	2.95342	3.69509	3.01146	5.13913	3.96397	1.58255	3.32721	4.23045	1.27944	4.10028	2.2723	1.51271	3.83858
VDR	0.382408	0.337142	0.366176	0.159182	0.111437	0.215053	0.140959	0.285197	0.825822	0.169195	0.180996	0.169176	0.210623	0.155644	0.180423	0.28255	0.095909	0.176705	0.232743	0.580239	0.736943	0.260323	0.384147	0.257872	0.284261	0.120884	0.105068	0.683058	0.192305	0.360445	0.211222	0.336623	0.177216	0.949169	0.266616	0.637133	0.152795	0.932227	0.102567	0.38455	0.326572	0.0784	0.241479	0.289815	0.476319	0.0929715	0.0898088	0.139553	0.408555
OLR1	0.247154	0.047227	0.110213	0.0187589	0.0387814	0.02383	0.0356768	0.107523	0.175986	0.210736	0.0859384	0.144924	0.0620526	0.0652323	0.060278	0.138008	0	0.151841	0.331387	0.114677	0.785426	0.0230085	0.507024	0.106362	0.310357	0.154253	0	0.0284899	0.112715	0.0707085	0.0550236	0.0803307	0.0716889	5.51631	0.0462484	0.91912	0.0630219	0.56061	0.0253828	0.574104	0.2715	0.091621	0.0379831	0.378987	0.0384383	0.0517685	0.0303075	0.102403	0.127395
TXK	0.239931	0.197515	0.0970395	0.0991002	0.108129	0.104908	0.240829	0.160213	0.129959	0.156442	0.123818	0.182896	0.267715	0.0574353	0.0943522	0.230874	0.12626	0.176473	0.229253	0.166819	0.550414	0.116485	0.158107	0.234121	0.17762	0.119353	0.0264161	0.100338	0.115783	0.205927	0.127173	0.290775	0.178222	0.11001	0.118089	0.0618542	0.210858	0.201097	0.268186	0.204926	0.100067	0.0854151	0.0668861	0.107641	0.197422	0.0962259	0.0933972	0.121986	0.106827
RNASE2	0.436215	0.262931	0.0371878	0.0379775	0	0.0723659	1.08342	0.117213	0.0459722	0.401539	0.158166	0.1956	0.175876	0.150929	0.135592	0.279398	0.0400432	0.0491843	0.143763	0.161505	0.562483	0.0698711	0.384927	0.143553	0.167552	0.189265	0	0.144195	0.101419	0.44046	0.167093	0.21684	0.136597	0.505903	0.168534	0.402967	0	0.140118	0.102775	0.460722	0.255652	0.10911	0.153794	0.297004	0.389092	0.13974	0.0204525	0.0731704	0.0245631
CD79A	6.16122	1.24873	1.69992	0.457852	0.184051	0.0363515	1.68107	0.445802	0.935272	0.319365	1.28711	0.805695	3.06692	1.61109	0.80372	0.954377	0.382182	0.40766	0.553658	0.405643	5.7597	0.245688	3.60938	0.198305	2.95633	0.456351	0.198323	0.825739	0.343882	1.05096	0.293775	6.86226	1.18364	2.45235	0.790156	0.46438	1.88428	2.78726	0.90347	3.40839	0.654949	1.19484	0.911609	1.05679	0.312723	0.456272	0.79109	0.58809	0.481211
CD79B	2.17015	0.92836	1.43084	0.833998	0.218491	0.288942	3.04121	0.686815	0.325397	0.90487	1.73382	0.901687	1.76015	0.821766	1.10247	0.94655	0.675874	0.794456	0.826234	0.512953	2.93691	0.338158	1.87847	1.00306	1.92337	1.0511	0.0661418	0.669952	1.03997	0.807387	0.464996	2.58427	1.05982	1.00998	1.12833	0.559265	1.55608	1.6377	0.708802	1.5127	1.07644	0.689125	2.54558	0.727696	0.668503	0.81157	1.32145	0.823344	1.05208
LYN	4.05628	2.74857	2.07455	1.90999	1.34816	2.12891	4.62295	2.84323	2.02867	3.49236	3.90779	2.90103	3.00567	3.17351	1.91006	5.54336	2.0872	3.39521	4.08894	5.72715	8.38997	1.58358	4.65702	3.83325	3.71222	2.4351	1.08992	3.03455	1.92511	2.93835	2.706	3.92631	3.14937	4.75207	2.54418	3.669	2.72867	4.03658	2.64087	4.72673	3.33919	1.98453	1.97498	3.48956	2.51097	4.03423	2.19953	1.56308	3.99388
SYK	1.66214	0.938702	0.813741	0.643904	0.212382	0.251683	2.48412	0.706123	0.592917	1.01102	1.91614	1.19333	1.59839	1.23028	0.683791	1.49808	0.812393	1.37917	1.67708	1.19947	6.13844	0.280133	1.67653	0.842512	2.12455	0.935262	0.0792178	0.585082	0.576856	1.60848	0.472175	2.33054	1.33615	2.68689	1.23471	1.17134	1.1944	1.46602	0.990418	2.07578	1.61898	0.578702	0.931589	1.10828	0.541294	1.4614	0.720216	0.703359	0.615798
BTK	0.897724	0.457576	0.312987	0.372906	0.107973	0.135347	1.05687	0.359234	0.280707	0.676454	1.06495	0.723057	0.879023	0.479468	0.277468	0.971348	0.33702	0.82385	0.751286	0.85955	3.17033	0.242144	0.917561	0.544874	1.02999	0.393546	0.0200473	0.404533	0.364027	0.581504	0.197621	1.03775	0.636819	1.14796	0.546984	0.273826	0.619032	0.624329	0.48338	1.296	0.97458	0.345718	0.472071	0.702531	0.205475	0.726422	0.448906	0.293828	0.316179
BLNK	5.62905	6.42865	3.30315	8.26849	7.65498	10.3941	6.77361	4.74906	12.6776	12.6525	5.48232	6.68692	5.25229	4.13094	3.29943	12.2893	4.36326	9.28607	7.0084	10.9175	8.11096	5.2873	7.78785	4.90019	6.35537	3.94867	4.71757	15.161	10.3177	6.98304	8.12273	9.42121	4.74388	5.68493	3.75985	12.5006	6.42017	6.08396	4.1929	5.5804	5.61889	4.15159	5.93438	8.57381	6.8103	7.9092	5.85136	5.59742	23.888
VAV3	0.455617	0.622982	0.305056	0.167598	0.0679382	0.102695	0.509996	0.521617	0.5609	0.290125	0.482851	0.343248	0.417428	0.37613	0.174586	0.39843	0.180872	0.339626	0.704102	0.456988	1.00639	0.0701338	0.435226	0.286943	0.469749	0.200458	0.0283816	0.559982	0.223784	0.400191	0.196639	0.382773	0.363461	0.341455	0.383058	0.258442	0.376254	0.325908	0.240117	0.608874	0.339791	0.169945	0.162889	0.28527	0.799964	0.29746	0.214497	0.136761	0.183641
VAV1	1.35004	0.700067	0.502186	0.51618	0.169823	0.241136	2.29275	0.50804	0.346687	0.927208	1.72535	1.28639	1.32632	0.99261	0.684859	1.66274	0.625019	1.42326	0.979097	1.39143	5.58873	0.269584	1.08762	0.912628	1.91001	0.584193	0.031957	0.541175	0.600297	0.764743	0.463986	1.82538	0.967226	2.07614	0.899849	0.503014	0.895042	0.958368	1.20764	2.18161	1.51096	0.493694	1.35399	1.09818	0.263854	1.5072	1.00434	0.556073	0.710789
VAV2	9.05917	9.8491	13.6381	11.7679	10.3421	10.7183	14.5719	8.13226	7.81594	12.4161	6.38479	12.4988	8.69017	12.5242	11.1777	8.96698	8.88835	10.5874	8.70125	10.5262	8.52903	9.46677	12.2583	8.6933	11.4936	6.88571	6.61806	8.04337	11.4816	6.51692	10.1984	11.1409	16.6326	13.2226	12.2595	9.70417	13.4508	15.2707	12.3795	10.8302	9.79354	9.11349	7.46303	7.82715	9.03732	8.96841	7.61757	8.78921	8.57737
RAC1	47.6923	46.8783	28.735	26.3572	23.6678	26.0899	49.9673	40.0785	47.6218	36.0211	38.3555	32.566	29.5751	32.9889	28.2789	36.7698	27.7132	31.8753	45.2836	39.5245	44.2488	27.4718	46.9642	31.1417	33.3062	22.843	32.0375	35.5758	29.2613	30.318	36.5286	32.1312	31.6322	49.8052	30.2013	52.7929	25.2423	30.3235	24.7313	42.9348	38.3679	32.6338	34.7224	36.5989	46.9923	32.898	26.8419	24.6769	36.6972
RAC2	7.62068	3.90583	3.3599	3.10851	1.07692	1.71188	8.72254	2.48651	2.40578	3.69673	6.22544	4.49683	9.245	5.4118	4.4151	5.95402	2.57909	3.23384	5.40134	4.61113	23.907	1.63897	7.97713	3.73474	9.54258	3.84326	0.307895	3.7235	3.44752	3.64463	2.43309	8.02837	3.8949	7.70852	3.61271	3.14532	4.00229	6.78521	4.25977	11.44	7.36393	3.03875	4.37492	6.58308	1.85633	3.29874	2.99442	2.56	2.79788
RAC3	4.93525	4.07733	4.37608	4.47839	5.11124	2.50461	6.52337	3.43585	1.67067	2.93665	2.34608	4.87424	5.92563	4.94387	6.27507	1.27092	4.80119	1.70229	1.78888	1.29762	2.24628	3.97286	4.48311	2.11158	4.43211	4.05196	3.76897	0.884055	4.51304	1.30667	2.06541	2.32294	5.16667	3.16421	5.12936	0.925883	3.50746	2.74345	5.15777	4.10034	2.52806	4.62871	6.49388	3.48766	2.27009	2.49884	3.2562	4.55842	2.05247
PPP3CA	4.57848	3.42031	3.11844	2.97015	2.5547	3.38529	4.15642	5.67241	5.35316	3.8455	3.05124	4.60909	3.14763	3.07121	0.903341	3.08076	4.57288	3.33374	4.59802	3.9355	3.81943	2.10485	2.94541	3.51884	3.96152	2.28336	2.65227	5.11653	2.34282	3.00141	4.45283	2.96777	2.98235	4.13975	3.04026	4.25698	3.69572	3.26317	3.53517	3.40305	3.02874	3.12572	2.09375	2.73146	3.92963	3.23481	3.66418	2.68818	4.50377
PPP3CB	3.1794	2.83064	3.15271	3.1099	2.45922	2.11294	3.55054	3.62839	2.97077	3.45426	3.34757	4.03839	3.05731	3.08703	2.58442	3.02573	2.85174	3.04713	4.16209	3.28538	6.07942	2.35078	3.96507	3.97871	4.21237	2.71259	2.2281	3.41946	2.72449	2.79408	3.16173	3.03174	3.14818	4.36768	3.05577	5.39987	3.08994	3.29371	2.89421	3.81466	3.38368	3.16316	2.4937	3.51793	2.81808	2.97554	2.8434	2.92811	3.10178
PPP3CC	3.28787	3.06276	2.04353	2.13638	1.74486	2.70134	3.64926	2.32	3.02312	2.43572	3.24592	2.4146	2.24441	2.96769	2.33065	1.9404	1.7468	2.24803	2.60214	2.79709	4.15243	1.64985	3.44743	1.90669	3.36	1.57238	1.37622	2.1856	1.51214	1.55434	2.05254	2.03301	2.48133	3.45856	2.50185	3.92007	2.1399	2.90473	2.46249	3.53419	2.67654	2.10279	1.97062	2.4881	2.54008	2.44441	2.21052	1.75951	2.76994
PPP3R1	12.9615	10.7915	8.14836	9.11431	8.75442	10.4409	11.2967	12.0258	12.7875	7.92535	8.728	10.4161	9.92189	9.8348	8.23726	11.5247	8.4459	9.87152	10.1075	10.4786	10.5831	7.76467	9.49145	12.2305	7.70652	8.05191	8.16804	13.3373	7.76982	8.75125	11.5164	7.32648	11.0245	8.23995	9.45906	12.9953	7.9916	10.8337	7.91411	13.31	9.24624	9.35725	6.53251	9.20712	11.5712	10.3109	8.42565	7.03072	13.3836
PPP3R2	0	0.0106564	0	0	0	0	0	0	0	0	0	0	0	0	0	0	0	0	0	0.00450015	0	0	0.00476692	0	0	0	0	0	0	0	0	0	0	0	0.00417424	0.00528388	0	0	0	0.00466819	0.00569877	0	0	0	0.0057822	0	0	0	0
CHP2	0	0	0	0	0	0	0	0	0	0	0	0	0	0	0	0	0	0	0.00759454	0.147173	0	0	0.00677815	0	0	0	0	0	0	0	0	0	0	0	0.0118708	0.0150264	0	0	0	0	0	0	0	0.0156898	0.00822179	0	0	0	0
NFAT5	0.826848	0.453339	0.546094	0.298076	0.297574	0.353115	0.385691	1.03984	0.843335	0.598431	0.212605	0.879711	0.474208	0.804213	0.166032	0.953484	0.346548	1.00075	0.912175	0.699789	0.874394	0.442795	0.452835	0.551792	0.879287	0.280545	0.0517273	0.560233	0.191416	0.270685	0.64484	0.680437	0.733348	0.619477	0.888752	0.419014	0.732995	0.723708	0.976977	0.856063	0.285978	0.383738	0.0608855	0.282559	0.674662	0.479243	0.313522	0.395215	0.535967
NFATC1	0.987026	0.857752	0.4954	0.181815	0.241869	0.580425	0.525195	0.612037	1.44876	0.367752	1.18256	0.291513	0.311695	0.672299	0.54189	0.609481	0.20504	0.54874	0.76606	0.527789	1.13478	0.259846	0.835053	0.319721	0.782963	0.302556	0.154243	0.708333	0.379985	0.366726	0.670102	0.719153	0.342613	2.48726	0.46306	1.28086	0.329311	1.27862	0.320889	0.7515	0.704552	0.305239	0.816949	0.713005	0.388749	0.329652	0.267351	0.387867	0.43152
NFATC2	2.60692	1.55507	1.15208	0.899708	0.701085	1.78033	1.76596	1.49828	4.56168	1.19823	1.58817	1.59512	1.08744	0.883585	0.736348	1.43244	1.36094	1.69851	1.45621	2.47963	3.02387	0.645137	1.31331	0.585339	1.88356	0.441481	0.406781	3.47912	0.870967	0.806686	0.992171	1.25463	1.17463	5.40482	1.31553	2.53134	1.07652	3.00795	1.64817	2.00359	1.09484	1.01805	0.776338	2.17626	1.14395	1.33058	0.855386	0.822277	2.13517
NFATC3	1.75559	1.51857	2.09795	1.30243	0.946895	1.19539	1.87429	1.67396	1.89193	1.3369	1.21232	1.54956	1.00384	2.74656	0.713791	2.70689	1.36469	2.98979	3.57449	2.07012	1.70459	0.768786	1.44294	1.85848	1.56583	1.64704	0.458271	1.60717	0.889099	0.732617	2.29217	2.34559	1.56933	1.62438	2.31033	1.14012	1.85307	2.03265	1.91212	2.39878	1.82803	1.28347	0.843892	1.05464	1.54566	2.94931	1.93416	1.14594	1.22567
NFATC4	0.153845	0.226733	0.292848	0.0866613	0.138176	0.0885025	0.41366	0.182809	0.222151	0.163193	0.257598	0.152281	0.101177	0.216099	0.143178	0.128346	0.125417	0.338904	0.235856	0.122847	0.491732	0.270943	0.482242	0.0931342	0.447936	0.147349	0.17665	0.113551	0.179244	0.108392	0.206845	0.210213	0.20933	0.452716	0.216169	0.333027	0.180395	0.193096	0.211531	0.178032	0.418658	0.179656	0.46242	0.203764	0.164808	0.13547	0.226949	0.187703	0.0923191
HRAS	4.34692	7.22254	3.43766	3.93596	4.98774	3.92925	8.38276	3.18443	3.74423	4.51717	3.98051	3.18615	5.23861	4.21019	5.22352	3.07961	3.22873	2.95431	3.28824	3.99548	4.66046	4.98884	6.48783	4.04827	4.50329	3.32188	4.78618	3.89902	4.55338	4.10752	4.10538	3.66458	4.39446	6.94279	3.40871	7.84781	2.95118	4.40503	4.37362	4.98895	6.77747	3.90118	10.0206	4.63635	3.70771	2.83583	4.08113	4.01267	4.11114
KRAS	2.95557	3.27963	1.86871	1.40184	2.33256	2.91563	3.65688	3.38824	3.8217	3.44942	2.2143	2.975	2.60564	2.57491	0.661732	3.80176	1.66855	2.11301	2.67562	4.70495	2.27266	1.45211	3.13094	3.51404	2.61596	1.80429	1.09904	2.73435	1.72762	2.13364	3.5072	2.39899	2.32334	2.96589	2.62936	3.22049	1.78621	2.72079	2.37504	2.73263	1.7499	2.02843	1.06859	1.87326	2.40043	2.67059	1.30901	1.59633	4.0077
NRAS	6.56219	6.03177	4.99816	3.51887	4.06375	5.1824	6.71283	6.70617	6.99017	6.96463	6.16268	7.1864	5.67081	6.39681	4.28909	7.00149	4.15537	6.45611	7.02626	6.23522	8.53579	3.74292	6.45967	7.85036	6.46512	4.84988	3.43757	6.71947	3.9499	4.91832	5.54358	5.77114	6.53116	9.43945	5.91393	8.21815	4.31304	6.28695	5.31952	8.03529	4.7506	4.71049	2.78215	4.56557	5.71814	7.06681	3.1515	4.4743	6.47767
FOS	135.031	29.8232	44.7945	122.755	199.752	81.1557	17.5767	212.369	103.162	198.059	136.881	242.715	27.2943	39.7229	47.1835	84.9862	163.054	119.04	40.8175	52.2597	98.5013	209.469	71.1092	6.08354	313.334	298.084	92.878	49.6055	34.2182	201.47	27.2791	9.89295	25.3408	284.515	22.7005	99.1879	204.665	120.694	66.7515	52.2139	143.261	123.119	59.929	63.7869	36.2957	32.2573	384.139	285.75	44.301
CARD11	0.921938	0.525258	0.435437	0.301532	0.13433	0.0502989	0.876622	0.314244	0.280209	0.28983	0.426211	0.646307	0.826162	0.447866	0.408879	0.427239	0.269762	0.280064	0.607234	0.391817	4.06693	0.141959	0.850668	0.230258	1.39079	0.270186	0.0584555	0.231288	0.370086	0.332053	0.214413	1.13038	0.572401	1.26183	0.441535	0.319377	0.654881	0.67874	0.502794	1.3537	0.811928	0.266018	0.389761	0.412874	0.228837	0.250293	0.291971	0.254291	0.224575
BCL10	3.22999	3.2201	2.21108	2.0953	2.55838	3.20439	3.81731	3.72227	4.86344	3.62059	2.85512	3.26893	2.12641	2.70832	2.07722	4.89886	2.0913	3.63569	3.77333	2.76292	3.78356	2.40777	3.00689	3.22956	3.17488	2.0428	1.31767	3.13587	1.96928	2.88428	3.11025	2.21654	2.84899	4.74905	2.14655	3.43455	1.96827	3.10725	2.20206	3.48866	2.82782	2.71184	2.0183	2.24052	2.29954	3.2935	2.213	2.43655	4.01954
MALT1	1.30344	1.38385	0.897939	1.00025	1.16916	0.802339	1.22467	1.29685	1.30359	1.63805	1.6443	1.42234	1.00704	0.968851	0.237767	1.43741	0.587934	1.37756	1.84903	1.53685	2.27918	0.867057	1.43301	1.35603	1.75033	0.459634	0.382505	1.03148	0.73219	0.700342	1.19373	1.50889	1.2523	2.08756	1.09587	1.9315	1.29622	1.63997	1.30875	1.32755	1.24705	0.819985	0.554352	1.35542	1.37902	1.13932	1.01189	0.767132	1.27167
CHUK	2.07209	2.20113	2.07496	1.63893	1.83959	1.79282	2.45058	2.18977	2.50498	2.48514	2.15458	2.50251	2.15488	2.45075	1.56041	3.23157	1.78917	2.26192	2.46233	2.63567	2.67591	1.54319	2.60547	2.61648	2.15462	1.74906	1.15837	2.13711	1.99772	1.92002	1.93324	1.95348	2.25524	2.54711	2.05093	2.61421	1.72691	2.14693	1.79204	2.69529	1.88337	1.5434	1.01902	1.77209	2.11165	2.38836	1.63154	1.45924	2.90705
IKBKB	1.62908	1.34482	1.14621	1.11315	0.901213	0.855553	2.35228	1.06679	0.954251	1.5088	1.08464	1.44375	1.22091	1.42175	0.887845	1.34189	1.02311	1.33827	1.71555	1.23853	2.45826	0.91708	1.78974	1.29669	1.95979	0.918301	0.59344	0.937795	0.992755	1.05393	1.15613	1.6842	1.65564	1.89132	1.19302	1.65174	1.62195	1.30183	1.20875	1.85923	1.83234	1.01374	1.03878	1.14247	1.15911	1.14719	1.28191	1.05031	1.05413
IKBKG	1.05951	0.588088	0.739909	1.05625	0.834262	0.944406	3.46137	0.795291	0.732734	1.16331	0.75121	1.46883	0.478403	1.29967	0.928282	0.988278	0.762455	0.931247	0.717661	1.17047	0.837742	0.687624	1.55096	0.99046	1.42489	0.745045	0.396338	0.86995	0.938425	0.593666	1.38822	1.45359	1.78996	1.33127	0.921443	1.04468	1.03726	1.21707	1.60511	1.46955	0.639927	0.714301	0.585672	1.13316	1.08216	0.941734	0.638845	0.814019	1.30326
NFKBIA	108.14	55.9879	25.5803	32.1408	54.2648	45.8564	35.7112	67.8729	86.9626	67.8909	78.0099	45.5045	36.2363	61.4176	35.3233	52.2519	42.234	70.2466	48.5912	38.4294	89.8454	28.5735	46.899	33.7525	40.6213	28.4164	30.978	33.6281	39.0519	57.3305	40.6518	32.4025	38.9239	166.649	26.0599	96.0513	26.4834	40.6662	42.0021	34.2009	34.4715	41.0675	62.6029	63.8396	48.1891	42.1187	32.7704	38.1638	71.9689
NFKBIB	9.21971	12.9137	5.61777	5.87895	9.27591	8.31455	15.2677	7.20239	8.80419	13.0937	15.9083	7.97486	8.01551	7.35488	8.32544	13.942	9.39241	9.20364	11.6605	8.3818	10.8235	5.72017	11.0462	8.14967	7.83831	9.09387	9.49133	6.62384	10.3869	9.95925	5.38314	5.20118	10.7502	10.6747	7.78084	9.93394	5.76979	7.61099	6.06004	7.42253	12.7737	7.35873	13.6699	10.2518	7.47473	8.51206	7.79392	7.95535	10.2381
NFKBIE	6.11741	5.16017	2.05599	2.05521	1.81438	2.24388	6.78217	2.15031	3.64438	4.82561	5.01535	2.30014	2.18285	3.71965	2.19737	6.64194	1.40562	2.92066	4.34557	3.2421	11.1633	2.40497	6.87484	2.03663	6.32263	1.77719	1.67904	3.51783	2.26954	2.41583	2.54168	3.06581	5.42426	12.4828	2.28423	8.24445	2.41849	5.00049	2.72079	4.43521	5.20496	3.02574	6.01041	5.42278	1.68451	3.66532	2.2974	2.76111	3.89441
CD19	0.728901	0.0665682	0.258915	0.0475944	0.029154	0	0.207856	0.0512965	0.0448106	0.00465944	0.114526	0.0544736	0.307878	0.0945743	0.0453141	0.14006	0.0334555	0.0890343	0.100093	0.0281114	0.506096	0.025945	0.262045	0.0399788	0.320804	0.0316256	0.0338313	0.0803151	0.0211835	0.110399	0.0232673	0.925962	0.0380416	0.162025	0.052151	0.0726158	0.206089	0.234133	0.0429335	0.344101	0.099677	0.0972371	0.171323	0.117178	0.0288961	0.038917	0.131006	0.0543403	0.0342035
CR2	1.04301	0.0147772	0.396581	0.0117392	0.00404486	0.00372816	0.0223263	0.00776393	0	0.00517164	0.0342234	0.00302309	0.0427153	0.0174951	0.00419128	0.0287882	0	0.0152033	0.0148128	0.00624034	0.103653	0.00359964	0.0561872	0	0.0744508	0.00292518	0.00469379	0	0.0117561	0.0306339	0	0.899282	0.00263897	0.0312759	0.00868258	0.0109907	0.0907089	0.0649677	0.00794219	0.21362	0.00790245	0.0033727	0.0142617	0.00765056	0	0.0215976	0.0189662	0.00753923	0.0151854
PIK3R5	0.942068	0.680415	0.310468	0.303691	0.150049	0.203812	1.05829	0.264433	0.298259	0.506548	0.855921	0.674841	0.722792	0.512372	0.335512	0.854349	0.368543	0.685196	0.670007	1.18183	2.77232	0.145247	0.707685	0.51621	0.977497	0.411208	0.0122191	0.272675	0.341745	0.551588	0.252109	0.89789	0.549591	1.70725	0.388017	0.371949	0.482543	0.763892	0.563407	1.01742	0.974602	0.351199	0.408396	0.70703	0.279179	0.583323	0.2983	0.196265	0.387901
PIK3R1	10.2578	5.34007	10.1151	6.51247	7.51497	5.75439	6.39339	18.465	4.71619	6.09942	5.69183	15.9926	18.0023	15.2533	4.46874	4.6916	15.0195	13.3058	7.87823	5.93005	5.7525	5.67523	7.62816	12.7161	7.90268	8.99015	4.03981	3.35085	5.43864	9.79543	6.30171	9.227	15.4943	6.47591	12.376	2.63785	6.73148	4.01462	19.5772	12.7582	6.22238	14.3563	2.40705	6.98206	10.366	11.8746	3.99272	11.9805	5.8889
PIK3R2	0.0471051	0.111694	0.0992989	0.0887316	0.0873525	0.0362309	0.120539	0.0503008	0.0575414	0.0390903	0.0791878	0.0816081	0.10902	0.0755647	0.0905147	0.0279769	0.0868754	0.0451454	0.0719769	0.0471681	0.126365	0.128267	0.132048	0.0419251	0.0803917	0.0473789	0.131777	0.0529416	0.0930905	0.0551306	0.0929527	0.0603132	0.105433	0.0886504	0.100004	0.122633	0.08943	0.0654751	0.0600316	0.0908686	0.106663	0.0728365	0.307995	0.0619579	0.0735927	0.023321	0.0716789	0.0936196	0.0327942
PIK3R3	0.857539	0.767164	0.852534	0.357929	0.119995	0.203995	1.1554	0.774573	0.557405	0.451742	0.786432	0.565999	0.614396	1.61854	0.370253	0.795197	0.377398	0.874481	0.883758	0.497783	2.19545	0.474608	1.15699	0.93244	0.960286	0.339399	0.293964	0.578862	0.632926	0.641758	0.505076	0.909522	0.75852	1.10566	0.889119	0.384014	0.504394	0.60818	0.74349	1.57045	0.786657	0.426899	0.817971	0.428705	0.644881	0.676308	0.456373	0.305667	0.450489
PIK3CA	1.26189	0.953052	0.942754	1.00391	0.833533	1.20562	1.43704	1.46425	1.54533	1.36371	0.758796	1.56921	1.07637	1.31981	0.31546	1.88135	0.997475	1.59608	1.70503	1.72811	1.44922	0.706284	1.04137	1.42806	1.43324	1.00669	0.387391	1.12904	0.83601	0.894002	1.21093	1.44097	1.25338	1.38602	1.35658	1.07063	1.40025	1.38939	1.13371	1.65655	0.980367	0.835073	0.402224	0.718788	1.45878	1.5695	1.20436	1.11532	1.05426
PIK3CB	1.7991	1.715	2.07089	1.43365	1.50774	1.49641	2.48925	2.12261	2.29035	2.49577	1.44515	1.93957	1.59247	2.46774	1.4632	3.05804	1.51933	2.27299	2.50958	2.12223	3.02537	1.31042	2.85067	1.85355	2.51795	1.34157	0.914245	1.86946	1.79479	1.81736	2.02759	2.19328	2.20713	3.62737	1.82625	2.41888	1.77932	2.08344	1.89787	2.703	1.69659	1.5783	1.13304	1.42827	2.19294	2.19296	1.27861	1.38637	2.12856
PIK3CD	1.747	1.16853	0.882387	0.726787	0.215316	0.224343	2.48029	0.618936	0.424818	0.817911	1.30882	1.26175	1.69863	1.21024	0.685499	1.4103	0.709025	1.47493	1.41133	1.1458	7.21497	0.477651	1.42026	0.539174	2.53473	1.04937	0.0869077	0.495163	0.604637	0.866556	0.577781	2.08995	1.24597	1.85489	0.948943	0.655715	1.20183	1.22296	1.31735	2.62437	1.93871	0.681714	1.06359	0.808607	0.290733	1.23022	0.882799	0.651431	0.418818
AKT3	0.619529	0.413311	0.770444	0.30413	0.233565	0.420944	0.947716	0.943333	0.818729	0.60659	1.00574	0.64838	0.558574	0.763686	0.29172	0.924672	0.528074	1.26785	1.33266	0.711026	1.68422	0.298793	0.713983	0.569079	1.10647	0.407194	0.152458	0.659522	0.472761	0.845846	0.590279	0.855287	0.790488	0.890896	0.661023	0.532645	0.595765	0.616312	0.638778	0.907785	0.682436	0.452101	0.352938	0.461493	0.506402	0.86853	0.474251	0.388698	0.869028
AKT1	6.76894	7.26586	7.29211	6.01485	9.56624	7.48421	11.9157	6.67451	5.79623	6.38603	6.09166	9.92017	7.6935	9.57849	10.2354	6.7619	7.81818	8.48343	6.44388	6.65285	6.83666	7.69724	8.47055	6.00318	6.56478	6.90407	5.28961	4.60749	6.89943	4.92773	5.56446	8.48247	6.463	7.12789	7.0716	5.86181	5.7718	6.78408	8.69661	6.4239	6.6541	6.55807	4.09032	6.10216	7.45685	6.65426	4.97891	6.731	7.60613
AKT2	6.04965	4.89966	7.01406	5.72316	7.29518	5.58294	7.91534	4.33377	4.09998	5.58787	4.79408	7.1516	6.04096	6.91402	8.85023	4.80117	8.35092	6.80813	6.4588	6.31984	4.86153	4.85482	5.7645	6.79778	5.92122	7.01121	4.71241	3.89706	6.08979	4.69128	6.70843	6.73295	6.84652	5.53055	6.63228	5.24337	7.30011	7.67508	8.03047	6.1867	7.13401	4.67476	4.34029	5.15044	5.55811	6.65234	5.5779	6.18024	4.83888
GSK3B	2.62792	2.52013	2.80557	2.12916	2.34958	2.07462	2.9062	3.04766	2.76597	3.40801	2.5476	3.25939	3.1987	3.44445	2.33745	2.72794	2.72456	3.52278	4.3045	2.86145	3.2602	2.34573	3.28719	2.60938	3.78035	2.356	1.81291	2.47215	1.98697	2.60854	2.90728	3.03326	3.68255	3.89542	3.24933	2.55504	2.7361	3.314	2.73318	3.59237	2.58691	2.58679	1.94636	2.41109	2.50736	2.68395	2.32994	2.59911	2.41601
INPP5D	1.99511	1.09556	0.931472	0.535079	0.211681	0.377626	1.77355	0.760196	0.483791	0.667892	1.21878	1.09215	1.74814	1.02387	0.806618	1.19716	0.618165	1.03519	1.47331	1.00958	5.29089	0.378787	1.16242	0.714768	2.00186	0.678179	0.113576	0.586912	0.696823	0.911719	0.530431	1.93618	0.834574	1.76656	0.923433	0.61641	1.06527	1.10895	1.15307	2.09091	1.47637	0.631999	1.0433	0.826589	0.507599	1.14647	0.688392	0.557889	0.792564
CD22	0.553606	0.0644627	0.328223	0.244412	0.0641635	0.0413978	0.383675	0.299687	0.107074	0.237909	0.616562	0.103104	0.230997	0.0832574	0.392269	0.14385	0.537502	0.352711	0.287845	0.319244	1.13771	0.134187	0.204474	0.0527922	0.821573	0.0440819	0	0.0742396	0.0497296	0.0512941	0.0307246	0.682253	0.100468	0.331785	0.36958	0.0668322	0.378496	0.240469	0.302368	0.272119	0.125356	0.29158	0.222463	0.297334	0.190787	0.0456802	0.34599	0.0568074	0.0511881
CD72	0.955493	1.53498	0.373141	0.254043	0.110875	0.295825	1.45483	0.38457	0.440782	0.701349	1.76337	0.514648	0.969203	0.336537	0.332573	1.2003	0.205361	1.03089	1.04181	1.06685	4.58751	0.12983	1.02519	0.632178	0.845275	0.25321	0.108348	0.167191	0.452281	0.879002	0.310483	1.67614	0.536822	2.00792	0.354915	0.428121	0.523465	0.374917	0.549995	1.79311	1.75574	0.403862	1.59117	0.844369	0.364386	0.830905	0.487968	0.435075	1.12279
PTPN6	5.08596	4.53237	3.57055	4.09287	3.01377	2.56329	6.92401	3.68743	2.33865	4.24925	5.05411	5.04741	5.22238	4.87974	4.4227	4.78126	3.4524	4.71127	5.35952	4.29357	13.0761	3.55967	6.4305	4.28964	6.39264	3.64298	2.81064	3.55573	4.08155	3.28962	2.57314	6.47143	4.89506	6.58453	4.05035	4.40177	4.06931	4.59567	3.45453	7.67672	5.77241	3.20697	4.95149	5.71899	2.76033	3.73867	3.87198	3.52557	2.85452
LILRB3	0.326687	0.598978	0.120243	0.145821	0.195687	0.28761	0.442757	0.233489	0.34839	0.260344	0.575341	0.272746	0.248797	0.17538	0.197291	0.357598	0.133522	0.472128	0.416423	0.607886	1.24164	0.207095	0.449448	0.28285	0.423252	0.317459	0.0981977	0.402132	0.286937	0.315991	0.27014	0.4236	0.200133	0.720769	0.200568	0.51256	0.283624	0.249182	0.488085	0.524781	0.604471	0.171988	0.484846	0.530184	0.251619	0.277692	0.11573	0.152798	0.397112
FCGR2B	2.8733	2.27182	1.21472	1.6637	0.448876	0.814286	4.43716	1.70307	0.785987	2.42728	3.8394	1.61332	1.63317	1.73953	0.820636	1.34505	1.22707	1.27345	1.92655	2.18783	1.47478	0.26716	2.09792	2.98361	1.99975	1.14754	0.05972	1.48706	0.930687	1.81648	0.727129	1.90696	2.21043	2.114	1.86163	1.25853	1.7005	1.40522	1.75715	2.39078	2.6365	1.71884	3.41068	1.97924	1.59259	2.55707	1.55958	0.775378	2.21651
RASGRP3	1.14482	0.551885	0.47729	0.256607	0.133292	0.394775	0.544438	0.620856	0.379308	0.352207	0.423184	0.415751	0.474322	1.34522	0.285441	1.18014	0.188988	0.47428	0.624809	0.39757	1.12387	0.0996408	1.26051	0.426492	0.563216	0.268619	0.0391846	0.248716	0.599181	0.294621	0.357429	0.537467	1.09921	0.661329	0.630736	0.489345	0.41415	0.401538	0.446671	1.30266	0.399299	0.284522	0.229764	0.408421	0.468558	0.684825	0.290278	0.283224	0.432019
PLCG2	1.9581	1.93434	1.96303	2.48452	1.51551	2.4014	2.39953	2.05239	1.82652	2.70882	2.14335	1.76562	1.54403	3.21487	2.33191	1.17192	1.93574	1.88079	2.42173	3.11748	3.01203	1.45749	3.37449	1.68439	2.67435	1.685	0.904109	1.35841	1.50677	1.55045	1.3149	2.18025	3.0345	2.22922	1.79783	2.29175	3.18368	2.20946	1.41124	3.95986	3.12776	1.3963	1.32247	2.09903	2.10061	2.04072	2.64613	2.45006	2.00712
PRKCB	0.94192	0.575363	0.341274	0.265676	0.0964629	0.141531	1.21883	0.401802	0.283564	0.478237	0.447346	0.545866	0.721963	0.462641	0.214189	0.808446	0.265066	0.767693	0.78222	1.00682	2.54842	0.150667	0.538882	0.626301	0.987802	0.390089	0.029698	0.342752	0.257475	0.435688	0.211579	1.13905	0.556138	1.14355	0.528226	0.158692	0.562407	0.640827	0.599146	1.32954	0.551918	0.223242	0.585373	0.484058	0.199023	0.814643	0.418465	0.198144	0.20694
IFITM1	172.815	25.7833	14.1164	25.6729	15.972	39.9654	86.3424	44.0255	35.3357	43.3456	47.1911	49.185	64.83	161.115	13.8013	64.9374	23.0244	72.3944	31.6746	33.9276	59.2246	46.6471	324.959	16.5083	40.1906	17.0283	24.5851	26.1483	28.0406	44.6938	34.0308	75.6167	64.4806	23.3948	56.906	27.7893	25.2774	26.8783	39.2646	155.828	70.916	14.3704	29.8242	56.3537	44.3367	50.8471	21.504	10.5202	68.5483
IGHA1	151.97	108.247	357.019	45.5622	13.6111	12.5617	283.547	97.2613	224.079	124.545	431.849	119.763	177.395	159.373	480.596	90.828	37.8316	111.97	236.539	112.259	2653.63	79.8564	214.553	31.043	626.152	171.872	46.5181	228.288	132.347	333.594	76.0109	93.4142	112.405	790.344	94.7332	117.438	88.3073	114.332	412.538	197.796	79.0469	51.5752	900.533	312.781	29.1123	83.3185	184.009	235.316	90.5076
IGHA2	8.82731	8.79584	12.3737	4.49772	0.959361	2.12559	16.8196	3.64749	66.8739	9.56521	41.4776	16.3397	19.802	10.3737	110.076	30.831	2.99221	11.8406	17.4314	12.1538	65.3803	7.25698	104.29	3.7696	30.4147	16.4242	1.49864	29.8648	2.41296	38.2849	10.6798	7.13351	18.5366	67.725	8.22415	7.97071	5.61244	9.16642	29.4876	17.2136	6.86644	4.69194	118.326	18.0933	4.91893	8.01214	5.70953	25.9283	24.5364
IGHD	1.29305	0.633956	1.56165	0.553986	0.0347058	0.0319884	2.03271	0.310875	0.355625	0.332803	3.14619	1.13266	2.87652	0.583768	2.85299	0.798662	0.442515	2.64157	0.65667	0.68714	25.5907	0.844208	1.21942	0.269687	1.40722	4.59305	0.29534	0.764874	0.560386	27.1217	0.221584	0.718885	0.845335	3.41032	0.488378	1.01637	0.496308	0.668924	1.06761	2.02731	0.0339023	0.241154	4.97633	2.53821	0.114662	0.257377	1.73583	1.6172	0.173725
IGHD1-1	0	0	0	0	0	0	0	0	0	0	0	0	0	0	0	0	0	0	0	0	0	0	0	0	0	0	0	0	0	0	0	0	0	0	0	0	0	0	0	0	0	0	0	0	0	0	0	0	0
IGHD1-14	0	0	0	0	0	0	0	0	0	0	0	0	0	0	0	0	0	0	0	0	0	0	0	0	0	0	0	0	0	0	0	0	0	0	0	0	0	0	0	0	0	0	0	0	0	0	0	0	0
IGHD1-20	0	0	0	0	0	0	0	0	0	0	0	0	0	0	0	0	0	0	0	0	0	0	0	0	0	0	0	0	0	0	0	0	0	0	0	0	0	0	0	0	0	0	0	0	0	0	0	0	0
IGHD1-26	0	0	0	0	0	0	0	0	0	0	0	0	0	0	0	0	0	0	0	0	0	0	0	0	0	0	0	0	0	0	0	0	0	0	0	0	0	0	0	0.790557	0	0	0	0	0	0	0	0	0
IGHD2-15	0	0	0	0	0	0	0	0	0	0	0	0	0.611919	0	0	0	0	0	0	0	1.05378	0	0	0	0	0	0	0	0	0	0	0	0	0	0	0	0	0	0	0	0	0	0	0	0	0	0	0	0
IGHD2-2	0	0	0	0	0	0	0	0	0	0	0.770421	0	0	0	0	0	0	0	0	0	0.526892	0	0.520824	0	0	0	0	0	0	0	0	0	0	0	0	0	0	0	0	0	0	0	0	0	0	0	0	0	0
IGHD2-21	0	0	0	0	0	0	0	0	0.619803	0	0	0	0	0	0	0	0	0	0	0	0	0	0	0	0	0	0	0	0	0	1.50185	0	0	0	0	0	0	0	0	0	0	0	0	0	0	0	0	0	0
IGHD2-8	0	0	0	0	0	0	0	0	0	0	0	0	0	0	0	0	0	0	0	0	0	0	0	0	0	0	0	0	0	0	0	0	0	0	0	0	0	0	0	0	0	0	0	0	0	0	0	0	0
IGHD3-10	0	0	0	0	0	0	0	0	0	0	0	0	0	0	0	0	0	0	0	0	0.526892	0	0	0	0	0	0	0	0	0	0	0	0.8317	0.616059	0	0	0	0	0	0	0	0	0	0	0	0	0.996237	0	0
IGHD3-16	0	0	0	0	0	0	0	0	0	0	0	0	0	0	0	0.760164	0	0	0	0	0	0	0	0	0	0	0	0	0	0	0	0	0	0	0	0	0	0	0	0	0	0	0	0	0	0	0.417343	0	0
IGHD3-22	0	0	0	0	0	0	1.17273	0.407815	0	0	0	0	0	0	0	0	0	0	0.583554	0	0.526892	0	0	0	0.510087	0	0	0	0	0	0	1.76037	0	0	0	0	0	0	0	0	0	0	0	0	0	0	0	0	0
IGHD3-3	0.624937	0	0.905702	0	0	0	0.586366	0	0	0	0	0.47638	0	0	0	0	0.487623	0	0	0	1.05378	0	0.520824	0	0	0	0	0	0	0	0	0	0.41585	0	0.456069	0	0	0	1.25154	0	0	0	1.49825	0	0	0	0	0	0
IGHD3-9	0.624937	1.74645	0	0	0	0	0.586366	0	0	0	0	0	1.83576	0	0	0	0	0	0	0	3.68824	0	2.0833	0	0	0	0	0	0	0	0	0	0	0	0	0	0	0	0	0.510037	0	0	0	0	0	0	0	0	0
IGHD4-11	0	0	0	0	0	0	0	0	0	0	0	0	0	0	0	0	0	0	0	0	0	0	0	0	0	0	0	0	0	0	0	0	0	0	0	0	0	0	0	0	0	0	0	0	0	0	0	0	0
IGHD4-17	0	0	0	0	0	0	0	0	0	0	0	0	0	0	0	0	0	0	0	0	0	0	0	0	0	0	0	0	0	0	0	0	0	0	0	0	0	0	2.42485	0	0	0	0	0	0	0	0	0	0
IGHD4-23	0	0	0	0	0	0	0	0	0	0	0	0	0	0	0	0	0	0	0	0	0	0	0	0	0	0	0	0	0	0	0	0	0	0	0	0	0	0	0	0	0	0	0	0	0	0	0	0	0
IGHD4-4	0	0	0	0	0	0	0	0	0	0	0	0	0	0	0	0	0	0	0	0	0	0	0	0	0	0	0	0	0	0	0	0	0	0	0	0	0	0	0	0	0	0	0	0	0	0	0	0	0
IGHD5-12	0	0	0	0	0	0	0	0	0	0	1.03839	0	0	0	0	0	0	0	0	0	0.710159	0	0	0	0	0	0	0	0	0	0	0	0	0	0	0	0	0	0	0	0	0	0	0	0	0	0	0	0
IGHD5-18	0	0	0	0	0	0	0	0	0	0	0	0	0	0	0	0	0	0	0	0	0	0	0	0	0	0	0	0	0	0	0	0	0	0	0	0	0	0	0	0	0	0	0	0	0	0	0	0	0
IGHD5-24	0	0	0	0	0	0	0	0.632113	0	0	0	0	0	0	0	0	0	0	0	0	0	0	0	0	0	0	0	0	0	0	0	0	0	0	0	0	0	0	0	0	0	0	0	0	0	0	0	0	0
IGHD6-13	0	0	0	0	0	0	0	0	0	0	0	0	0	0	0	0	0	0	0	0	0.777793	0	0.768836	0	0	0	0	0	0	0	0	0	0	0	0	0	0	0	0	0	0	0	0	0	0	0	0	0	0
IGHD6-19	0	0	0	0	0	0	0	0	0	0	0	0	0	0	0	0	0	0	0	0	0	0	0	0	0	0	0	0	0	0.79178	0	0	0	0	0	0	0	0	0	0	0	0	0	0	0	0	0	0	0
IGHD6-25	0	0	0	0	0	0	0	0	0	0	0	0	0	0	0	0	0	0	0	0	0	0	0.896975	0	0	0	0	0	0	0	0	0	2.14856	0	0	0	0	0	0	0	0	0	0	0	0	0	0	0	0
IGHD6-6	0	0	0	0	0	0	0	0	0	0	0	0	0	0	0	0	0	0	0	0	0	0	0	0	0	0	0	0	0	0	0	0	0	0	0	0	1.07032	0	0	0	0	0	0	0	0	0	0	0	0
IGHD7-27	0	0	0	0	0	0	3.30497	0	0	0	0	1.34253	0	0	0	0	0	0	0	0	0	0	0	0	0	0	0	0	0	0	0	0	0	0	0	0	0	0	0	1.43738	0	0	0	0	0	0	0	0	0
IGHE	0.0137203	0.0255618	0.119306	0	0.0419812	0.193471	0.283216	0.0268603	0.0245814	0.00894599	0.152229	0.094129	0.416469	0.0807023	0.319007	0.00995965	0.0107056	0.0131495	0.461223	0.0215893	0.832877	0.149441	0.114345	0	0.36956	0.0910803	0.0324776	0.292985	0.0542289	0.047103	0.0744543	0.0966207	0.0182597	0.256982	0.0200257	0.126746	0.0818659	0.239749	0	0.313536	0.0136698	0.081678	1.52955	0.185277	0.0416097	0.211706	0.0218721	0.625991	0.0262679
IGHG1	244.407	276.418	69.4706	9.78554	2.53046	3.0129	145.695	26.8544	33.3714	43.2449	84.7946	23.951	253.541	354.374	39.056	50.5864	10.0854	26.4304	27.9134	23.7797	164.033	24.6207	595.751	5.10482	206.987	33.001	4.31539	28.7869	20.8343	84.3472	16.77	90.2211	110.62	163.64	23.4196	25.0509	28.6437	68.7938	47.2699	434.754	37.4502	131.295	125.977	64.6972	10.3563	39.7985	24.4969	29.1092	57.025
IGHG2	18.911	85.6099	58.9315	5.82578	5.82999	3.92557	120.931	8.11919	125.406	12.1854	122.77	16.8551	60.5784	50.4075	42.1245	30.7598	7.1442	43.941	24.4985	13.7205	130.741	53.7469	30.4797	5.242	206.794	18.2784	6.05638	51.3753	15.2195	56.8445	13.8006	28.515	53.8772	115.937	25.5286	14.7504	45.7137	22.354	29.3381	77.7987	31.5103	37.2593	72.5612	44.8509	11.3146	73.3496	30.4878	54.8695	20.4947
IGHG3	33.9968	36.7931	29.2952	1.59515	1.33187	0.714694	20.7118	3.82303	15.3755	7.43558	38.2063	4.44534	59.5358	85.0954	14.0088	15.7706	4.44557	6.67763	5.48719	6.43177	85.2577	9.72572	33.8415	0.963233	75.7053	14.4082	3.57805	17.2499	12.1167	25.6243	7.98906	13.1389	79.4907	65.5198	5.4503	5.3045	10.7269	10.4129	10.3532	41.0681	8.63499	18.4305	48.7294	19.2904	3.11034	13.8009	13.6808	12.0128	22.9374
IGHG4	11.2187	53.5915	40.1706	6.49562	12.8902	10.0093	24.1715	3.6266	27.1561	6.95366	30.35	4.9094	106.663	29.8881	8.50814	8.68414	19.5742	14.4189	15.9886	10.4201	42.5346	13.3728	61.3358	3.14784	15.4594	4.22683	2.33595	24.0305	5.0808	10.966	7.59112	14.2646	16.0134	24.9859	14.9847	9.69194	12.4995	84.0263	11.8924	44.1553	3.69131	10.7629	20.5042	19.0873	10.1159	25.2996	14.1445	21.1463	6.23143
IGHJ1	0.372559	0.34705	1.07988	0	0	0	0.349564	0	0.33374	0.485836	0.918579	0	1.82399	2.19138	0	0	0	0.357059	0	0	1.88465	0	1.24196	0	1.21636	0	0	0	0.368131	0.639514	0.404344	0	0.495821	1.1018	0.271887	0	0.370496	0	2.23832	0.304061	0.371187	0.316839	0.446593	0.359356	0	0.338154	0	0.354126	0
IGHJ2	1.49023	0.694101	0.539938	0	0	0	3.84521	0	2.33618	0.971672	0.918579	1.13598	5.83676	3.83491	0.393739	2.43399	0.290698	0.714118	0.347888	0.586232	4.39752	0.676316	3.4154	0	7.29817	1.09919	0	0.41872	0	2.87782	0	1.57417	3.22284	6.97805	0	0.344163	0.740992	4.06881	1.49222	2.12842	0.742375	9.18833	0.893187	0.359356	0	1.01446	0.890866	0.708252	1.42655
IGHJ3	2.76758	0.736597	4.58396	0	0	0	7.41933	0.774016	1.77087	1.28895	2.92446	1.20553	4.64559	11.0463	2.92492	3.44401	0.925489	0.757839	0.369188	1.24425	13.0002	0	15.157	0	8.71312	1.45811	0	0.444356	1.95335	3.05401	0.8582	5.56851	5.78795	10.5233	1.44267	0.365235	0	2.15896	2.37536	11.6164	1.57565	0.336237	2.84362	2.6695	1.19904	1.07657	1.26055	1.50323	0
IGHM	39.1768	17.9936	75.0677	22.5571	16.6013	3.2085	118.748	9.42337	121.94	22.1691	36.4056	100.853	39.0132	43.4847	72.7941	13.6383	13.7531	99.2528	16.269	43.028	98.6253	18.6021	197.126	27.2775	107.87	41.1362	12.0994	19.1065	12.8716	98.1322	29.0694	313.144	24.7769	61.1386	11.8609	16.3726	18.2152	5.20958	56.2272	115.665	22.8722	47.9203	32.5938	6.57633	9.3239	73.5446	24.4061	42.2824	46.3162
IGHV1-18	28.4453	4.75375	19.2429	1.39868	0.626509	0.310938	26.6897	8.66458	10.328	5.29917	10.6017	5.58295	27.2513	30.086	14.3321	3.80731	1.40102	7.74383	7.76554	4.16367	43.4236	2.2302	39.4582	1.25565	34.0166	4.67022	0	6.2665	3.26828	15.6946	2.56413	2.79512	6.82298	11.7848	3.89661	2.1825	3.75918	4.90242	9.3682	35.363	2.96588	6.63043	7.0235	7.24672	1.81513	13.7241	2.90002	6.2879	3.84472
IGHV1-2	14.5879	0.865546	10.1669	0.721982	0.23692	0	8.63097	3.39553	1.415	3.3624	0.343641	3.22271	1.36471	3.3475	2.70046	4.89002	1.41376	1.46934	4.59846	5.95791	7.6772	1.13855	21.721	0.454842	10.5039	7.05907	0	5.48252	0.504966	1.79432	1.51265	18.3213	6.92485	2.70209	1.89865	0.171669	3.00306	2.02953	8.46662	26.3898	3.47154	6.16354	2.39468	2.15096	0.281789	0.126504	3.07352	6.04987	7.5159
IGHV1-24	6.7405	2.59063	6.96796	0.279056	0.0480758	0.0443116	5.26303	1.26115	4.01138	4.30278	3.31225	2.19181	2.81542	15.7342	6.87462	2.01878	0.55169	2.43947	2.46484	1.70592	18.7976	1.41187	8.24955	0.725187	15.3125	1.84268	0	3.39051	1.44386	5.54246	0.716211	5.64302	3.23068	7.85287	2.99275	1.56758	2.6719	3.9124	4.43671	12.3489	3.56918	2.88624	2.37314	3.54634	0.428853	4.87732	1.27741	3.49473	2.21098
IGHV1-3	0.68664	0.319814	0.924046	0.0362949	0	0.0461065	0.32213	0	0.790838	0.479686	0.786025	0	0.912456	1.29818	1.24402	0.0356026	0.0765383	0.799089	0.137394	0.0385874	3.30808	0.044517	0.286124	0	1.28103	0	0	0	0.145388	1.30493	0.266151	0	0.228454	0.43514	0.0715855	0	0.0487741	0.428513	0.294665	1.04073	0.195461	0.125131	0.235168	0.425768	0.0495805	0.489681	0.156371	0	0.0469497
IGHV1-45	0.188546	0.175636	0.40988	0	0	0	0.265363	0.153799	0.126675	0.0307342	0.290548	0.538971	0.0923089	0.970391	0.199264	0.30795	0	0.0903507	0.17606	0	1.3512	0.171136	0.628537	0.0659261	0.461685	0.0347676	0	0.63572	0.186305	2.14416	0.0511579	0.132777	0.784146	0.557601	0.103198	0.0435438	0.281252	0.154437	0.47199	0.846339	0	0.0801733	0.50853	0.591057	0.0953008	0.085567	0.112713	0.0448043	0.045122
IGHV1-46	6.71402	2.67255	5.91541	1.00684	0.0301666	0.111219	11.9332	1.602	3.17945	3.27847	5.57879	0.72148	7.03754	7.82873	3.56349	3.32789	0.761586	3.57168	2.20949	2.8157	19.7749	1.02015	6.85262	0.248204	7.19418	2.09434	0	2.16072	1.28593	5.63554	1.18772	1.91625	5.49113	13.8787	1.92106	1.22953	2.55897	1.35668	2.78395	8.90735	2.23959	0.402458	1.80819	4.36494	0.388696	4.29533	1.08445	1.99608	1.16084
IGHV1-58	0.795512	0.305136	1.492	0.0692584	0.0477274	0	1.00985	0.366443	0.503029	0.488183	0.230754	0.321039	1.28296	1.10098	0.939647	0.169843	0.182564	0.269088	0.568049	0.589064	4.85275	0.084948	0.584984	0.327242	1.90975	0.310641	0	0.841485	0.277432	1.28521	0.152362	0.790889	1.27668	1.79907	0.204901	0.345826	0.791107	0.0511059	1.312	3.20806	0.18649	0.119388	0.560939	0.677047	0	0.764522	0.559481	0.711674	0.940696
IGHV1-69	5.54859	0.306617	5.92883	0.208784	0.0479591	0.132612	1.45595	0.184111	1.76915	0.582532	1.91296	0.537663	0.322297	6.77625	0.993904	2.32108	0.330211	1.03651	0.219541	1.5168	14.3118	0.0426802	40.9517	0.197298	3.18557	1.07518	0	1.37405	0.0929262	1.8161	0.153101	0.596046	2.75349	2.4104	0.446106	0.434381	1.40285	1.69468	3.39008	9.172	0.234244	0.159958	0.112732	3.17489	0.0475347	0.725554	1.19935	0.134087	1.30536
IGHV2-26	2.94918	1.56309	3.16877	0.225772	0	0.0956015	2.09922	0.796363	1.91309	0.364696	0.940278	0.465127	0.597464	2.91608	2.31076	0.479841	0.198377	1.9493	1.70931	2.00027	10.2889	0.599987	5.21234	0.213351	9.96076	0.900125	0	0.685777	1.35658	0.872828	0.882977	1.64717	3.21438	3.45866	0.667944	0.281834	0.505664	1.27724	1.01831	2.53144	0.70925	0.475674	1.76762	1.02997	0.257012	0.738436	0.688998	0.869979	0.778798
IGHV2-5	2.15256	0.334197	2.15404	0.113782	0.0522729	0.2409	0.865588	0.167226	0.734582	0.634929	1.39002	0.195341	2.00735	1.20584	1.29996	0.558057	0.119971	1.42446	0.622149	0.161291	1.51238	0.139557	0.811549	0.143363	1.17131	0.491437	0	0.460813	0.0506423	0.703804	0.556241	0.144369	1.36416	0.90942	0.822855	0	0.560644	1.17544	1.23167	3.6809	0.408502	0.130759	0.368617	0.543787	0.466293	1.90726	0.204255	0.633305	0.294367
IGHV2-70	0	0.504096	1.41168	0.120138	0.0551931	0.101744	2.38641	0.141254	1.30886	0.493979	0	0.618762	1.05975	2.38725	3.2027	0.35354	0.126673	1.65963	2.88028	0.596057	16.4705	0.24559	1.84907	0	7.81801	0	0	1.15557	0.213886	3.01894	0.234926	3.88707	3.34887	4.85447	1.42171	0.499902	0.376705	1.6548	1.40885	1.45745	0.323493	0.828383	1.29737	1.40932	0	1.08058	0.301932	3.13768	0.25901
IGHV3-11	12.2464	6.94395	13.5932	1.27301	0.167096	0.154013	7.87813	1.9244	6.23735	2.83079	2.52464	3.30949	9.34438	16.4423	9.00355	3.12181	0.735043	3.5721	4.01579	4.64028	51.6599	1.00375	6.82687	1.31755	12.6702	4.83365	0	4.92549	0.930833	5.80025	1.68918	14.0755	7.03165	7.59068	2.66024	2.08099	3.0141	2.23656	3.93718	14.2066	1.30583	3.34389	5.05699	2.68643	1.15932	5.20457	2.70964	4.04887	2.31324
IGHV3-13	2.79332	1.38497	4.17887	0.200044	0.137854	0	3.29729	2.32265	2.21976	0.940036	2.83264	2.09497	1.67637	1.19252	1.71414	0.327047	0.316388	1.59763	1.38832	0.248126	3.95046	0.0408936	0.33793	0.693144	3.12577	1.0634	0	1.31653	0.356145	0.773366	0.39118	3.74385	0.689538	1.02151	0.591829	0.249719	0.627258	0	0.902269	0.183851	0.224439	0.651362	1.18815	0.695312	0.0910898	1.84019	0.466841	0.94214	0.431282
IGHV3-15	11.4376	3.34503	14.7773	1.5091	0.226077	0.250051	11.1477	2.69046	17.3545	6.76391	18.0899	5.10283	8.42124	22.4252	11.5725	4.50532	1.45283	15.9753	5.87828	6.17354	145.358	3.25932	23.0915	1.6741	25.6187	3.4988	0.0524695	6.52704	4.20528	20.0898	5.00387	4.12095	7.90591	12.9795	2.74998	2.0067	5.2022	2.37239	8.7006	34.8062	2.51762	2.18669	10.3626	4.61817	1.88224	9.37546	4.1696	4.55097	2.54624
IGHV3-16	0.0455837	0.169851	0.066063	0	0	0	0.0427702	0	0	0	0	0.0347478	0.0446341	0.134061	0	0	0	0.0436872	0	0	0.230593	0	0	0	0.0372064	0	0	0	0	0	0	0	0.0909978	0	0.0665324	0.0421094	0	0	0	0.0372027	0	0.0387662	0	0	0	0	0	0	0
IGHV3-20	1.68055	0.304401	0.879513	0	0	0.0438845	14.4543	0.0609266	0.501817	0.791386	0.920792	0.391435	3.56535	4.11873	0.197344	0.576076	0.1457	0.268439	0.0871816	0.257094	1.73176	0	2.41211	0.261163	1.18119	0.206595	0	0.472195	0.0922544	0.0801319	0	0.394492	1.21148	0.230094	0.272542	0	0.232118	0.509827	1.02837	1.60016	0.837184	0.0794006	0.111917	0.58536	0	0.38134	0.0372089	0.17749	0.402184
IGHV3-21	13.2908	2.47616	10.5778	0.666814	0.551418	0.211768	8.70822	1.73464	6.01353	2.05633	7.60925	2.91921	9.26417	19.2128	9.95152	3.66293	0.597622	5.26787	3.23941	2.76483	28.0711	0.776978	16.1831	0.756157	17.9456	3.09052	0	4.60786	1.9588	11.6778	2.05369	67.5162	5.09658	7.77237	2.36732	1.99775	3.94277	3.88713	5.95498	33.0563	1.39152	3.90817	3.40242	6.21435	1.09308	7.60611	1.83145	3.85421	1.72513
IGHV3-23	31.1673	9.64993	35.161	3.91599	1.37216	0.590206	11.9499	4.9457	30.049	7.31003	16.0879	10.358	25.8196	31.6532	34.9771	11.2309	2.37942	22.908	16.1639	9.80852	59.2473	2.56437	26.7598	2.69702	62.7018	10.7171	0.212307	19.4046	7.04561	38.6817	6.42458	26.9067	18.8297	31.1224	4.64726	6.5869	5.79757	6.0241	13.4714	44.176	3.88716	7.51319	13.4392	11.6358	5.66676	11.4377	7.68509	12.3616	6.69686
IGHV3-30	15.2827	2.47042	10.4229	0.931373	0.641828	0.295788	8.13974	4.19453	9.70402	3.86865	7.36994	1.85026	10.255	20.424	8.93084	2.90397	1.64841	4.5233	6.46378	2.79378	70.2233	1.22396	3.63368	0.377201	12.9877	3.64697	0	4.74873	2.93138	7.98577	2.04893	8.04009	7.47758	24.9025	2.00099	2.74053	3.53132	2.4545	6.57128	18.5258	2.68702	6.3456	5.44202	5.85308	0.681588	3.63104	3.76189	3.37529	2.28049
IGHV3-33	9.03477	1.63299	5.08118	0.964637	0	0.0845108	5.60925	2.0826	4.83188	2.72564	4.2114	2.53554	3.38898	10.5755	5.79554	3.52392	0.596235	5.29872	2.05666	3.14742	10.7249	1.22396	6.93022	0.251468	12.364	1.02778	0.319199	3.68784	1.77659	3.00913	1.95136	21.9045	4.03789	10.413	0.852881	1.7855	1.43041	2.69996	3.87076	12.106	6.58319	1.33793	2.80183	3.5552	0.272635	1.87672	2.43627	3.11894	1.50599
IGHV3-35	0.211727	0.542385	0.230137	0	0	0	0.0496649	0.0345417	0.189667	0.207078	0.195763	0.0806983	0.518292	0.622686	0.447528	0.307389	0.0413014	0.253648	0.0988535	0.0416449	0.714039	0.0480443	0.397022	0	0.302429	0.0390423	0	0.118981	0.104605	0.31801	0.172343	0.372755	0.45789	0.730518	0.115886	0.0488975	0.0526387	0	0.318013	0.820797	0	0.0900307	0.253802	0.051056	0	0.0960875	0.0421904	0.050313	0.10134
IGHV3-38	0.318337	0.127089	0.0659079	0	0	0	0.128009	0	0.162953	0.118608	0.560635	0.103999	0.311705	0.267492	0.096124	0.0990354	0	0.0435847	0.0849305	0.0357794	0.345077	0	0.530605	0	0.111357	0	0	0.0511113	0	0.312251	0	0.0640509	0.181568	0.179322	0.0331881	0	0.0904497	0	0	0.630961	0	0	0.0545138	0.131595	0	0.206385	0.0724961	0	0
IGHV3-43	0.848129	1.37221	0.970395	0.0660668	0	0.0419633	4.14645	0.378685	1.83942	0.436581	1.21066	0.782625	0.655627	2.69125	1.79269	1.13412	0.139321	0.34225	1.12543	0.175599	8.58081	0.324133	2.86453	0.0624323	1.676	0.164625	0	0.250846	0.352863	1.11105	0.920489	0.817313	1.51488	2.1122	0.912138	0.494834	0.710259	0.975015	0.983349	3.57026	0.578163	0.113887	0.214036	0.861129	0.135375	2.10684	0.498119	0.678878	0.5555
IGHV3-48	5.74017	1.25324	5.32939	0.232304	0.503126	0.210788	1.17816	0.234116	1.52655	1.28657	4.25693	5.91395	10.4069	9.29813	3.4124	2.34384	0.24494	2.7077	0.544381	1.7994	19.3962	0.651268	4.26063	0.439049	3.22111	1.72003	0	4.08252	1.41799	1.15468	1.26545	0.757935	1.34285	1.6799	0.818179	0.207135	0.579757	0.979529	1.25733	3.25739	0.714879	0.915312	1.82773	0.562325	0.317338	2.198	0.357446	0.639395	1.88886
IGHV3-49	6.12652	3.54763	8.27905	0.52077	0.126661	0.428062	5.67071	1.13456	3.18907	1.59246	7.55276	1.89331	6.97169	15.3396	3.6749	1.9532	0.419898	4.24503	3.05369	3.12657	25.2683	0.71389	4.41588	0.17369	6.62242	1.43505	0	2.32622	1.26801	6.60832	0.718834	1.34096	5.94986	5.67221	1.51049	0.458884	0.987989	1.31106	6.71497	7.97314	1.31978	1.79542	3.27502	2.75506	0.418468	3.23125	1.41879	0.983684	1.3473
IGHV3-53	3.90175	1.07458	2.21271	0.803446	0.0692089	0.0637901	2.99242	0.619936	1.88438	0.884885	3.68075	0.982796	6.31209	4.09108	2.07971	0.886636	0.15884	2.21114	2.31276	0.934274	18.5077	0.646706	1.47035	0.427076	6.50786	0.32533	0.120468	1.71594	1.0728	2.79549	0.662813	2.43707	2.59633	4.88316	0.990413	0.53282	0.77603	0.407594	2.31019	5.23346	0.608461	0.375102	2.0742	1.70175	0.514474	1.94009	1.16286	1.58023	0.779481
IGHV3-64	0.950376	0.544804	1.32438	0.0541	0	0.0343624	0.342969	0	1.21154	0.119167	0.991372	0.0835913	0.501081	3.76255	1.00441	0.663351	0.0855641	0.140129	0.13653	0.0862756	0.955364	0.132711	4.44764	0.102248	1.34259	0.485303	0	0.20541	0.0361185	0.847055	0.198357	1.33854	0.559436	0.648605	0.37346	0.033767	0.0363505	0.598806	0.73203	4.35552	0.291347	0.0932582	0.13145	0.14103	0.110855	0.331774	0.0291352	0	0.244936
IGHV3-66	2.31388	0.295846	1.31507	0.20145	0.0925487	0	0.851398	0.0888215	2.35729	0.621233	2.29322	0.13834	2.22125	5.33731	1.63028	0.592821	0.212407	0.0434826	0.466023	0.499738	4.13123	0.617713	0.22687	0.380735	3.22179	0.401578	0	0.203966	0.268985	1.5576	0.246205	0.958513	1.93219	2.68353	0.562877	0.125737	0.270714	0.1982	0.272583	7.25758	0.316422	0.308677	0.707019	0.612672	0.0917298	1.52367	0.433958	0.819383	0.0434312
IGHV3-7	0.585697	0.0419689	0.522359	0.0333407	0.0459515	0	0.465002	0.0882019	0.928264	0.176257	0.55542	0.206062	0.441151	0.861262	0.571379	0.0981142	0	1.20902	0.168281	0.141786	0.987616	0	1.05134	0	0.735475	0.0996941	0	0.151908	0.0890362	0.46402	0.19559	0.444185	0.839437	0.399722	0.0328794	0.124859	0.134412	0.246021	0.812043	1.13987	0.0897755	0.306523	0.16202	0.173828	0.0455449	0.368038	0.179554	0.214123	0.345026
IGHV3-72	1.01268	0.656241	4.65819	0.228081	0.0449071	0.165564	2.18954	0.11493	7.84896	0.631587	3.09394	1.57747	1.3796	1.55388	3.21076	2.39711	0.171776	3.58682	1.43899	1.73205	5.27131	0.639427	2.20167	0.061581	8.37355	2.43571	0.0521117	1.18764	0.826621	5.51727	0.86015	1.36428	1.40633	2.69106	0.996096	0.488086	1.31358	1.20215	1.58717	5.39016	1.00896	0.89867	0.580572	1.06173	0.222549	2.15804	0.736989	1.29739	2.23385
IGHV3-73	2.39392	0.867229	5.07566	0.29526	0.180862	0.0833505	0.831915	1.01254	1.50909	0.607017	2.51401	0.574491	2.43087	5.93226	2.1552	1.12633	0.345911	2.12438	0.620945	0.767333	6.87732	0.321908	88.4126	0.434026	11.2534	0.261592	0	1.14597	1.53318	5.66929	1.87645	0.87414	2.09448	4.80723	1.00293	0.122859	1.36668	1.30723	3.64005	3.76283	0.971712	0.301613	1.06283	1.28283	0.403338	1.60952	0.742048	0.674217	1.48531
IGHV3-74	7.68982	13.9884	9.61402	0.830393	0.235629	0.0930771	7.74163	0.646112	11.5007	2.0228	8.95106	3.27055	5.20287	9.12389	6.2086	3.68945	1.18458	5.75674	2.95853	2.93415	16.751	1.04846	46.6488	1.10783	14.9776	3.06725	0	4.00601	0.815281	6.79824	2.25661	1.9523	3.33814	8.71928	4.38355	0.823178	1.80514	2.19868	5.0232	27.0163	2.46615	1.54371	2.41328	4.10657	0.700631	5.63168	1.34161	3.29392	1.76921
IGHV4-28	3.60111	2.20806	1.05701	0.202398	0.0464921	0.21426	1.41142	0.475944	0.816682	0.86193	1.01152	0.31273	8.03413	3.41855	1.83065	1.02577	0.177839	0.30581	0.595912	0.430363	5.53422	0.124124	6.07833	0.0637544	2.41841	0.638824	0.161853	0.870937	0.225209	0.743341	0.197891	2.05445	1.3953	3.05565	0.598792	0.168438	1.13328	2.19046	1.00417	7.66376	0.590406	1.89954	0.764988	2.72603	0.0460807	0.413742	0.690334	0.736583	0.218178
IGHV4-31	10.456	6.91506	2.0992	0.535944	0.0923324	0	4.79916	3.8104	2.27068	2.98085	3.7945	0.586571	32.4431	9.18535	4.59239	2.00431	0.70637	0.780858	2.57827	1.21081	27.1719	0.287592	11.7319	0	4.6182	2.30368	0.107146	1.17007	0.939249	0.427339	0.442133	5.35513	1.26504	12.6724	0.660661	0.710842	1.53046	1.77963	5.80151	8.31193	2.16468	7.39093	2.00758	2.05202	0.366062	0.98602	2.7059	1.63494	1.38655
IGHV4-34	5.56975	3.24839	7.72111	0.680983	0.296387	0.182121	11.4972	1.86473	3.68783	2.24213	8.65761	4.13498	4.45783	16.3805	8.59926	2.5665	1.05814	3.38849	3.39191	4.42019	63.6604	1.36278	9.12224	0.609651	9.84341	3.32231	0.229292	2.77611	1.53142	9.56074	4.15261	8.79963	17.4033	13.1297	2.79228	1.25276	3.22702	2.80341	8.72946	13.6371	3.18479	2.10064	4.4704	6.86729	0.391686	4.48392	1.31254	7.41186	2.08633
IGHV4-39	15.8175	10.9554	7.39905	2.26011	0.23246	0.642779	23.5236	5.41387	9.75935	4.7852	18.7693	1.94587	17.1395	24.7342	16.4759	5.16196	1.70725	6.1599	8.55559	4.84158	39.931	2.89623	57.4402	0.127509	29.5419	5.00973	0.215804	0.153695	2.43226	21.8699	2.81994	8.53881	13.134	32.3539	8.25002	3.95828	6.84502	13.2423	17.4361	19.643	1.49872	7.52064	4.31672	14.1138	1.84323	10.7987	4.21467	8.31905	6.71989
IGHV4-4	0.789789	0.216386	0.875295	0.1719	0	0	0.610271	0.272855	0.374557	0.363503	0.744556	0.0354144	0.773336	0.54653	1.47298	0.168622	0.0362502	1.20218	0.130145	0	2.38933	0.337347	0.851804	0	2.23729	0.342674	0	0.156643	0.183624	0.83735	0.151265	0.130866	0.154573	0.595376	0.101713	0.214586	0.277205	0.253691	0.558239	0.644579	0.0462871	0.197549	0.167071	0.492929	0.140894	0	0.111091	0	0.0444728
IGHV4-59	14.2069	27.5257	10.3232	1.12954	0.439092	0.147168	9.51098	2.34967	9.08043	4.05747	10.3735	2.74472	55.3372	35.6818	9.38928	6.59116	1.22152	5.51386	3.17949	3.54108	27.8167	0.994664	10.9268	0.766341	28.3031	7.64993	0.231608	8.9293	1.66291	11.0177	2.46364	24.8052	10.1308	9.83827	6.11225	0.940018	2.80229	4.87271	7.446	17.6957	2.80753	27.5592	2.72106	5.92683	1.46388	5.25744	2.37084	2.56688	4.42086
IGHV4-61	1.82285	3.83047	1.6588	0.156854	0	0	0.795508	0.359627	0.265824	0.304046	1.62008	0.549349	6.72441	3.67787	0.896036	0.24618	0.132309	0.812563	0.672939	0.466933	5.43264	0.15391	0.529941	0.177871	1.62625	0.281412	0.0501732	0.33351	0.251328	0.618524	0.32206	0.179118	0.451338	1.37905	0.216558	0.0783216	0.463728	0.694458	0.764066	4.4977	0.0844715	0.757085	0.508159	0.85868	0.128562	0.808018	0.43926	0.604417	0.162321
IGHV5-51	32.8397	9.15536	24.2419	2.09802	1.15663	0.888394	16.2266	7.49286	15.2804	9.30435	19.9802	6.08721	13.8338	46.067	18.8265	10.7016	2.28588	9.73639	9.08921	13.3461	73.3819	3.55973	23.8639	2.84174	35.945	10.1769	0	9.77149	3.78187	26.6443	6.92316	8.65156	13.8346	26.504	8.75875	2.4444	8.88105	5.88291	12.3017	27.9973	4.99021	6.95191	8.83602	16.7723	1.1464	11.0651	5.80004	12.1716	8.27746
IGHV6-1	0.0933641	0.652288	0.676549	0.103637	0	0.0438845	0.569411	0.18278	0.919997	0.182627	0.575495	0.427021	1.50842	0.137291	0.444024	0.101661	0.0364249	1.02902	0.130772	0.110183	2.28277	0.0423716	0.0778099	0.0652907	0.800161	0.309892	0	0.367263	0	0.40066	0	0.723235	1.45999	0.690283	0.136271	0.21562	0.0464236	0.305896	0.373953	0.800082	0.186041	4.28763	0.0559587	0.495305	0.0943822	0.296598	0.186044	0.133117	0.357497
IGHV7-81	0.430512	0.0891191	0.207976	0	0.048788	0	0	0.0312155	0	0.062379	0	0.0729274	0.140515	0.0703405	0.101108	0.0347235	0	0	0.0446671	0.0376346	0.24198	0.0434179	0.837177	0	0.351393	0	0	0	0.0472661	0.0821105	0	0	0.0954915	0.141465	0.139636	0.0441889	0.0475698	0	0	0.15616	0.0953172	0.0813611	0.0573404	0.092279	0.0967126	0.260504	0.0762552	0	0
IGKC	185.349	236.55	118.001	18.4002	6.54032	3.2094	122.115	31.6145	112.339	46.3576	127.888	41.5839	196.584	241.755	94.7264	50.9613	13.2277	57.1814	60.6295	37.803	531.167	40.7184	488.762	19.7438	309.044	56.0188	16.9857	62.8232	33.4129	171.274	29.3676	110.148	118.474	236.199	32.6067	36.6607	40.4626	72.8539	93.8015	308.269	47.602	158.235	230.269	108.016	16.8726	55.0392	60.4277	71.8812	59.7422
IGKJ5	0.509817	0.474911	0	0	0	0	0	0.332691	0.456697	0.332414	0	0	0.998394	0	0	0	0	0	0	1.20332	2.579	0.462743	0.849766	0	4.57736	0.376039	0	0.572985	0	1.31269	0.553313	7.89848	1.01774	1.00515	0	0.47096	0	0	1.02099	1.66433	0.507941	0	0	0.49175	0	0.462737	0.81272	0	0
IGKV1-12	0.778816	0.317403	0.423268	0.216128	0	0	0.502389	0	0.348834	0.190428	0.180023	0.037105	1.66817	0.644199	0.514433	0.24734	0	0.373207	0.0454527	0.153186	0.943904	0	0.567934	0	0.635687	0.0718064	0	0.109414	0.0480975	0.543105	0.158487	1.23402	0.161952	0.239922	0.035523	0	0.242032	0.212642	0	0.79453	0.0969937	0.165584	0.175047	0.046951	0	0.220905	0.155193	0.138803	0.0931917
IGKV1-13	0.334981	0.156023	0	0	0	0	0	0	0	0	0.0688272	0.085117	0.109334	0.574684	0	0.0405275	0	0.0535074	0.104266	0	0.047071	0	1.86116	0	0.0911395	0.0411801	0	0	0	0	0.0605934	0	0.0371509	0	0	0	0	0	0.111809	0.318957	0	0.0474802	0	0	0	0.0506744	0	0	0.0534442
IGKV1-16	8.30274	3.77165	9.50748	0.872326	0.627274	0.2409	4.32794	1.43814	6.10621	1.83795	6.76055	0.820433	6.22279	11.983	4.27905	3.68317	0.599854	6.33638	2.77574	2.05646	20.1794	0.604749	6.5351	0.860178	30.6214	1.92795	0	1.61285	1.56991	10.4251	1.77997	3.39266	3.03527	12.1761	2.13194	0.899559	1.32516	1.51127	2.97653	13.6361	0.970193	5.92774	4.66915	4.4986	1.29526	3.02371	1.42979	1.60762	1.22653
IGKV1-17	11.1728	1.76647	4.97657	0.720617	0.156819	0.0963602	8.22309	1.17058	9.36592	1.63745	3.85414	1.79714	13.5496	8.44086	6.33732	0.632464	1.03975	4.76457	1.38787	2.50001	35.7353	1.30254	27.2937	1.29027	14.5577	3.62907	0	4.83854	1.41799	12.0526	1.00123	2.3099	2.62602	16.5211	2.01973	0.99425	2.19161	2.68671	2.56598	6.98535	2.65527	2.09214	6.88085	4.00425	0.518103	4.79141	3.02297	3.16653	2.55118
IGKV1-27	7.91151	1.46452	2.49898	0.412831	0.258628	0.238378	10.1355	0.463329	3.63445	2.31472	4.81412	1.12112	2.9795	9.99314	2.89429	4.41771	0.474858	3.59676	2.41518	0.877813	15.6068	0.506352	10.5242	1.77327	8.94121	1.57109	0.180072	2.16594	1.30291	9.75008	0.770583	1.64285	2.801	4.89944	1.40641	1.17124	1.96693	1.32929	2.43755	19.9502	1.51584	1.59581	2.79647	2.10345	0.153803	3.40633	11.561	2.16926	1.11659
IGKV1-33	0.460168	0.0428661	0.0666907	0.0340534	0	0	0	0	0	0.0300041	0.226917	0.0350779	0.0450582	0.203002	0.145898	0.0668078	0	0.176409	0	0	0.659553	0.0417678	0.575257	0	0.150239	0.169709	0	0	0	0.0789899	0	0	0	0.317541	0.0335823	0	0	0.100512	0	0.0751123	0	0	0	0	0	0.0417673	0.0733571	0	0.0440502
IGKV1-37	0	0	0	0	0	0	0	0	0	0.031738	0	0	0.047662	0	0	0	0	0	0	0	0.0820786	0	0	0	0.0794608	0	0	0	0	0	0	0.137114	0	0	0	0	0	0.0531604	0	0	0	0	0	0	0	0	0	0	0
IGKV1-39	0.584112	1.13358	0	0	0	0	0.27403	0.063529	0.218021	0.0952141	0.360046	0.07421	0.47662	0.0715776	0.0514433	0	0.0379807	0.233255	0.0454527	0.0765931	3.8577	0	0.973601	0	0.99326	0.143613	0	0.218828	0.0480975	0.0835546	0.0528289	0.137114	0.291513	0.43186	0	0.0449661	0	0.0531604	0.0974814	0.119179	0.242484	0.289772	0.291745	0.281706	0	0	0.116394	0.185071	0.0465958
IGKV1-5	47.2309	14.4848	37.207	5.65914	1.00281	0.273866	23.3709	5.70328	16.1801	9.04641	15.8921	7.52269	28.7751	50.1216	21.2826	12.1069	3.4097	13.2273	16.594	9.25408	92.7211	3.56973	69.7718	5.29689	50.6185	13.3494	0.344799	10.6821	6.76475	28.8166	6.52119	17.6947	23.4565	48.9292	6.21866	5.95428	8.29298	13.9594	27.0562	60.8372	7.11117	10.3747	17.1552	16.017	3.93895	15.1381	8.91089	10.3495	9.44687
IGKV1-6	3.56872	32.0565	4.58095	0.528187	0.0519977	0.0479265	4.40083	0.632113	7.07881	2.29366	4.02241	2.13744	75.3288	21.4409	4.25652	2.14646	0.556917	2.34531	1.57099	1.36376	17.0214	0.509017	9.68733	0.641738	11.4434	2.74508	0.362039	4.01089	1.00751	6.78222	0.387319	4.38007	4.0031	9.95097	2.49278	0.753537	1.62238	2.56121	3.98186	6.40768	1.37144	30.003	6.60018	2.90133	1.18537	3.93327	2.11307	2.27759	1.80571
IGKV1-8	1.78907	0.833287	1.1853	0.113481	0	0	0.863304	0.0500354	0.435007	0.383285	1.32333	0.155861	2.22729	28.4503	0.648267	0.371056	0.179481	0.391917	0.477314	0.301623	2.93058	0.0927928	14.3563	0.107239	1.96094	0.471289	0	0.689396	0.101017	1.00905	0.166432	3.81567	2.24493	2.59509	0.29843	0.401373	0.432082	0.446603	0.460657	5.69451	0.25464	1.10852	0.582103	0.468395	0.103347	0.487156	0.325946	0.170055	0.489318
IGKV1-9	13.5943	5.33898	8.10039	0.736104	0.241554	0.178113	4.3999	1.79279	11.4989	2.25456	3.7956	2.27475	10.1109	23.8212	7.25866	5.5702	0.665266	6.44627	4.15765	2.04966	44.5681	1.16082	52.8184	2.0537	14.3436	7.26702	0.112123	4.68475	1.31051	9.02513	1.59365	4.20293	8.38411	14.8954	2.38516	0.787621	2.35523	5.22479	3.13037	20.8754	1.36858	3.22261	5.39406	9.18334	0.766134	5.71803	2.98262	3.4668	3.7181
IGKV1D-12	0.626622	0.194573	0.302714	0.0386428	0	0	0.0979911	0.102229	0.0467776	0.136191	0.643748	0.0398054	0.255653	0.614294	0.165561	0.0379058	0.162979	0.400368	0.292564	0.0410836	0.572338	0.0473968	0.739823	0.073034	0.340975	0.346645	0	0.0586885	0.0515978	0.134453	0	0	0.0694952	0	0.0381082	0.144716	0	0.0570292	0.209151	0.681882	0.156079	0.133226	0.312977	0.100736	0	0.0947926	0	0.0496349	0
IGKV1D-13	0.87591	0.52796	1.71746	0.190645	0	0	0.24172	0	0.323089	0.739091	0.698706	0	0.353155	9.09188	0.0544533	2.35631	0.201015	1.82708	1.53959	0.121612	0.173762	0	23.6601	0.50444	4.33167	0.912095	0	0.173724	0	0.221109	0.0559199	0	3.22284	0.304752	0.112804	0.237985	0.307433	1.91321	2.57963	16.1055	0.667347	1.31454	0	0.248491	0	0.046766	0.0821366	0.146925	0.739833
IGKV1D-16	4.04887	0.286454	0.297109	0.0379272	0.156819	0	0.673235	0.434787	1.69872	0.133669	0.695009	0.273478	0.65239	1.5073	0.704147	0.446445	0.199951	0.63855	1.38787	0.362905	2.4198	0.0930383	0.939688	0	1.75697	0.0756057	0	0.115203	0.202569	2.46332	0.389369	0.288737	0.306937	2.72826	0.486232	0.142036	0.356774	0.783623	0.205278	1.92411	0	0.130759	0.184308	0.296611	0.155431	0.883853	0.326808	0.682021	0.147184
IGKV1D-17	0.218493	0.440989	0.422207	0.0269483	0	0	0	0	0.163106	0.213695	0.673394	0	0.784452	1.01743	0	0.634423	0	0	0.340041	0.0286504	0.429833	0	2.4886	0	0	0.10744	0.0861998	0.0409275	0.0359827	0.125018	0	0	0.121159	0.107694	0.318905	0	0.0362139	0.477244	0.583422	5.23076	0	0.216784	0.130956	0.035125	0.14725	0.132211	0.0580514	0.0346138	0.104578
IGKV1D-33	0.0404448	0	0	0	0	0	0.0758971	0.026393	0	0	0	0.0308305	0	0	0	0	0	0	0	0	0.545592	0	0.0674136	0	0.0990357	0	0	0	0	0	0	0	0.0269131	0.119611	0	0	0.120663	0	0.0809971	0.0330087	0	0	0.048482	0	0	0.0367099	0.0644746	0	0
IGKV1D-37	0	0	0	0	0	0	0	0	0	0	0	0	0	0	0	0	0	0	0	0	0	0	0.0457381	0	0.0447952	0	0	0	0	0	0	0	0	0	0	0	0	0	0	0	0	0	0	0	0	0	0	0	0
IGKV1D-39	0.154572	0.239982	0.0746723	0	0	0	0.193376	0	0.0923111	0.0671901	0	0	0.201803	0.0757657	0	0	0	0	0.0962244	0.0810746	1.43354	0	0.128821	0	0.462606	0.114012	0	0	0.0509117	0.26533	0	0.145137	0.171428	0.965049	0.0376014	0	0.102478	0	0	0	0.0513344	0.569636	0.0617629	0.0993963	0	0	0.0410683	0.0489749	0.0493222
IGKV1D-42	0.311631	0.580588	0.150546	0.0384356	0	0	0.146199	0	0.0465268	0.135461	0.256119	0	1.5257	0.534625	0.0548912	0.113107	0.0405263	0	0.145498	0.0408633	0.919589	0.0471427	0.519428	0	0.466326	0	0	0.0583738	0	0.17831	0	0.804671	0.345613	0.358404	0.0379039	0	0.154953	0.113447	0.104015	0.169556	0.0517473	0.971752	0.124519	0	0	0.0471421	0.124196	0.0493688	0.0994378
IGKV1D-43	0.145662	0.101767	0	0.0269483	0	0	0	0	0.0326212	0.0712316	0.0897859	0.055518	0.106971	0.214195	0	0.0793028	0	0.0349005	0.17002	0.0286504	0.307023	0.0661061	0.24279	0	0.118892	0.429759	0	0.368347	0	0.156272	0	0.0512889	0.0242319	0.251287	0.0531509	0	0.0362139	0	0.0729278	0.0891606	0	0.123877	0.043652	0.1405	0	0.0330527	0.0290257	0.0346138	0.174296
IGKV1D-8	0.725583	0.743494	0.473204	0.0536947	0	0	0.27232	0.118373	0.487486	0.18924	0.447248	0.11062	0.781514	3.09419	0.383416	0.263353	0.0849231	0.208619	0.237137	0.199802	2.29405	0.0658585	4.4748	0	1.03641	0.321112	0	0.530065	0.143392	0.591611	0.0787487	0.715355	0.917362	0.786802	0.238283	0.134056	0.108235	0.515078	0.363273	1.80614	0.144582	2.12887	0.521862	0.384928	0	0.461004	0.28917	0.172421	0.138915
IGKV2-24	3.17917	2.73013	3.81556	0.735205	0.253322	0.0466976	4.52103	0.324161	9.34473	2.10529	5.57271	2.00691	2.43199	5.18626	6.50982	1.51448	0.968995	5.66534	1.02047	2.69666	12.9832	0.450878	62.7193	1.59795	8.23072	3.33421	0.176378	3.18227	2.30695	3.70918	1.61738	3.07838	3.00798	15.3762	0.978794	0.458884	0.987989	1.68178	4.1782	7.13529	1.93017	1.18287	3.21547	2.20405	0.401729	10.0544	0.989851	1.98311	1.4741
IGKV2-28	0.397396	0.0462734	0	0	0	0	0	0	0	0	0.0612386	0.151465	0.389118	0.0730459	0	0.108177	0	0	0.0463851	0	0.37693	0	0.165595	0	0.405454	0.0732794	0	0	0	0	0	0.629669	0.0330548	0.489688	0.0725033	0	0	0.0542508	0	0.364873	0	0	0.357275	0.0479141	0	0.0450872	0	0	0
IGKV2-30	0.546419	1.01801	1.22386	0.110281	0.101329	0	0.745737	0.0972482	2.49193	0.388669	1.04106	0.227197	0.0972794	1.46092	0.734979	0.75724	0.232559	1.04737	0.231926	0.703478	2.2197	0	10.3497	0.555808	1.86509	0.366397	0	0.502464	0.0981682	1.10849	0.323475	0.629669	0.594985	0.7835	0.181258	0.275331	0.246997	0.325505	0.497405	2.59465	0.197967	0.295716	1.13137	0.527055	0.0502162	0.405785	0.316752	0.613819	0.0475516
IGKV2-40	0	0	0	0	0	0	0.0568042	0	0	0	0	0	0	0	0	0	0	0	0	0	0.0510426	0	0.0504548	0	0.0494147	0	0	0	0	0	0	0.170536	0	0	0	0	0	0	0	0	0	0	0	0	0	0	0	0	0
IGKV2D-24	0.0496745	0.27764	0.215975	0	0	0	0.186434	0.0324161	0.444987	0.0971672	0.183716	0.113598	0.340478	0.657413	0.209994	0.540886	0	0.0952157	0.0463851	0.117246	0.670098	0.0450878	6.49962	0	1.09473	0.0732794	0	0.167488	0.294505	0.29844	0.0539126	0.20989	0.231383	0.685563	0	0	0.0987989	0.108502	0.099481	0.405414	0	0	0.238183	0.0958282	0	0.135262	0.158376	0.0944337	0
IGKV2D-28	0.192767	0.0448921	0.209528	0	0	0	0.0452173	0	0	0	0.0594106	0	0	0.0708654	0	0.0349827	0	0	0.0450005	0.0758309	0.040631	0	0	0	0.0393351	0.035546	0	0	0.0476189	0.0413616	0	0	0.0641361	0.047507	0	0	0	0	0.0965114	0.0393312	0	0	0.0577683	0	0	0.0437413	0	0	0
IGKV2D-29	3.19655	1.17303	0.210576	0.179206	0.0987957	0.136591	2.95382	0.979776	4.4254	0.536849	1.91064	1.03375	1.18559	3.48977	1.48439	0.632837	0.340117	1.53178	0.452255	0.647786	7.71765	1.18694	2.17965	0.338695	6.83899	2.1077	0	1.30641	0	2.32783	0.367953	1.15964	1.90148	2.10076	0.671562	0.134224	0.577973	2.16868	1.35792	2.80648	0.386035	0.288323	2.032	0.794176	0.195843	2.24196	0.694875	1.0128	2.73541
IGKV2D-30	0.147137	0	0	0	0	0	0	0	0.351483	0	0	0	0.048024	0.360606	0.103668	0.0356026	0	0.0940105	0	0	0.165404	0.178068	2.04374	0	0.480386	0	0	0.0551226	0	0	0	0	0	0	0.0357928	0	0	0.0535641	0	0.800564	0	0	0	0	0	0	0	0	0.140849
IGKV2D-40	1.67208	0.375971	1.00274	0	0	0	0.324595	0.677264	0.723104	0.977456	0.426483	2.72501	0.338741	0.169571	0.731229	0	0.044989	0.60785	0.915277	0.0453631	4.08341	0.26167	14.2235	0.0806417	6.07095	0.170113	0	0.194406	0.398808	1.0887	0.0625771	1.94898	3.2612	2.33039	0.168311	0.15979	0.172016	0.251879	0.230938	0.047057	0.172337	0.686484	0.622041	0.222458	0.233147	0.418667	0.367659	0.164416	0.386357
IGKV3-11	32.8802	23.8704	29.531	5.0073	1.65315	0.991627	22.0156	6.26237	23.462	8.67279	23.1853	26.4761	25.9728	46.4583	21.6708	9.89828	2.87069	18.8136	11.0031	7.38823	89.0433	5.81471	73.1589	3.81426	70.4327	11.0445	1.06576	10.7855	7.70288	26.9615	5.19365	52.7595	19.3627	31.6522	6.30865	5.37132	7.82912	16.7183	20.352	55.4755	11.2273	18.9043	20.4472	21.2674	3.121	11.0922	7.38247	17.3875	13.7426
IGKV3-15	13.6313	8.57419	15.2453	2.011	0.581151	0.288427	11.4328	2.20239	7.65639	3.6009	11.5633	4.57735	17.8107	27.5856	12.0438	4.61344	1.19699	6.30104	7.36704	4.65537	41.721	3.38158	60.0892	1.90037	27.225	4.72006	0.25938	4.4335	3.33483	14.8969	2.3785	5.86457	13.3288	29.0788	3.90238	2.51037	4.09725	7.27599	12.9033	40.5295	3.93022	9.24424	9.19457	7.10256	1.68372	6.24591	4.12244	4.99943	5.4125
IGKV3-20	79.0421	34.1532	60.5055	5.80628	3.85303	1.18379	72.1641	14.9495	35.5767	16.737	44.4822	11.5189	48.0876	118.296	50.2135	17.7546	7.33141	25.9011	21.0298	21.6056	126.912	10.023	141.112	8.19642	125.553	21.2556	1.03181	22.1545	10.7678	65.3872	13.3514	58.8006	39.7376	49.3201	13.9261	7.69549	20.0846	34.4873	32.9779	167.48	15.2484	28.75	28.2158	31.113	6.16906	24.3539	15.3259	19.1972	18.0815
IGKV3-7	0.43535	1.25718	0.504751	0	0.0444026	0.081852	0.816959	0.0568192	0.233993	0.255473	0.644037	0.0663721	1.79038	1.28035	0.23005	0.316023	0.169846	0.208619	0.243913	0.239762	2.05547	0.0790302	1.34244	0	1.17263	0.417446	0	0.391432	0.17207	0.747298	0	0.674477	0.43454	1.15874	0.158856	0	0.346351	0.523002	0.523114	2.27396	0.693995	0.48131	0.730607	0.461914	0.0440097	0.51369	0.312304	0.41381	0.37507
IGKV3D-11	0.972706	1.05713	0.998546	0.179956	0	0	0.684503	0.132241	0.471984	0.105705	0.649539	0.0617899	1.23024	1.66875	0.642503	0.441309	0.126496	0.504962	0.416301	0.159435	1.46934	0.220722	1.35109	0.226742	2.15026	0.328838	0	0.455511	0.0400477	0.800062	0.219936	0.627913	0.512418	0.99884	0.266199	0	0.362745	0.929528	0.486999	2.15005	0.201901	0.585953	0.388667	0.430024	0.0409713	0.22072	0.290743	0.346718	0.349176
IGKV3D-15	2.0058	1.59503	0.638108	0.144813	0	0	0.459024	0.0957748	0.350596	0.0637967	0.603107	0.0745848	0.718541	1.72654	0.361922	0.426152	0.076345	0.234433	0.228411	0.346409	2.06233	0.0888092	2.60938	0	1.67711	0.360846	0	0	0.290042	2.68725	0.106191	1.17135	0.520863	1.68794	0.285619	0.135579	0.389208	0.267144	0.881763	2.15606	0.146225	0.582471	0.586436	0.377505	0.0494553	0.22202	0.155976	0.418513	0.234156
IGKV3D-20	4.78885	1.98716	1.89282	0.322168	0.266415	0.163704	2.45088	1.25002	1.91094	0.879964	2.25413	0.464605	1.66249	5.56954	1.01222	7.11052	0.135877	0.625856	0.528477	1.54133	6.093	0.395151	8.27233	0.121778	5.25906	0.834891	0.206105	0.929652	0.34414	1.64406	0.141748	1.59422	1.53537	3.17582	0.540109	0.563036	0.519527	2.28219	1.13341	5.64938	0.563871	1.03667	1.25247	1.34375	0.132029	0.908837	0.694008	0.496572	0.708466
IGKV3D-7	0	0.0469964	0.0731166	0	0	0	0	0	0	0	0	0.0384578	0.197599	0	0	0	0	0.0967035	0	0.0396928	0.212678	0	0.168183	0	0.0411789	0	0	0	0	0.0433004	0	0	0.0671425	0	0	0	0.0501713	0	0	0.0823497	0	0	0.0604762	0	0	0	0	0.0479546	0
IGKV4-1	33.9209	48.6722	39.9233	5.06307	1.17527	1.15095	25.7794	7.12009	51.7086	13.5709	31.341	9.52495	47.0711	42.9436	23.557	17.9055	3.51216	24.365	9.75122	9.32086	84.6435	5.06609	65.0624	8.10854	59.1066	13.0146	0.852385	11.9794	6.40465	43.9482	10.7084	17.0409	36.5175	76.3558	12.7716	6.154	12.6051	33.2312	18.3171	99.7748	17.472	38.2185	19.7265	18.3739	4.47745	19.349	9.18464	15.5394	10.5824
IGKV5-2	0.617279	0.619247	0.756972	0.0351385	0.0484293	0.0446375	1.06926	0.123944	1.70142	0.371522	1.40488	0.108587	1.16235	0.488763	0.853101	0.206809	0.148199	0.409568	0.177355	0.298863	2.04171	0.129296	1.50375	0.332054	1.82156	0.420279	0	1.17406	0.0469186	0.407534	0.0515341	0.468137	0.884701	0.936168	0.242566	0	0.33054	0.20743	0.190184	3.64276	0.0946164	0.323051	0.626107	0.366402	0.192003	0.90506	0.0378472	0.180535	0.181815
IGKV6-21	0.334018	1.64464	2.76619	0.211869	0	0	1.29838	0.311386	0.641176	0.964492	1.1765	0.436487	0.607397	1.75418	1.41203	1.21233	0.148929	0.503049	0.534685	0.638213	7.20129	0.47642	1.90883	0.600642	2.99896	0.140783	0	0.697179	0.282898	1.35149	0.25894	0.33603	0.60329	0.987818	0.313407	0.4408	0.664337	0.990145	0.668924	3.03761	0.237706	0.730446	0.514792	0.828466	0.0964744	0.649656	0.874775	0.136068	0.365422
IGKV6D-21	1.89468	1.14722	0	0.105158	0.0483109	0.0445283	0.755538	0.123641	0.339452	0.0926533	0	0.433285	0.556562	0.696526	0.300358	0.550143	0.0369592	0.226981	0.176921	0.260866	2.63575	0	0.513184	0	1.43049	0.209626	0	0.692065	0.140412	0.365883	0	0.0667131	0.40975	1.5409	0.207405	0.175027	0.565255	0.413845	0.664017	1.08243	0.235963	0.0805654	0.851694	0.319818	0.0478834	0.47292	0.264283	0.315164	0.272056
IGKV6D-41	0	0	0	0	0	0	0	0	0	0	0	0	0	0	0	0.0379058	0	0	0	0	0.044026	0.0473968	0	0	0.0426219	0	0	0	0	0.0896354	0	0.0735463	0	0	0	0	0	0.0570292	0.104576	0	0.0520263	0	0	0	0	0	0	0	0
IGLC2	84.9982	72.9287	60.043	11.9781	8.25436	3.46897	88.0539	14.1747	51.2371	31.3606	93.6712	32.4764	109.957	89.4717	59.4733	27.6695	5.82404	25.5197	24.2377	31.5068	286.016	28.0891	286.286	11.0259	156.929	45.1882	14.7898	26.392	27.3883	64.0982	25.85	178.066	54.1883	119.051	24.9407	21.1504	19.099	25.829	44.0042	243.293	34.551	44.9692	91.1321	85.5454	11.2334	30.3724	25.8698	45.0798	24.7268
IGLC3	21.3858	32.4995	45.0322	11.6988	3.67811	2.5623	109.34	7.77144	65.1357	35.2431	51.0746	15.6309	24.7589	38.3538	40.8602	21.0032	7.68904	26.8861	20.2829	19.069	226.974	31.5907	192.628	8.91458	63.0455	26.0427	7.84157	23.5172	13.5906	69.9285	20.4798	43.8224	23.4667	102.392	7.16088	18.5163	14.0949	11.9986	43.0804	83.7785	6.93526	27.816	73.0867	41.0132	4.57815	25.8051	19.6196	29.6148	15.0529
IGLC6	0.0611137	0	0.708562	0.0904511	0	0	0.401392	0.0797619	0.109492	0.0398478	0.301363	0.186344	0.95745	0.359469	0.0645881	0.133089	0.0476856	0.117142	0	0.0961642	0.824411	0	0.305594	0	0.399059	0.270463	0.43399	0.0686859	0.181162	0.891689	0	0	0.447334	0.120491	0.133799	0.112912	0.121551	0.133488	0	0.399019	0.547999	0	0.0732582	0.353688	0.0617801	0.16641	0.487119	0	0.117004
IGLC7	0.13179	1.10489	2.67398	0.130036	0.0448053	0.0412972	3.95697	0.0860018	0.432878	1.00252	2.38289	0.56928	0.215074	1.03357	3.48204	0.797224	0.342774	2.31562	0.820417	0.794935	14.4447	2.1133	0.402724	0.122883	25.7449	0.745256	1.03987	1.53056	0.0868154	1.9606	0.905878	0.0618723	0.204625	1.94876	0.41677	0.568143	0.436866	0.143931	0.527858	1.68509	0.350145	2.54046	1.68511	0.381357	1.55431	0.598096	2.03088	0.960397	0.378472
IGLJ1	0	0	0.221077	0	0	0	0	0	0	0	0	0	0.149366	0	0.161216	0	0	0	0.284885	0	0.128611	0	0	0	0.124509	0	0	0	0	0	0	0	0	0	0	0	0	0	0	0.248994	0.303964	0.129729	0.182857	0.147138	0	0	0	0	0
IGLJ2	0.110703	0	0.160439	0.163846	0	0	0.207741	0	0	0.0721814	0.136475	0.168775	0.650382	0.325576	0	0	0	0.106097	0	0	0.746681	0.301444	0.645822	0	0.361433	0	0	0.12442	0	0.0950136	0	0	0.0736649	0.218261	0	0	0	0.120902	0	0.0903494	0	0.0941464	0.265404	0.21356	0	0	0	0	0
IGLJ3	0	0	0	0	0	0	0	0	0	0	0	0	0	0	0.116332	0	0	0	0	0	0.18561	0	0	0	0.0898449	0	0	0	0	0	0	0	0.146493	0.217021	0	0	0.109465	0	0	0	0	0	0	0	0	0	0.0877368	0	0
IGLJ4	0	0	0	0	0	0	0	0	0	0	0	0	0	0	0	0	0	0	0	0	0	0	0	0	0	0	0	0	0	0	0	0	0	0	0	0	0	0	0	0	0	0	0	0	0	0	0	0	0
IGLJ5	0	0	0	0	0	0	0	0	0	0	0	0	0	0	0	0	0	0	0	0	0	0	0	0	0	0	0	0	0	0	0	0	0	0	0	0	0	0	0	0	0	0	0	0	0	0	0	0	0
IGLJ6	0	0	0	0	0	0	0	0	0	0	0	0	0	0	0	0	0	0	0	0	0	0	0	0	0	0	0	0	0	0	0	0	0	0	0	0	0	0	0	0	0	0	0	0	0	0	0	0	0
IGLJ7	0	0	0	0	0	0	0	0	0	0	0	0	0	0	0	0	0	0	0	0	0	0	0	0	0	0	0	0	0	0	0	0	0	0	0	0	0	0	0	0	0	0	0	0	0	0	0	0	0
IGLV1-36	0.985906	0.918403	2.21471	0.364796	0	0.0926823	5.27282	0.900721	1.89884	0.932113	2.49162	0.713965	0.530953	4.49427	2.65699	1.61027	0.153856	0.944889	0.736496	0.62054	7.85511	0.313205	5.99809	0.344728	2.77628	0.3636	0	2.16072	0.535803	1.05772	0.374507	1.6663	1.57452	9.23304	0.791448	0.318767	0.882402	0.646041	3.94886	1.93113	0.343797	0.670763	0.650004	2.61516	0.398663	0.715889	0.43221	0.187426	0.0943773
IGLV1-40	20.4202	16.2287	25.5933	2.78276	1.60209	0.671207	21.7503	6.98897	13.1331	9.24879	27.3452	11.8287	23.8633	60.9655	20.1223	7.67075	3.04555	9.76254	10.7563	6.1792	105.667	8.25206	17.6927	3.39527	37.6863	12.2882	0.169011	9.89701	7.10212	26.9633	5.16607	14.2797	17.2624	25.9956	8.89278	4.74895	7.57377	9.09735	13.4409	58.0001	7.25594	4.25047	17.4599	18.411	2.74276	8.55439	9.06771	14.8402	5.65012
IGLV1-44	17.6307	12.5979	17.2549	1.44286	0.465419	1.05295	14.5185	3.43805	7.43233	5.68023	20.4054	9.04409	13.8108	22.6927	19.5099	6.29373	1.90977	7.91188	5.84929	6.78874	64.67	4.17955	16.4567	1.62458	31.3207	11.6274	0.294593	7.59972	3.23829	16.9122	3.06159	21.3845	10.0481	22.8601	6.41817	2.64424	2.39275	6.70526	10.3848	23.6998	3.51316	2.2579	6.71325	8.76305	1.59358	8.02012	6.77846	8.59609	3.45488
IGLV1-47	7.94914	17.0711	15.0387	1.58512	0.436934	0.268483	10.7188	2.11222	4.22136	7.07626	13.4379	7.65603	21.3931	21.0684	7.69677	3.69716	1.67134	3.60393	4.17808	4.34416	47.3154	4.27724	18.4067	1.19833	19.659	7.61872	0.338022	9.30854	4.23305	13.114	1.96311	5.22919	7.44341	11.9185	3.78638	1.31915	4.54426	4.7826	10.6765	9.71201	2.56092	12.7919	7.81703	9.36621	1.01049	8.12235	3.52844	4.75069	1.77705
IGLV1-50	0.143504	0.0445596	0.138651	0.0353987	0.048788	0.0449681	0.0897647	0	0.0857012	0.0935684	0.353823	0.109391	0.140515	0.211021	0.0505541	0.277788	0.0373242	0.137534	0.134001	0.0376346	0.8066	0.0868357	0.279059	0	0.195219	0.388109	0	0.215046	0.141798	0.123166	0	0	0.127322	0.18862	0.139636	0.0441889	0	0.0522415	0	0.234239	0.0476586	0.0813611	0.458723	0	0	0.130252	0.266893	0.22734	0.0457905
IGLV1-51	19.2278	27.2053	17.1268	3.0465	1.43254	0.637423	30.856	4.04552	11.0635	8.96853	27.8835	7.23622	93.3299	48.8567	19.0412	7.94561	3.96803	10.9546	6.9195	6.21112	89.835	4.87962	33.1791	2.84504	22.3355	9.21672	0.573229	14.4793	5.16855	21.3246	4.04748	7.63999	12.5368	25.8298	4.70093	3.17663	5.34625	8.25155	13.1912	44.4689	5.88703	11.0799	21.0748	9.43668	2.44804	6.81381	9.38082	9.4835	4.72901
IGLV10-54	1.11461	0.444985	5.61536	0.707005	0.162404	0.24948	3.58567	0.173182	7.60745	0.55372	2.42102	3.68183	0.88351	1.95123	5.27286	3.7373	0.0828291	0.101737	0.446059	2.88137	12.4852	1.92704	1.50397	0.519642	2.07948	4.69791	0	2.26682	0.472014	13.393	1.0945	2.1679	0.0706375	2.3022	1.51065	0.0490315	0.369481	1.2173	0.531474	0.346546	0.475933	0.0451387	2.54497	0.0511959	0	0.240877	0.0846119	3.83426	0.203234
IGLV11-55	0	0	0	0	0	0	0	0	0	0	0.0560635	0	0	0	0	0	0	0	0	0	0.0383419	0	0.113701	0	0.074238	0	0	0	0.0449361	0	0.0493566	0.0640509	0.0302614	0	0.0331881	0	0	0	0	0	0	0	0.0545138	0	0	0	0	0	0.0435332
IGLV2-11	10.9458	5.95539	17.3374	1.68454	0.246989	0.364242	11.0882	4.07713	10.0656	5.55797	16.5987	7.49466	52.4032	28.6303	10.5443	5.59006	1.96512	5.38445	5.06525	5.2966	59.8628	2.9014	36.6908	2.64182	35.4205	9.43106	0.114646	6.20543	4.97713	12.5537	4.88852	8.73142	10.6031	14.1324	3.46384	5.90584	6.30954	3.8613	13.4822	56.8806	4.19813	2.6361	6.96686	9.57683	3.28037	8.00073	3.59019	7.36583	6.02717
IGLV2-14	41.1075	7.85612	38.7627	3.88726	1.47456	1.13259	31.3356	9.05715	23.3984	12.4432	39.8645	13.3718	43.2712	45.2121	30.0495	8.22093	3.53466	15.2416	12.1951	13.1946	93.9388	7.26115	178.445	4.92035	63.3295	10.9482	0.285189	32.8226	9.52378	27.2987	10.0422	8.3486	13.3082	27.8866	7.3856	7.47913	6.13438	8.89471	40.5348	61.868	9.45881	5.49187	26.6312	17.8498	3.1179	19.8148	5.53135	12.1389	12.6863
IGLV2-18	2.12378	5.98337	1.50143	0.229997	0.158496	0.0973908	1.55528	0.169014	1.29927	0.540395	1.40488	0.987152	0.710088	1.67576	1.36861	1.39126	0.161672	0.446801	0.628803	0.326033	9.82639	0.70525	2.46068	0.289793	2.28312	0.420279	0	0.582177	0.204736	2.26737	0.337314	0.364782	0.723846	0.97021	0.30242	0.0478516	0.463615	0.226287	0.518684	3.04386	0.0516089	0.396472	0.310466	2.04852	1.04729	1.50452	0.990909	1.52634	0.347102
IGLV2-23	12.9282	6.4709	24.8328	1.65641	1.57443	1.08837	28.7144	3.12279	11.6503	7.4482	24.8346	7.64866	20.2543	31.2686	15.7433	9.77689	3.37256	6.28765	8.72077	6.89231	95.6267	5.77968	242.601	2.32094	37.1693	9.76353	0.182702	8.93491	2.97438	19.6084	5.65437	4.62008	13.6617	25.413	6.56212	3.60069	11.475	5.64771	11.9793	68.9454	19.9169	4.1025	8.92831	12.4701	1.01433	7.18072	5.69066	7.22643	9.23563
IGLV2-33	0.094044	0.087605	0.136295	0	0	0	0.0882395	0	0.0421226	0	0.173906	0.0358442	0	0.0691454	0	0.0341336	0	0	0	0.0739904	0.515382	0.0853603	1.17565	0	0.345423	0	0	0	0	0.0403577	0	0	0.0625794	0.509893	0	0	0.0467616	0	0	0.268636	0.0468489	0.0399894	0.112732	0.136067	0	0	0	0	0.0450125
IGLV2-8	2.34261	1.73192	4.04176	1.51345	0.796434	0.069912	9.69924	0.970615	9.3601	2.08508	9.35152	2.66444	3.02201	4.2103	9.98177	1.88947	0.435211	5.02487	1.59721	2.10638	11.4116	1.11378	25.2255	1.45619	13.5061	4.11405	0	3.59408	0.624621	5.64884	0.403568	3.35179	3.16716	13.0496	3.06643	1.47706	1.18331	2.39599	4.17018	14.2331	1.37076	1.6444	4.36822	2.83346	0.300719	2.83504	1.51157	2.22671	2.10012
IGLV3-1	6.52259	2.99266	8.60645	1.62096	0.595753	0.228795	7.90121	2.82704	8.59004	3.30076	4.62059	3.59919	2.43076	12.1682	8.53958	3.39209	0.569711	3.07896	3.04533	2.48928	25.7316	1.8998	4.9897	1.63391	13.1905	5.67271	0.057611	4.86893	2.74156	5.63994	3.75085	20.5671	5.21484	10.7965	2.06033	1.84361	2.17829	0.797405	4.1917	20.2605	2.57033	3.72564	4.25947	7.46521	0.688895	2.82758	0.543174	3.33128	2.60937
IGLV3-10	4.51703	2.4779	1.1638	1.59707	0.307137	0.0943631	17.7064	0.786048	3.10223	3.14157	9.34285	0.918205	3.73493	5.46141	6.04685	0.765087	0.117484	2.40506	4.59284	8.48973	7.19358	2.86997	1.84042	1.6847	8.52084	2.73943	0.118804	7.50224	0.694298	5.21221	1.03495	10.7446	2.97236	17.7125	2.0145	0.510004	0.698759	3.01472	1.60819	31.1717	0.850077	7.59757	6.01629	5.95451	0.659575	1.63996	2.64029	1.5266	1.05698
IGLV3-12	0.376698	0.150389	0	0.0398236	0	0	0.151478	0.0702348	0	0.140353	0.0663418	0.0410216	0.263465	0.079133	0.113747	0	0	0.206301	0.0502505	0.0423389	0.453712	0.146535	0.134546	0.0752656	0.614939	0	0	0	0.106349	0.138561	0.0584053	0.0757935	0.179047	0.265248	0.0392726	0.0497125	0.107032	0.293859	0.431084	0.263519	0.107232	0	0.258032	0.259535	0.108802	0.146534	0.0428935	0.153455	0
IGLV3-16	0.36163	0.144373	0.149743	0	0	0	0.436256	0.0674254	0.0462786	0.269477	0.509505	0.315046	0.455268	0.151935	0.272992	0.187507	0	0.0495122	0.0482405	0.121936	0.304895	0.0937826	0.129164	0	0.379505	0.0381053	0	0	0	1.55189	0.168207	0.218285	0.4469	0.865768	0.301614	0.047724	0.205502	0.394946	0.206921	0.590283	0.0514713	0.08787	0.743132	0.448476	0.156674	0	0	0.196422	0
IGLV3-19	17.0092	44.949	18.4696	2.96617	1.67717	0.386463	27.5794	3.48752	14.6385	4.45629	17.4213	5.13152	42.065	23.1984	15.3694	8.43036	3.64877	6.99343	5.56621	11.9672	59.7456	4.61761	22.0984	2.44364	42.8663	15.5403	1.5205	5.25565	3.09737	15.3042	13.1621	5.93482	33.8868	33.2819	4.91272	2.04124	3.5261	8.02538	10.7028	76.9588	4.81264	8.21596	11.519	17.0508	2.2857	7.92913	3.85018	9.67131	9.78908
IGLV3-21	30.2503	7.2846	12.5926	3.19118	0.623627	0.393284	36.717	4.7251	10.8393	7.72173	6.427	4.56281	12.7934	15.9949	15.3048	10.3487	0.602644	6.04509	7.81304	5.26635	65.2261	5.60826	40.9271	2.8806	19.8316	3.20445	0.914119	6.79967	5.37397	14.5282	4.5754	9.33696	13.0412	60.7196	4.13341	4.75654	5.3765	7.87268	17.5942	20.565	3.39865	6.13046	16.4335	17.9415	2.21218	9.96038	8.2082	9.1461	2.49528
IGLV3-22	0	0	0.137295	0	0	0	0	0	0	0	0.175181	0	0	0	0	0	0	0	0	0	0.279549	0	0	0	0.193309	0	0	0	0	0	0.0514081	0	0	0	0	0	0	0	0.189719	0	0	0	0.283898	0	0	0	0.0377547	0	0
IGLV3-25	8.66689	11.2554	12.1173	0.754552	0.831964	0.862677	20.4256	2.96095	6.85046	7.84497	17.0324	3.69195	8.48635	36.6594	11.2609	6.55041	1.03427	5.7167	5.04621	16.0041	268.517	2.59136	23.1136	1.42609	26.0494	6.24225	0.482719	13.637	5.28946	7.65734	7.63572	11.2733	8.04013	57.0924	2.30675	2.87286	5.01924	7.01549	7.24902	27.2534	2.79367	8.1511	8.6169	11.3594	1.18537	10.4116	3.81978	9.25574	3.95304
IGLV3-27	2.67215	1.05312	0.223423	0.494362	0.104823	0.0483079	3.08581	0.536542	0.276199	0.737131	2.02721	0.117516	1.55983	9.97454	1.73788	0.74605	0.0801927	0.492495	0.863722	0.242579	3.98593	0.093285	3.29763	0.143743	4.15241	1.02338	0	1.32835	0.203106	0.882089	0.446173	0.434255	4.61627	7.44663	0.975044	0.284825	0.613234	1.12243	2.36696	1.1743	0.409586	0.174808	2.09437	1.73482	0.311687	1.39926	0.778228	1.46535	0.541105
IGLV3-32	0	0.141357	0.0733075	0	0	0	0.0474604	0	0	0.032981	0	0	0	0.0743809	0	0	0	0	0.0472329	0.0397964	0.0852932	0	0	0	0.0825729	0	0	0.0568497	0.0499812	0.0434135	0	0	0.0673178	0.0997275	0	0	0	0	0	0	0	0	0	0.0487898	0	0	0.0403177	0.0480798	0
IGLV3-9	1.00858	1.87904	1.58351	0.124395	0.385753	0.0395056	4.88935	0.38393	1.73168	1.86325	3.47107	0.44848	2.55121	2.10106	1.24357	0.457582	0.0327903	0.281929	1.09875	1.05801	7.61764	1.2206	1.08571	0.235103	3.05278	0.681928	0	1.55862	0.290672	3.02972	0.182437	1.53889	1.76172	2.69275	0.889384	0.543494	0.125374	1.74403	0.757437	8.47148	0.753647	1.00069	2.26687	2.06727	0.679716	1.10615	1.10537	0.878786	0.724105
IGLV4-3	0.0961442	0.0447807	0.139339	0.0355744	0	0	0.0902102	0	0.344506	0.0313443	0	0.0366447	0.141212	0.282758	1.16851	0.104688	0	0.322505	0.179555	0.0378214	0.364771	0.174533	0.12019	0.0672348	0.0392375	0.0354578	0	0.108057	0	0	0	0	0.41585	0.142167	0.105247	0	0	0	0	0.196168	0.143685	0.122647	0.057625	0.32458	0.0485963	0	0.0383168	0.182775	0.138053
IGLV4-60	1.9266	0.648083	3.72289	0.316829	0	0.0503096	7.38141	0.0349234	0	0.872358	3.69462	1.79498	0.157206	3.22653	6.44775	0.660419	0.125273	1.28226	0.449756	0.67368	14.7093	0.388602	2.05164	0.0748498	3.58188	1.89474	0	1.20295	1.32202	7.25725	0.813156	0.979872	0.178057	2.84885	0.859224	0.148313	0.106441	0.58447	1.82199	3.97463	0.159959	0.318589	0	0.929163	0.216401	6.94617	0.383909	1.37346	0.358608
IGLV4-69	3.28279	1.85204	11.3245	1.95031	0.943157	0.0434656	29.9774	1.99138	4.72175	2.68311	13.053	2.85487	5.65916	16.4536	11.2878	2.31587	0.793697	4.07678	2.41778	2.36451	33.4859	2.43409	7.16724	1.87535	13.4351	4.94505	0.273618	2.59826	1.78179	8.05574	1.45525	2.21411	11.4145	4.33005	2.09204	1.49493	1.97716	1.66637	4.16681	11.6602	1.38199	2.87045	8.8125	2.80966	0.747849	5.07796	2.87458	3.82355	0.92947
IGLV5-37	0.621595	0.289518	0.750716	0	0	0	0.0486025	0.101409	0.0464024	0.337747	0.0638584	0.0394861	0.405764	0.761708	0.602189	0.376017	0.040418	0.148934	0.338586	0.0407541	0.873457	0	1.89948	0	0.549639	0.0764144	0	0.291088	0.204736	1.3782	0	0.0729563	0.172344	0.510637	0.15121	0	0.309077	0.33943	0.207474	0.0845516	0.206436	0	0	0.349747	0	0.282096	0.165152	0.196947	0.148758
IGLV5-45	2.78152	0.18183	6.15284	0.0722242	0.298627	0.183497	1.28203	0	1.31142	0.922721	5.41429	0.855565	1.05121	1.21989	1.65033	1.45235	0.266535	0.8886	0.729075	4.72234	3.6617	0.531513	1.13873	0.477756	2.62881	1.00782	0	1.0969	0.241093	1.6753	0.688505	0.687296	1.10404	1.7799	1.03276	0.450793	0.970568	0.74612	1.85681	5.65537	0.923761	0.373503	1.11142	1.92984	0.345315	1.7274	0.272271	0.64938	0.560558
IGLV5-48	0.157504	0	0.152178	0.0388523	0	0	0.0492611	0.0342609	0	0.102697	0.453066	0	0.0514078	0.154406	0	0.190556	0.0819313	0.150952	0	0.0413063	0.132794	0	0	0	0.0428529	0.0774498	0	0.0590066	0	0	0	0.0739449	0.209616	0.155267	0	0.0485	0	0	0	0.128546	0	0.0446494	0.125869	0.101282	0.053074	0.0476532	0	0.049904	0
IGLV5-52	0.153349	0.0476164	0	0	0	0	0	0.0333569	0.0457902	0	0	0	0.35036	0.150332	0.0540222	0.0371056	0	0	0	0.0804328	0.0430967	0.0463964	0.0852008	0.0714924	0.125167	0	0	0.0574497	0	0.0438717	0	0	0.136056	0.20156	0.0373038	0.0472203	0.0508332	0	0.102368	0.0417181	0	0	0	0.0986095	0	0.0927917	0	0.145762	0
IGLV6-57	7.21436	3.33124	5.18271	0.483253	0.0951483	0.175397	9.07409	1.17697	3.17562	2.45336	8.05047	2.58377	2.86217	14.4954	7.23013	3.43111	0.655121	2.62264	3.31024	2.49548	25.0642	1.46771	10.8587	1.0873	20.6352	3.16525	0.147218	2.37655	2.24306	5.55135	2.12621	2.05847	21.5201	9.84013	1.36162	1.55122	1.17512	2.75086	4.85748	10.8115	1.51811	1.16361	4.21217	3.68931	0.9745	4.68531	2.28031	4.10855	1.96465
IGLV7-43	5.33388	0.234372	3.79219	0.297901	0.20529	0.141912	5.85452	0.164185	5.36412	0.918672	5.64508	1.57267	3.15337	3.55174	3.7758	1.6072	0.549684	1.49501	1.17469	1.38564	12.9396	0.82212	5.32594	0.492648	8.62511	1.15058	0.178669	2.48839	0.795545	5.44169	1.36532	0.637847	1.03801	3.27391	1.43217	0.929688	0.750615	0.824331	2.92242	5.58524	0.701881	3.72306	1.80957	1.79585	0.712157	1.59855	1.48401	1.67405	0.192677
IGLV7-46	3.17014	3.2812	4.66731	0.148951	0.102645	0.0946082	2.45512	0.886601	5.76981	1.60768	11.6624	2.41655	2.95628	4.14369	3.19082	1.31499	0.785263	3.42406	0.56385	1.46482	5.51526	0.730773	54.4755	0.563026	4.47684	4.19406	0	2.54495	0.348051	3.49823	0	0.637847	4.38641	4.46443	1.98301	1.71992	0.650533	0.769375	1.51159	4.39427	0.752016	0.299557	1.99053	2.03853	0.813893	4.0192	1.64444	2.77414	0.144508
IGLV8-61	17.7352	0	3.93346	0.900359	0	0.219953	9.57165	2.80939	8.76108	1.89171	10.4993	1.14147	7.14792	15.3449	7.07208	2.00415	0.912821	4.84358	1.92263	3.23985	27.2622	1.69896	15.9895	0.654484	21.1982	1.58772	0.221538	2.05112	1.34092	14.2176	2.84408	841.176	7.09959	10.4715	4.13216	1.29685	0.791107	2.81082	1.78057	58.7762	1.21219	1.59185	5.88986	1.39923	0.378441	6.2436	1.30546	3.91421	1.20947
IGLV9-49	1.79994	1.19134	4.18749	0.14021	0.193243	0	1.55552	0.370922	0.381884	0.55592	1.45984	0.397178	23.2828	0.27861	3.30394	0.96275	0.221755	0.771736	0.442303	0.521732	1.19807	0.558912	16.5008	0.132497	1.19852	0.628877	0.0560615	0.106471	0.280823	1.82942	0	0.667131	0.756461	1.86776	1.00246	0.52508	0.0471046	0.775959	0.569158	6.37858	0.283155	0.241696	0.113559	1.5534	0.239417	0.816861	0.415302	0.810421	0.362741
C3	1584.22	865.783	1687.5	1643.13	1862.58	1439.74	1158.37	1366.59	1288.76	1523.41	1685.87	1815.13	1212.84	1231.76	1681.89	2715.2	1825.53	2920.15	1942.86	1779.73	1372.49	1817.78	1536.82	1182.42	1431.09	1345.55	1179.08	1404.11	1827.98	1354.43	1854.69	2799.58	1254.56	1671.8	1472.65	1047.6	1589.9	1425.62	1790.28	1488.55	1147.74	1137.79	2144.78	1268.11	1615.66	3271.1	1157.91	1372.84	1353.55
C5	87.4145	52.4603	58.8611	89.0561	86.0413	83.6618	95.7587	99.2572	70.2494	138.717	106.814	112.552	60.1809	81.6612	60.154	158.798	94.3746	197.292	118.645	86.4943	69.7749	60.7979	97.8841	74.9412	82.2004	90.9448	43.3629	75.0088	89.1797	88.2373	92.9961	160.218	86.3324	81.3813	92.466	76.5662	119.661	92.7214	98.636	105.172	71.8741	51.0863	63.2346	46.6691	87.0397	187.371	79.0544	69.8615	103.998
CKLF	1.4851	1.3057	1.71701	1.9387	1.14028	0.721581	3.71062	1.24136	1.33036	1.83873	2.22168	1.56455	1.50318	1.81577	1.83406	1.65946	1.02859	1.43931	1.83862	1.15529	4.47382	1.46914	3.92166	1.68035	2.8738	1.46464	1.12572	1.36904	1.35203	1.50377	1.01417	1.80964	1.75438	3.1254	1.64397	2.63592	1.07862	1.89528	0.969104	2.16535	2.44389	1.53262	3.52043	1.93142	1.70372	0.863298	1.59604	1.64954	1.07022
CMA1	0.268783	0.03852	0.299645	0	0.0421753	0	0	0.0134923	0.314863	0.013481	1.27444	0.236411	0.0607347	0.0608066	0.21851	0.825472	0.161327	0.257601	0.32821	0.0650673	0.27891	0	0	0.289174	0.185635	0.213504	0	0.697121	0.531177	0.212944	0.291715	0.116481	0.0275162	0	0.0452662	0	0.0822445	0.158063	0.165625	0.506227	0.617985	0	0.148706	0.0997145	0	0.112598	0.0823995	0.235832	0.277089
CX3CL1	6.16195	3.58338	4.85701	3.73329	3.30915	4.57509	5.94265	3.19068	5.4938	8.88212	4.15149	3.36922	5.00949	6.02326	6.83051	4.15098	3.77718	5.93972	4.41143	5.26325	6.95333	3.26233	7.68283	3.21995	7.52973	4.52831	4.62952	4.94933	2.0221	1.92036	4.41744	3.76244	6.27223	12.3339	4.46144	8.88393	4.32136	7.1363	4.01399	4.0063	7.73295	4.81353	5.0498	9.13243	4.47791	2.0426	5.67287	4.64134	6.18068
CXCL17	0.0488807	0.045534	0.0944551	0.0844032	0.0664731	0.0612686	0.0611517	0.0744288	0.116767	0.116862	0.06026	0.0745221	0.0319083	0	0.137759	0.0591381	0.0127135	0.0468471	0.0304292	0.0256384	0.0961611	0.0295782	0.325898	0.0227886	0.079795	0.0240361	0	0.0915619	0.0482997	0.0559373	0.159153	0.0229484	0.130106	0.0963725	0.0356723	0.0752586	0.0648134	0.0177946	0	0.0132978	0	0.0277134	0.0976571	0.235742	0.065885	0.0295778	0.0519484	0.0154874	0.062389
EDN1	1.03869	0.594749	0.911494	1.02958	0.524837	0.725616	5.58822	1.43026	1.46826	1.28616	11.454	1.19857	0.531855	0.742675	0.171208	0.567225	0.691499	1.85397	1.5305	1.52195	3.06909	0.657354	1.31039	0.439821	2.6523	0.358467	0.338355	0.40698	0.743866	1.39856	0.63088	0.684491	1.82622	3.15635	0.695432	1.89264	0.814981	1.93574	0.992363	1.711	1.67098	0.753681	1.01664	1.4247	1.49315	0.441114	0.858293	0.923898	0.875717
EDN2	0.531902	0.154151	0.959304	0.0524826	0.0120556	0.144452	0.0998146	0.192835	0.127062	0.100191	0.0728586	0.207236	0.219903	0.451913	0.624601	0.0429013	0.0922289	0.0566415	0.154523	0.0836963	0.488315	0.0751004	0.374333	0.0661272	1.59188	0.130776	0.433681	0.0797075	0.140155	0.213041	0.102628	0.366251	0.42473	4.43946	0.560695	1.081	0.423165	0.012909	0.544444	0.376226	0.117765	0.18094	0.212534	0.205221	0.250928	0.085828	0.188428	0.325822	0.124464
EDN3	0	0	0.020992	0	0.00738659	0	0.00679527	0	0.0324383	0.00472214	0.0267847	0	0	0	0	0	0.00565096	0	0.00676269	0	0.0305302	0.0591619	0.0181072	0.0202584	0	0	0	0.0081396	0	0.0186475	0.0157203	0.0306007	0	0.00713937	0.0105706	0	0	0	0	0	0.0072156	0	0	0	0	0.00657346	0	0	0.00693276
FGF10	0	0.00599357	0.0186495	0.00476137	0.00656232	0.00604851	0.00603698	0.0335896	0.0345822	0.0335616	0.0158639	0.00490462	0	0.0189225	0	0.0326939	0.00502036	0.0493313	0.0660884	0.0151863	0.0108493	0.01168	0.0428975	0	0.0472648	0.0427118	0.00761513	0.00723129	0.0127152	0	0.0279321	0.009062	0	0.0887976	0.018782	0.0178311	0.00639847	0.0210805	0	0.0105023	0.00641041	0.0109436	0.023138	0.0124122	0.0130085	0.0116799	0.0153853	0.00611576	0.00615913
LECT2	54.1288	70.6266	47.5304	71.7616	65.2915	48.1385	16.2134	66.7105	53.4279	43.1686	30.4056	69.3917	81.6604	41.9656	32.4014	27.2661	56.2049	23.9793	45.9616	64.7523	46.7405	71.7113	35.0525	67.3342	103.586	25.8853	83.6519	32.7953	48.0286	54.7595	46.4117	24.5132	68.4398	57.0915	73.2843	5.94081	45.1661	35.5257	73.5638	83.621	21.4582	62.9785	49.5955	42.2272	61.7063	48.354	83.2147	50.2146	62.269
PROK2	0.228343	0.100757	0	0.0266808	0.0122575	0.711762	0.0789339	0.109796	0.226082	0.0783607	0.118526	0.119095	0.070606	0.141379	0.0635063	0.270443	0.0843963	0	0.101	0	0.273578	0.0436333	0.0200317	0.13447	0.186378	0.664833	0.014224	0.175592	0.213753	0.154721	0.0913035	0	0.0319885	0.142167	0	0.277551	0.0358544	0.315005	0	0.137318	0.0838165	0.0102206	0.0144062	0.139105	0.0850435	0.0763574	0.0383168	0.079964	0.70177
SAA1	193.984	290.256	398.066	466.676	4733.15	913.056	3551.66	387.861	1572.84	1201.27	596.92	281.611	99.8316	92.3157	72.6909	25325.6	323.45	14420.2	208.948	1184.59	384.214	2196.9	341.8	824.911	259.432	150.983	788.493	1568.88	16274	25154.1	10156	6047.32	80.5499	408.094	49.3264	1663.41	115.066	239.401	1187.31	128.99	243.429	412.343	26784.6	459.615	629.104	28808.1	194.666	101.076	2018.54
SAA2	17.1374	17.1309	60.8057	58.4404	572.128	63.6891	432.077	35.5085	86.3205	140.004	22.5854	38.9321	8.24538	15.7342	7.19869	3530.66	42.2266	2417.01	8.50491	122.764	37.6767	300.938	46.8562	53.1449	42.7873	17.0229	73.6987	113.482	2436.3	4583.2	1346.88	842.156	9.0361	37.8612	2.48227	105.707	11.2463	26.5162	133.448	22.2151	17.8197	36.421	3301.62	39.0931	66.9138	5115.53	15.3377	7.60727	208.052
SBDS	33.8134	34.895	26.4071	27.2741	29.3307	31.1877	60.6611	34.7297	35.4304	43.2921	44.5394	33.5857	33.1199	32.1722	25.924	30.0098	31.6989	34.0039	40.0762	32.5873	35.619	28.2952	38.8258	24.8585	32.511	31.2026	28.5026	34.307	26.7137	29.6547	28.4796	28.0261	34.1859	45.3408	27.5661	41.0524	25.8954	33.8623	27.7542	27.2952	40.2974	31.981	18.9591	30.3062	36.4435	31.3812	30.5267	24.8682	39.2746
SEMA3A	0.0620202	0.0365901	0.0149807	0.00305976	0.00210854	0.00971725	0.0387949	0.0674542	0.0148155	0.0363949	0.0382292	0.015759	0.0141699	0.0699201	0.00218487	0.0540251	0.0306488	0.035664	0.0366784	0.00975906	0.108066	0.0187645	0.0516878	0.0086743	0.146805	0.0243978	0.0122341	0.0139409	0.0183849	0.0479073	0.0358995	0.0524109	0.0178836	0.105974	0.0558223	0.0439248	0.0226148	0.0316092	0.0207009	0.0573662	0.0164778	0.0228559	0.0371724	0.0199408	0.018809	0.0187643	0.018126	0.00393012	0.00197899
SEMA3B	0.628079	0.647651	1.37268	0.211269	0.339139	0.473615	0.661797	0.416441	2.1302	0.376675	0.426483	0.281633	0.328875	1.19523	0.369164	0.246249	0.267313	0.238204	0.564534	0.393735	0.396448	0.167672	2.70959	0.230181	0.740193	0.23535	0.290192	0.388811	0.375024	0.291152	0.648857	0.468322	1.08396	2.48325	0.399535	2.3953	0.460936	0.751969	0.235422	0.723672	1.25488	0.337053	0.503269	1.37687	0.716416	0.448136	0.302515	0.459726	0.405112
SEMA3C	0.256535	0.287917	0.255325	0.0320215	0.0472858	0.139467	0.101501	0.264221	0.542674	0.173314	0.133361	0.129583	0.105924	0.286333	0.032665	0.0807704	0.103702	0.115526	0.277067	0.216423	0.372641	0.0673295	0.224101	0.0475513	0.449053	0.0843508	0.0438976	0.37169	0.0488648	0.286496	0.16437	0.130595	0.25503	0.603281	0.198493	0.182734	0.15061	0.18903	0.0804672	0.353153	0.0923823	0.094627	0.0889197	0.220613	0.503043	0.11502	0.0541986	0.0381923	0.215985
SEMA3D	0.163405	0.0873007	0.184578	0.044457	0.0318617	0.036144	0.108225	0.16779	0.170058	0.0642398	0.0888727	0.0805982	0.115295	0.155478	0.020317	0.237233	0.135001	0.195758	0.217657	0.119108	0.214756	0.0545281	0.194259	0.0403309	0.398162	0.0939398	0.0227528	0.0837232	0.0712334	0.0907473	0.133009	0.148917	0.110333	0.476143	0.122757	0.031078	0.129044	0.144341	0.0625612	0.192197	0.0814015	0.0960499	0.0547301	0.1298	0.0631595	0.0981494	0.0900222	0.0822283	0.0529073
SEMA3E	0.109095	0.0936028	0.16643	0.0169964	0.0263533	0.0512788	0.118525	0.266035	0.388342	0.0561577	0.0212357	0.0897273	0.0899561	0.223749	0.0273073	0.0625209	0.038082	0.0880477	0.117956	0.0587274	0.108923	0.0260584	0.141166	0.0722764	0.0773295	0.035999	0.0475709	0.106479	0.0709202	0.0591371	0.174489	0.157697	0.183398	0.302826	0.180184	0.464121	0.0513906	0.0940626	0.0574949	0.107782	0.117275	0.021974	0.0447388	0.0941525	0.072556	0.195436	0.0503433	0.0600356	0.0494684
SEMA3F	1.28458	1.37986	1.58826	0.600077	0.68375	1.01891	1.81171	1.04785	1.16512	1.10194	0.940278	1.15976	1.47008	1.29276	1.19639	0.967453	1.48783	1.3504	1.71681	1.05172	1.18458	0.783384	1.20774	1.21835	1.75952	0.991914	0.551136	1.14146	1.33278	0.864789	1.08048	1.0912	1.31959	1.09617	1.58197	0.867754	1.18166	1.2714	1.1657	1.52673	1.48383	0.993453	1.19338	1.06869	1.1809	1.03114	0.927908	1.0455	1.19894
SEMA3G	0.490995	0.277308	0.857263	0.105857	0.122238	0.31256	0.761773	1.54402	0.703046	0.262163	0.67679	0.288813	0.86311	1.27914	0.379988	0.179612	0.714941	2.07495	0.967505	0.155127	2.43815	2.25637	0.354422	0.237918	1.18335	0.367859	0.604001	0.612663	0.718189	0.228954	0.688136	0.549961	0.115767	0.697446	1.01289	0.728574	0.238371	0.320893	0.278729	0.832996	0.573929	0.391259	0.532953	0.745819	0.386918	0.203527	0.286585	0.349109	0.347883
SEMA4A	0.792218	0.35412	0.307011	0.199714	0.100631	0.182776	0.441092	0.259435	0.304146	0.287601	0.540195	0.484444	0.542716	0.39685	0.288286	0.543478	0.160764	0.250305	0.606981	0.257991	2.55917	0.097456	0.858549	0.259754	0.708208	0.419523	0.0755604	0.283746	0.160575	0.221665	0.220463	0.465933	0.382338	0.692282	0.266837	0.710391	0.294354	0.66237	0.30801	0.807609	0.604264	0.172752	0.455691	0.453447	0.170145	0.300266	0.171163	0.176533	0.266677
SEMA4B	3.74962	6.56335	3.18198	4.96846	3.89768	10.8607	6.62127	2.0084	11.9792	4.57779	5.93838	4.92822	2.86194	3.30177	2.91072	10.9457	2.73155	3.30211	5.62381	9.5007	3.79549	3.59666	3.80709	1.70169	4.38088	3.02474	3.16151	10.3864	5.95378	3.15887	6.9176	5.17205	2.75455	7.19099	2.24806	10.3864	4.24034	7.03952	5.67067	4.14123	3.30053	2.27874	3.2219	4.91568	6.03239	3.63677	3.05263	3.71918	21.6925
SEMA4C	2.67453	2.93107	2.34847	3.24125	3.67134	4.88653	4.61741	2.18884	5.09896	2.39628	2.83168	3.25242	2.33229	3.28973	1.8855	6.04366	2.13106	2.75023	2.68547	4.36441	3.03752	3.19583	2.26567	2.89572	4.20422	1.99361	1.21033	4.36388	3.448	2.22797	2.58854	3.80236	2.56068	4.01994	2.0345	3.44443	3.25425	3.70442	3.42165	2.75803	3.21643	1.57344	1.62941	3.24745	3.75973	2.7874	3.15254	2.76652	8.0301
SEMA4D	0.708704	0.389991	0.372771	0.239954	0.122797	0.118327	0.632869	0.277666	0.187517	0.284571	0.369378	0.411955	0.65643	0.521071	0.234241	0.414144	0.2039	0.375013	0.421593	0.444559	2.16513	0.160195	0.660189	0.246846	0.920174	0.339072	0.0744874	0.219887	0.248748	0.29004	0.204913	0.724535	0.397848	0.915778	0.348461	0.34883	0.364635	0.491591	0.353453	1.23608	0.569783	0.211763	0.265685	0.328597	0.21161	0.223526	0.198473	0.221079	0.252769
SEMA4F	0.174224	0.107231	0.315621	0.216417	0.136445	0.0614186	0.294831	0.178661	0.0891832	0.184597	0.180264	0.270359	0.201058	0.43919	0.174264	0.151312	0.254892	0.247481	0.226599	0.163998	0.427555	0.251324	0.464116	0.156647	0.383446	0.206529	0.128878	0.090912	0.190598	0.197595	0.151946	0.350547	0.225656	0.297493	0.127146	0.149449	0.315579	0.3024	0.143302	0.446886	0.251074	0.145521	0.201387	0.123036	0.135238	0.214611	0.255419	0.144903	0.122106
SEMA4G	16.3452	7.66801	9.63686	7.86283	8.91099	6.63234	7.63359	5.43909	4.61862	5.31432	6.45611	7.08449	8.05653	20.7707	10.321	5.59791	10.3337	10.9289	7.10452	7.73852	5.65599	5.4095	13.7943	9.1763	9.2444	9.01764	4.5352	4.84545	4.99979	6.98584	10.9112	15.5154	10.5158	5.87513	11.0995	4.59251	12.081	8.32135	11.9502	18.4659	10.4574	5.52951	7.10877	6.94029	7.26256	10.685	10.168	8.8059	3.86931
SEMA5A	1.18669	0.453515	1.439	1.08202	0.715426	0.534454	0.731782	2.06089	1.61107	0.964845	1.13325	1.72252	0.773081	1.08092	0.690548	1.1695	1.33581	2.36213	2.66336	0.973967	1.29081	0.975367	1.20521	0.81083	1.02089	1.45411	0.549678	0.779358	0.780144	0.702372	0.950745	1.66236	1.14026	1.53136	0.830968	1.13471	1.63242	0.902491	1.43041	1.22469	0.984473	1.08957	0.47993	0.80789	0.985934	0.840172	1.34159	1.58618	0.646941
SEMA5B	0.108942	0.147876	0.13082	0.0460684	0.0444454	0.0438916	0.154788	0.174684	0.0836496	0.0365314	0.0537215	0.132872	0.0731471	0.119005	0.088819	0.070044	0.104435	0.226719	0.145326	0.0881608	0.194198	0.149737	0.0466934	0.0696545	0.114327	0.0367339	0.0442079	0.0524745	0.107647	0.0561014	0.148641	0.0701431	0.188482	0.0797788	0.170366	0.071885	0.0835758	0.0985824	0.118437	0.116856	0.10544	0.071472	0.0671612	0.111086	0.0692247	0.0875811	0.0893156	0.0502968	0.0506535
SEMA6A	1.32089	0.695115	0.902065	0.635956	0.259704	0.277603	1.87979	1.23584	0.753992	1.01806	0.880682	1.14304	0.943626	0.977679	0.612962	1.01789	0.86785	1.3744	1.846	0.651083	1.3343	0.337047	0.775151	0.929897	1.11999	0.755167	0.190448	0.538572	0.739084	0.816496	0.702399	1.0709	1.3355	1.31433	1.26464	1.56325	1.01464	0.670114	1.12965	1.20359	1.12928	0.933859	0.682527	0.900554	0.911646	1.4525	0.793507	0.58659	0.809107
SEMA6B	1.269	1.79975	0.922741	0.321694	0.17914	1.11039	3.70386	0.573086	1.82513	0.95053	3.31829	0.548939	0.606232	0.916881	1.05806	1.23036	0.441978	1.25408	1.07426	1.56497	0.98846	0.398555	0.889249	1.11773	0.770565	0.521443	0.306623	3.17324	1.07602	0.783883	0.671952	0.96477	0.654502	2.25953	0.919684	1.94704	0.628802	2.16757	0.888159	0.738236	1.53557	0.425707	1.08956	1.60097	0.967674	1.01232	0.636987	0.793012	2.33706
SEMA6C	0.677006	0.711427	0.845831	0.999532	0.687097	0.369947	1.405	0.750832	0.352527	0.580595	1.20875	0.638099	0.450644	0.568875	0.419428	0.196093	0.606318	0.581719	1.34532	0.456552	0.9785	0.938391	0.569778	0.447784	0.832964	0.499357	0.438137	0.299858	0.474533	0.326308	0.39091	1.18838	0.832201	1.24601	0.6474	1.37713	2.30168	0.688385	0.894969	0.710399	2.35249	0.635314	0.867509	0.842807	0.650675	0.27546	1.4195	0.938322	0.791736
SEMA6D	0.439062	0.137036	0.495279	0.321566	0.186973	0.0829756	0.664662	0.583376	0.289917	0.24201	0.108813	0.481334	0.447644	0.948487	0.0861074	0.414005	0.480332	0.947875	0.346588	0.231479	0.849121	0.439606	0.362143	0.139276	1.10837	0.220352	0.066966	0.239101	0.29072	0.165108	0.21861	0.471762	0.766554	0.439518	0.777928	0.246704	0.830499	0.247171	0.507632	0.853359	0.27284	0.434987	0.21161	0.185555	0.196758	0.293752	0.510513	0.542111	0.205816
SEMA7A	0.723848	0.745486	0.729775	0.499066	0.151323	0.101436	1.79706	0.343269	0.20943	0.741664	0.2993	0.287885	0.497459	0.766906	0.289844	0.845283	0.150847	0.633409	0.310669	0.152102	1.09927	0.457051	2.91512	0.138339	2.33392	0.195656	0.095782	0.166749	0.275436	0.169785	0.243977	1.07015	1.42406	4.78221	0.357637	0.465168	0.348742	1.1146	0.315135	1.08612	0.573363	0.336471	0.420372	0.316573	0.240884	0.856961	0.315356	0.183761	0.129114
SLIT1	0.0276667	0.00792997	0.0123374	0.0251987	0.00868247	0.006002	0.0379402	0.0194432	0.0190646	0.02359	0.0341074	0.0275791	0.0187548	0.00625901	0.0134952	0.0139039	0.00830293	0.0163173	0.0278219	0.0200927	0.0610067	0.00772678	0.0212838	0.0148828	0.0416901	0.0361044	0	0.00239189	0.00630873	0.0200924	0.0184782	0.0119898	0.0226586	0.0503513	0.0155313	0.005898	0.0317463	0.00929708	0.0468827	0.0156322	0.0318056	0.00180991	0.0178579	0.0164223	0.00860565	0.00772669	0.0220523	0.0101146	0.00611177
SLIT2	0.28126	0.150512	0.349803	0.072332	0.0610352	0.0600069	0.260158	0.3033	0.348448	0.169082	0.201649	0.170304	0.19532	0.425324	0.101192	0.273673	0.130743	0.296324	0.394885	0.141246	0.432223	0.130361	0.25934	0.0446386	0.503102	0.117706	0.0802709	0.15245	0.134031	0.166068	0.222989	0.261282	0.280074	0.418846	0.278046	0.256138	0.134892	0.17646	0.139818	0.332112	0.198741	0.130624	0.160207	0.205875	0.102842	0.195539	0.0985774	0.157373	0.141304
TNC	1.1701	1.08999	1.655	0.386829	0.211207	0.648271	0.301824	1.44056	2.6943	2.02795	0.736121	1.02682	1.21463	1.46342	1.2685	2.25044	1.08086	3.79203	0.762206	1.07719	2.25613	0.95987	1.13937	0.289627	1.73126	0.170537	0.25461	0.815712	1.78197	1.53574	0.62842	3.34133	1.03414	9.78674	1.94554	2.93446	0.625798	1.46454	1.33271	2.56956	0.348537	1.02075	0.337402	0.63801	1.35562	0.954384	0.881374	0.829381	1.41648
TYMP	32.5275	27.1319	14.3276	6.54539	10.7085	16.5372	36.6532	6.34567	19.3547	15.8415	18.2207	16.7477	15.4973	42.8041	11.304	15.1758	11.9567	9.10335	11.8945	18.6327	20.0696	8.25393	48.7452	5.77673	13.5747	5.87111	3.97786	5.57176	16.7364	10.3865	7.942	13.4269	17.5182	26.5681	16.5276	18.2545	5.52834	9.805	11.6891	37.0611	20.6216	7.0153	15.1652	22.3133	9.70151	15.4313	4.83215	5.13562	13.7995
C5AR1	4.35254	5.31431	2.54033	0.986211	1.35254	4.65331	1.92183	2.1506	4.22836	4.56301	13.4347	2.56222	1.83845	2.85748	2.24795	4.23654	1.42916	2.52301	4.285	6.21354	8.84486	0.834223	3.26631	3.77374	4.06704	4.61951	0.326338	3.20957	1.94606	3.78074	1.49625	2.82935	2.84387	16.8263	1.52832	4.791	1.20778	3.77844	1.89321	4.18987	5.27184	1.63584	6.42937	3.65372	2.29623	5.32705	1.25585	1.52259	9.67163
CCR9	0	0.0192737	0.00999529	0.0459339	0.0140684	0.0324174	0.0647111	0.0630088	0	0.0134906	0.0170047	0.0420585	0.0202593	0.0101417	0.0364443	0.0150193	0.0269069	0.0330493	0.00644008	0.0162784	0.0523328	0.0312998	0.028739	0.057876	0.0675516	0.0203481	0.0244882	0.00775131	0	0.00591932	0.0374259	0	0.0229465	0.0203964	0.0352321	0.0254845	0.0617273	0.0376608	0.151931	0.0281437	0.0206142	0.0117306	0.0330692	0.00665237	0.0418319	0.0312994	0.0549721	0.0327778	0.0330102
CCRL2	0.44303	0.630836	0.321035	0.112406	0.0774615	0.392681	0.481008	0.272587	0.391199	0.660267	1.17816	0.183331	0.371829	0.362962	0.260863	0.477803	0.118521	0.339678	1.15243	0.911235	2.55063	0.0746798	0.643501	0.708151	0.66123	0.336113	0.0449444	0.355659	0.28142	0.396537	0.219807	0.276333	0.265323	1.67207	0.180133	0.391723	0.339873	0.580613	0.177447	0.516535	0.662098	0.252974	0.371748	1.04391	0.19194	0.465307	0.196741	0.156413	0.714906
CMKLR1	1.32445	1.27183	0.715489	0.662653	0.138904	0.278462	2.61319	0.870961	0.4453	1.31423	2.00634	1.47418	1.61691	1.41688	0.788031	2.69644	0.717294	2.23523	1.38617	2.14299	5.53449	0.485189	1.31378	0.938108	1.82861	0.768468	0.120892	0.696443	0.524829	1.25655	0.787085	2.64225	1.61312	1.7084	0.969047	0.364849	0.910808	1.40556	1.37053	1.69782	1.71986	0.718094	2.04475	1.13301	0.485305	3.455	0.852142	0.540463	0.338962
CX3CR1	0.217317	0.182688	0.238134	0.72565	0.189212	0.0896901	1.11401	0.262876	0.094963	0.563331	0.215634	0.83637	0.430771	0.381917	0.229672	0.427085	0.657591	0.975343	0.96019	0.391997	0.85355	0.307904	0.353391	0.600477	0.843633	1.1455	0.0564603	0.470616	0.34567	0.322994	0.235858	0.515106	0.331542	0.376209	0.626643	0.127307	1.02259	0.64255	0.562592	0.908438	0.628429	0.189323	0.158843	0.603285	0.155389	0.211682	0.629496	0.236795	0.172513
CXCR3	0.746713	0.222201	0.300608	0.145821	0.0528885	0.0292485	0.64224	0.0812137	0.0371617	0.182579	0.178995	0.371567	1.08658	0.564268	0.252094	0.293607	0.0728302	0.20873	0.338949	0.212148	4.13588	0.131788	1.68543	0.232082	1.75226	0.130044	0.0122747	0.198152	0.31768	0.15132	0.067535	1.21237	0.448575	1.02237	0.234626	0.124547	0.474425	0.724893	0.0830783	1.73516	0.568306	0.317517	0.335662	0.470164	0.146778	0.141199	0.157062	0.098579	0.0992781
CXCR5	0.0568381	0	0.0190093	0.0032355	0.00891859	0	0.0164093	0.00285314	0	0	0	0.00999851	0.0171243	0.00642923	0	0.00317378	0	0.00419027	0.00408264	0	0.0147449	0	0.00728754	0.00611501	0.010706	0.00322489	0.00517471	0.00982777	0	0.00750502	0	0.0677369	0.00290936	0.0129301	0	0	0.0260877	0.0238748	0	0.0214098	0	0.00743652	0	0.00421722	0.00883968	0	0.00348492	0.00415585	0
CYSLTR1	0.166919	0.110139	0.0957564	0.100363	0.0177339	0.0196145	0.332811	0.133889	0.0529575	0.197265	0.265796	0.169653	0.200897	0.158522	0.0367518	0.196898	0.0814018	0.203301	0.175349	0.139534	0.598109	0.041033	0.205768	0.204275	0.340608	0.0974691	0.00411581	0.0625336	0.0515422	0.179078	0.116999	0.274277	0.164295	0.270818	0.109126	0.0674612	0.148704	0.174701	0.13232	0.315031	0.155911	0.0768921	0.100045	0.107336	0.0246078	0.227257	0.141362	0.0826358	0.0665774
CYSLTR2	0.147858	0.0705471	0.0783975	0.0533749	0.0478162	0.0508528	0.0507558	0.134142	0.0839942	0.105813	0.133375	0.11271	0.130654	0.0795455	0.0190566	0.0837709	0.123812	0.051844	0.340117	0.0453969	0.5929	0.0261865	0.159292	0.0403509	0.158951	0.0824598	0.046951	0.0891689	0.12472	0.080475	0.109591	0.0609509	0.103188	0.216859	0.0763228	0.0632974	0.121935	0.0984634	0.122777	0.25312	0.140128	0.0889414	0.108074	0.076527	0.0838494	0.0851051	0.126477	0.0925527	0.103566
EDNRA	0.603408	0.430087	0.5035	0.135314	0.219132	0.296516	0.403178	0.888956	0.851754	0.390457	0.417024	0.386792	0.474461	0.638591	0.217402	0.676937	0.313883	0.832407	0.781148	0.395616	0.539573	0.55599	0.460975	0.185411	0.824589	0.354034	0.0811556	0.508629	0.469762	0.298179	0.580469	0.27041	0.699625	0.62638	0.453701	0.472961	0.318217	0.439332	0.622519	0.589467	0.318811	0.272132	0.323301	0.370379	0.517565	0.24065	0.466384	0.360644	0.490103
EDNRB	7.58076	4.85898	6.29964	4.15455	3.19992	5.76074	13.6348	10.1183	11.9446	9.67409	9.33602	10.1584	9.38259	6.61915	2.40924	8.57133	5.25182	8.45776	12.2814	8.9312	13.0402	3.13879	9.89857	4.21511	8.99754	6.22992	1.85208	7.83826	5.84134	8.76469	5.54373	4.93036	10.4257	9.71269	6.69968	8.68055	6.22853	5.47302	6.95633	7.98441	6.99082	5.70436	2.83917	7.72206	8.84301	6.19333	4.8721	4.81482	9.06544
FPR1	2.84546	2.78283	0.855075	0.779277	0.350393	2.83642	1.7869	0.770038	3.27153	2.06958	5.92012	1.69653	1.37481	1.32885	1.9101	4.02266	0.914904	1.16671	2.01545	4.03673	5.01218	0.122019	1.07056	4.20953	2.93821	4.24718	0.00883931	1.14995	2.33197	1.44865	1.1591	2.22998	1.51575	5.41866	1.19907	1.19356	0.772414	2.92001	1.04697	3.51088	1.71885	0.647846	2.829	2.40605	1.97806	3.56561	0.7322	0.653099	6.29848
FPR2	0.445057	0.3463	0.0682949	0.0542462	0.0267015	0.438074	0.0933431	0.0854207	0.539396	0.266291	0.5293	0.231495	0.0974109	0.177087	0.154942	0.380082	0.0531114	0.130471	0.19557	1.38826	0.401719	0	0.113455	0.724991	0.226506	0.6102	0	0.153002	0.186254	0.152792	0.0568268	0.14749	0.303121	0.340664	0.095528	0.101575	0.109346	0.285917	0.12583	0.423055	0.198234	0.0578873	0.200846	0.333327	0.169378	0.432472	0.029214	0.0298615	1.18789
GPR17	0.181328	0.054052	0.105117	0.0483072	0.0443859	0.0136369	0.238191	0.217725	0.0194921	0.0141876	0.00894161	0.0497604	0.0852242	0.0533281	0.0306618	0.0789762	0.0282971	0.0903676	0.142229	0.131249	0.171225	0.085584	0.229701	0.0405775	0.183525	0.00534986	0.017169	0.00815179	0.0143338	0.0249006	0.110207	0.316681	0.149619	0.0357503	0.0476388	0.0603027	0.288518	0.126741	0.130729	0.165748	0.122849	0.0616833	0.00869445	0.0839528	0.249295	0.0197499	0.0924997	0.0758368	0.152749
GPR32	0	0	0	0	0	0	0	0	0	0	0	0	0	0	0	0	0	0	0	0	0	0	0	0	0	0	0	0	0	0	0	0	0	0	0	0	0	0	0	0	0	0	0	0	0	0	0	0	0
GPR33	0	0	0	0.0135634	0	0	0	0.0119605	0	0	0	0	0	0	0	0.0133047	0.0143012	0	0	0	0.0309057	0.016636	0	0	0.02992	0	0.0216927	0	0	0.0157307	0	0	0	0	0.0133757	0	0.0182268	0	0	0.0149585	0.0182609	0	0	0	0	0	0	0	0
LTB4R2	0.143815	0.156296	0.147635	0.177377	0.201686	0.163362	0.20803	0.125132	0.236189	0.0859568	0.192069	0.141603	0.211228	0.132174	0.126659	0.156594	0.360024	0.26992	0.207033	0.24044	0.262713	0.152291	0.164801	0.209524	0.200532	0.0883977	0.163121	0.101021	0.130263	0.149147	0.169092	0.210993	0.12361	0.200843	0.144311	0.254636	0.46481	0.078532	0.228009	0.205403	0.232839	0.147786	0.237041	0.150278	0.199902	0.135973	0.181498	0.210745	0.200767
PLAUR	2.19506	2.61164	0.97012	0.302363	0.469928	2.23514	0.599522	0.791383	4.11181	1.68348	3.88495	0.606351	0.629904	0.619997	1.07953	1.34099	0.400208	0.512396	1.40435	1.87747	4.23641	0.0946874	1.30411	1.28274	2.19611	1.02915	0.149191	2.33025	0.781689	1.08934	0.816128	0.52649	0.827222	11.055	0.827923	4.60964	0.311226	4.16321	0.391719	2.08947	2.64603	0.654293	2.29259	4.19262	0.905175	1.2901	0.426144	0.54124	2.45909
PLXNA1	0.594787	0.268787	0.674725	0.265927	0.196797	0.146442	0.850402	0.199846	0.277507	0.528631	0.656871	0.582939	0.54253	0.653368	0.301204	0.58082	0.245861	0.950069	0.823183	0.630906	2.26408	0.215304	0.960412	0.242633	0.982515	0.334257	0.0691395	0.234765	0.276367	0.539357	0.309317	0.972351	0.638442	1.28087	0.445692	0.503666	0.630222	0.72498	0.414777	0.813384	0.677254	0.245388	0.422272	0.338078	0.264846	0.375974	0.359798	0.324745	0.144037
PLXNA2	0.905322	0.69536	0.922921	0.690765	0.597893	1.11538	0.858679	0.549504	1.48472	0.537131	0.743475	0.522944	0.386795	0.795867	0.571994	1.00108	0.548448	0.971399	0.933323	1.39911	0.833216	0.547394	0.813077	0.558389	0.785988	0.599327	0.306144	0.947976	0.525069	0.565869	0.747601	0.968195	0.544428	0.870287	0.697622	1.00904	0.887727	1.77787	0.585581	0.719366	0.789941	0.453106	0.763367	0.880019	1.14968	0.556319	0.682387	0.439619	0.866633
PLXNA3	0.352388	0.1911	0.393219	0.36484	0.113054	0.195963	0.551064	0.283938	0.494996	0.502681	0.22435	0.340504	0.234891	0.250577	0.209815	0.271413	0.108435	0.267962	0.35686	0.232991	0.962444	0.270296	0.685255	0.215192	0.652223	0.159857	0.131192	0.262174	0.18636	0.137733	0.224444	0.384469	0.424941	0.826865	0.179896	0.796249	0.340565	0.249341	0.42409	0.36051	0.6346	0.182906	0.160636	0.338304	0.401386	0.135146	0.246592	0.183988	0.134615
PLXNA4	0.0686316	0.0176366	0.234945	0.0113837	0.0494823	0.0745303	0.12324	0.0471035	0.094341	0.0316333	0.0364694	0.0306685	0.0498221	0.125283	0.393931	0.0635637	0.110796	0.0680445	0.0475127	0.0214126	0.105752	0.0472579	0.0788935	0.02317	0.119764	0.048004	0.00700255	0.0385676	0.125109	0.020312	0.0231167	0.0883301	0.141732	0.237964	0.0794472	0.0153036	0.0376561	0.0504004	0.0497648	0.033801	0.0129684	0.114722	0.0382982	0.0388066	0.0370824	0.0515534	0.0245226	0.028119	0.0271856
PLXNB1	9.37502	6.78811	10.7282	7.30744	7.78753	5.17939	6.11639	3.60707	5.01217	5.66631	4.83894	7.77005	6.83315	10.1038	7.33739	7.01924	6.23725	9.19292	6.70413	7.15512	6.61703	6.85266	9.5533	6.93746	9.267	7.14107	3.37353	2.68672	6.03412	4.93884	7.59983	11.4211	11.0039	8.01351	7.9675	9.54492	10.3682	8.89529	9.76218	11.2918	9.05891	5.03596	7.78072	7.13439	6.68639	6.18232	6.42544	8.32089	4.26426
PLXNB2	28.8687	21.747	36.2944	24.6468	26.4571	23.9063	37.0085	18.4486	24.1102	20.8579	19.947	32.8607	29.3966	51.8568	41.1661	22.2466	29.0682	31.3852	32.1121	26.3905	24.909	20.5113	42.5898	19.2436	34.3513	26.5567	18.4173	17.3239	24.0808	16.6365	28.7907	34.813	32.4389	33.9245	25.4903	35.7683	30.7822	29.4379	36.055	35.4503	35.3799	17.8128	20.2052	26.8955	21.6893	30.3001	22.7508	23.9006	15.131
PLXNB3	0.0608259	0.121049	0.236411	0.0225063	0.0225593	0.0571808	0.111549	0.0775821	0.168418	0.0829256	0.0170423	0.0674425	0.0676805	0.1301	0.0935038	0.0461609	0.0345171	0.0582954	0.105851	0.0326288	0.142194	0.0602286	0.218899	0.0386694	0.178279	0.0305897	0.0229062	0.065255	0.0437112	0.0189837	0.123029	0.109034	0.114067	0.212592	0.127116	0.153245	0.0742366	0.120781	0.12735	0.157953	0.151505	0.0493775	0.00662847	0.0906723	0.117388	0.10038	0.05289	0.0683286	0.0291133
PLXNC1	0.548645	0.173402	0.215822	0.126153	0.0479639	0.156572	0.224298	0.139376	0.143933	0.310459	0.275379	0.397313	0.347272	0.651185	0.0704087	0.325724	0.128428	0.234741	0.541589	0.29445	2.45327	0.0995971	0.697294	0.235686	0.90043	0.367101	0.0139147	0.132134	0.139403	0.201809	0.146737	0.469158	0.530675	0.846045	0.290284	0.139378	0.317621	0.316715	0.231522	1.15781	0.339689	0.186636	0.138581	0.234361	0.221851	0.199192	0.135878	0.182525	0.176317
PLXND1	3.47155	2.39992	4.44881	2.18478	0.955695	0.99308	6.9495	2.64322	1.75006	2.96531	5.08907	3.34846	3.35248	4.0488	2.58821	3.21466	2.3952	5.11748	5.2907	2.92068	8.51738	2.09285	3.25796	2.00059	5.49174	2.94212	0.616907	1.9855	2.2862	1.97555	1.67551	4.88385	3.87217	4.91468	3.39733	2.03812	3.49783	3.77399	3.72119	3.5006	4.05737	2.24175	3.34344	2.89758	2.83568	3.09138	2.63863	2.55474	1.57304
PTAFR	1.22265	0.763128	0.596616	0.581868	0.243525	0.398607	2.14374	0.693095	0.287643	1.0683	2.17211	1.02929	1.08835	0.956457	0.730919	1.35969	0.626367	1.30593	2.3026	1.38623	7.05269	0.171881	1.42037	1.0882	2.16055	1.47267	0.014617	0.717144	0.638635	0.865641	0.411046	1.55968	0.956031	3.32771	0.961369	0.486772	0.810588	1.88829	0.857405	2.39217	2.32146	0.602169	1.45575	1.08005	0.370379	1.20689	0.74813	0.426517	0.3192
ROBO1	0.953065	0.37006	0.475046	0.208291	0.13627	0.291393	0.972801	0.667279	0.414912	0.749193	0.46119	0.533678	0.479688	0.757058	0.148734	0.603902	0.322481	0.997073	0.768521	0.524185	1.34124	0.379981	0.878912	0.254138	1.50784	0.260167	0.0632528	0.338364	0.244676	0.741543	0.30548	0.725109	1.31936	1.19416	0.552525	0.949543	0.462379	0.447476	0.610059	1.93223	0.42242	0.29997	0.352347	0.374589	0.457417	0.651619	0.310963	0.286166	0.607087
ROBO2	0.0499935	0.0400723	0.0421244	0.00860379	0.0296452	0.0142086	0.0294538	0.0652484	0.0197885	0.0113711	0.0186329	0.0345642	0.0284605	0.0273544	0.00491494	0.0151914	0.0417302	0.0902558	0.0542825	0.0475656	0.033328	0.0105529	0.0106584	0.0162609	0.148039	0.0188663	0.00688026	0.0235205	0.0114882	0.0259444	0.0454259	0.0147375	0.498231	0.00343836	0.0135756	0.0182584	0.0208116	0.0025395	0.044239	0.148974	0.0231672	0.0385614	0.00696839	0.00336431	0.0810969	0.0833666	0.0324347	0.0198921	0.0155814
RXFP3	0	0	0	0	0	0	0	0	0	0	0	0	0	0.0153822	0	0	0	0	0	0	0	0	0	0	0	0	0	0	0	0	0	0	0	0	0	0	0	0	0	0	0	0	0	0	0	0	0	0	0
XCR1	0.150596	0.140285	0.0363756	0.130018	0.0146283	0.0235951	0.168215	0.0865748	0.0738763	0.0444203	0.159132	0.11753	0.323004	0.126543	0.0189473	0.1848	0.153877	0.106529	0.120534	0.256714	1.85012	0.00976359	0.173319	0.0752238	0.518018	0.0343815	0	0.104777	0.0779458	0.0677035	0.0233491	0.161603	0.0477192	0.222684	0.0628013	0.00331233	0.23534	0.528652	0.0933497	0.400912	0.142897	0.0945297	0.0558758	0.103756	0.0398718	0.0585808	0.0657336	0.0443067	0.0926742
ADM	9.63663	34.8516	2.11764	2.84303	10.2867	25.4219	8.55365	9.95381	44.7463	9.2484	36.2551	5.79737	5.01107	3.45879	4.81352	26.9774	2.41928	8.32717	6.05668	12.7634	8.34711	3.81703	5.37591	6.98824	2.85071	2.04511	3.58532	14.6678	7.02184	17.8264	6.90033	2.97151	5.76743	41.5402	2.13789	27.9114	2.4667	14.113	4.59633	4.26401	3.11754	3.89765	10.1589	12.7533	20.9677	9.09607	1.69302	1.91056	29.9806
ADM2	0.715843	0.211022	0.551555	0.777845	0.374296	0.485542	3.3413	0.277917	0.324686	1.43274	0.368635	0.839236	0.328284	0.319789	0.502763	0.792608	0.176758	0.755536	0.39768	0.32081	0.672292	0.501702	1.72934	0.215447	0.554702	0.220558	0.273477	0.366625	0.693904	0.260532	0.535973	0.599825	1.31747	0.357303	0.810067	0.799399	0.3244	1.63285	0.771234	0.329091	0.555218	0.655018	1.00473	0.288426	0.256483	0.242623	0.101115	0.193792	0.260222
AGRP	0	0.0944849	0	0.0562951	0.103451	0.119189	0.214131	0.0496424	0.113576	0.0661348	0.0312605	0.0193296	0.0993167	0.0745756	0.026799	0.0184071	0.0593573	0.170117	0.0236783	0	0.0641373	0.092064	0.0422658	0.177327	0.0413945	0.0561105	0.030012	0.0284992	0	0.0217636	0.110083	0.0714285	0.067494	0.0749914	0.0185054	0	0.025217	0	0.0507822	0	0.202113	0.0431299	0.121586	0	0.153803	0.0230157	0.0202116	0.0482057	0.0485475
AGT	1169.14	795.186	823.908	750.498	1066.01	1225.92	749.246	1267.65	846.643	945.594	954.092	932.273	795.261	909.287	1391.05	595.89	1087.74	779.768	491.554	2144.61	550.033	1017.18	782.471	841.667	464.753	1520.22	845.787	633.368	868.862	736.852	878.774	861.791	759.87	589.515	739.09	880.279	669.425	854.625	1019.52	820.944	1303.12	862.586	829.84	827.744	1087.85	801.358	684.495	909.644	1043.91
AMBN	0	0	0	0	0	0	0	0	0	0.00628758	0	0	0	0	0	0	0	0	0.00900457	0	0	0	0	0	0	0	0	0	0	0	0	0	0	0	0	0	0	0	0	0	0	0	0	0	0.0194966	0	0	0	0
AMELX	0.0232013	0	0	0	0	0	0	0	0	0	0	0	0	0	0	0	0	0	0	0	0	0	0	0	0	0	0	0	0	0.019913	0	0	0	0	0	0	0	0	0	0	0	0	0	0	0	0	0	0	0
AMH	0	0.0837107	0.010853	0.0277087	0.0305514	0.0211195	0.105396	0.00977369	0.0402501	0.0488278	0.00923195	0.0114169	0.0146652	0.0330358	0.0237431	0	0.0233727	0.0215312	0.0349636	0.0235671	0.0694511	0.0135943	0.0436872	0.0104738	0.0366742	0	0.00886322	0.00841648	0.0295984	0.0321364	0.0406376	0.0210945	0.0249156	0.0295289	0.0273254	0.131439	0.0223415	0	0.0149971	0.0244471	0.0522274	0.00636862	0.0269303	0.0722323	0.0529919	0.0203912	0.0238758	0.0569449	0.0430115
ANGPTL5	0	0	0	0	0	0	0	0	0.00732876	0	0	0	0	0	0	0.00593878	0	0	0.00763944	0	0	0	0	0	0	0	0	0	0.00808395	0	0	0	0	0.00806496	0	0	0	0	0	0	0.00815107	0	0.00980695	0	0	0	0	0	0
ANGPTL7	0.0692513	0	0.0627274	0	0	0.0569636	0.0243664	0.0282446	0	0.0112884	0	0.039592	0	0	0.0457427	0	0.0742983	0.00829628	0.0565823	0.0136211	0.0364916	0	0.00721428	0	0.120114	0	0	0.0291869	0.00855353	0.0222887	0.00939495	0	0.0172806	0.0768009	0.0126346	0.0399832	0.017217	0.0472695	0	0.0141297	0.0172491	0	0.0103766	0.0333986	0.0262524	0.0235711	0.0206993	0.0164563	0.0414324
APLN	0.0241785	0.140769	0.0963633	0.026839	0.0369906	0.0909183	0.0794018	0.106503	0.211178	0.0354713	0.32788	0.00921547	0.260423	0.0266657	0.14693	0.0570419	0.235824	0.0405521	0.062088	0.047557	0.0917334	0.021946	0.0251881	0.118358	0.177615	0.182798	0.214625	0.652184	0.191129	0.191954	0.0590431	0.0255404	0.076423	0.256227	0.247031	0.0390875	0.0781451	0.0792181	0.0484213	0.054266	0.12647	0.0616872	0.0434749	0.0816259	0.0794371	0.0438915	0.0626339	0.0517102	0.115726
AREG	1.97492	1.48928	0.664438	0.052196	0.191836	0.176816	0.0992695	0.613702	4.85463	1.07309	1.75355	0.232987	0.172659	0.916176	0.310595	1.39094	0.210968	0.236595	0.658623	0.582674	0.961386	0.0320101	1.09727	0.0822076	1.69833	0.381515	0.139133	0.528481	0.894414	0.686081	0.956882	0.0827842	0.312897	6.62861	0.446106	1.48775	0.0233808	1.87442	0.188338	1.75573	1.0541	0.249934	1.4937	0.952467	1.28344	0.437466	0.121809	0.14526	1.23784
ARTN	0.0218657	0.0271582	0.0211262	0	0.0371692	0.0068518	0.0136775	0.123664	0.104467	0.0237617	0.0449267	0.011112	0.085641	0.0428712	0.00770294	0.0211633	0.0170613	0	0.0340297	0.0172032	0.0184353	0.0396935	0.0668176	0.010194	0.0297455	0	0.0258794	0.024575	0.0216059	0.0062556	0.0474625	0.020531	0.00970004	0.0502952	0.0159573	0.0942629	0.00724822	0.0318402	0.0145965	0.0713821	0.0508323	0.049588	0.0349479	0.0421817	0.0515764	0.00661551	0.0174285	0.00692798	0.0558168
AVP	0.093892	0.174927	0.136075	0	0.0319211	0	0.20556	0.0408474	0.0560727	0.0408134	0.270083	0	0	0.0460224	0.0661532	0	0	0.0599905	0.0292249	0.0492472	0	0	0.0260833	0	0	0.0230848	0	0	0	0.0537233	0.067935	0	0	0.0308527	0.0228403	0	0.031124	0.0341807	0	0.0255431	0	0.133082	0.11255	0	0	0.0284071	0	0	0.0299598
BDNF	0.00500596	0.0256477	0	0.0092613	0.00765858	0.00705894	0.00234849	0.0114336	0.00896873	0.120769	0.018514	0	0.00245084	0	0.00264527	0.0109016	0.0117181	0.0527746	0.00233723	0.0137848	0.0358749	0.0295342	0.00417198	0	0.0122579	0	0.0118497	0.0168786	0.00247323	0.0236306	0.0108661	0.0141011	0.0133244	0.101164	0.0054799	0.0138733	0.00248912	0.0109343	0.00501261	0.00612835	0.0174563	0.00425727	0.00600074	0.0120714	0.00253027	0.00908735	0.00997524	0.00713743	0.0143761
BMP1	3.45401	4.14268	3.60026	3.35625	3.10232	2.50352	5.43788	2.86147	3.10109	2.06443	2.58938	3.03421	4.49164	3.99616	4.20396	2.76517	3.14831	3.1438	3.47711	3.03371	3.27941	2.49724	4.30923	1.80976	4.54422	2.44247	2.46448	2.38689	3.00043	1.83611	3.32936	3.45864	5.99273	5.74392	4.33171	2.98475	3.72112	3.32193	5.16193	3.6401	3.5188	3.50639	2.69188	3.25907	4.25449	3.27391	2.82543	3.06129	2.81739
BMP10	0.611523	0.113931	0.549482	0.33488	0.062371	0.241448	0.803292	1.03756	0.843621	1.49922	0.211088	1.19336	0.52693	0.395665	0.33607	2.11301	1.18335	3.05935	1.11922	1.22206	0.917736	0.0333035	0.163086	0.496069	0.928397	0.79386	0.028951	0.811005	0.362553	0.367398	0.37167	0.620129	1.39168	0.494325	1.38347	0.203369	0.522998	1.18879	0.808283	0.72867	0.231523	0.145618	0	0.176955	0.445098	0.965789	0.272959	0.465014	0.398065
BMP15	0	0	0	0	0	0	0	0	0	0	0	0	0	0	0	0	0	0	0	0	0	0	0	0.0229819	0	0	0	0	0	0	0	0	0	0	0	0	0	0	0.0329072	0.0268213	0	0	0	0.0158495	0	0	0	0	0
BMP2	3.29788	3.32266	2.0428	0.748476	1.12486	2.56921	2.34221	2.95607	4.7808	1.88371	2.1953	1.79215	1.27482	1.59804	1.08598	3.27656	1.45664	1.83557	1.78842	2.92481	2.09103	0.478549	3.82454	1.23401	3.28023	0.765862	0.464823	1.49953	1.11635	1.03892	1.43053	1.14417	3.45464	5.06482	1.97879	2.89246	0.995122	2.72038	1.12051	2.65202	1.48475	1.34971	0.825473	2.27289	1.95789	1.72862	1.36792	1.304	2.1218
BMP3	0.00675726	0.0125892	0.0244827	0.00250026	0	0.00317616	0	0	0.0181596	0	0.00833033	0.00257548	0.00661649	0.00496824	0	0.00490514	0	0.0097142	0.0157745	0.00531636	0.00569712	0.00306666	0	0	0.0137886	0	0	0	0	0	0.00366688	0.0428272	0	0.0899269	0.00246567	0.00312112	0	0.0147596	0	0.00551487	0.0100986	0	0	0	0	0.00306662	0.005386	0.00642294	0.00646848
BMP4	0.616015	0.210798	0.892772	0.828	0.269268	0.14182	2.62457	0.79168	0.501152	0.553305	1.64283	0.776244	0.566253	0.850385	0.245799	0.378725	1.22127	0.632557	0.798269	0.286839	1.53691	0.912874	0.571014	0.210998	1.68799	0.955105	0.386864	0.494529	0.42857	1.19229	0.395685	0.867617	1.07498	1.28269	1.1239	0.609712	0.993919	0.212814	0.956722	0.66179	0.958198	0.935507	0.384285	0.230398	0.305012	0.445021	1.50308	1.27265	0.28281
BMP5	0.622565	0.264854	0.980414	0.344627	0.269988	0.299541	1.32926	0.780545	0.917786	0.441088	0.568069	0.695043	0.657596	1.39124	0.196869	0.676107	0.344248	0.413437	1.38698	0.44353	0.562089	0.191326	1.2052	0.335953	1.51645	0.509822	0.127642	0.506871	0.59579	0.706832	0.484149	0.434969	1.02752	1.1163	0.597437	0.724554	0.653243	0.331929	0.706839	0.596119	0.527477	0.412724	0.40546	0.633601	0.396443	0.235818	0.613447	0.167744	0.314404
BMP6	0.682935	0.272647	0.737268	0.340363	0.0995065	0.681315	1.5235	0.536614	1.49199	0.586149	1.38315	0.823384	0.866592	0.450887	0.596557	0.343988	0.603565	0.808135	0.826422	1.14041	0.904814	0.113855	0.633045	0.672517	0.48917	0.596252	0.0164958	1.08867	0.296094	0.777539	0.287404	0.667419	0.806869	0.597665	0.518737	0.386255	0.859337	0.372926	0.558239	0.415185	0.513787	0.290398	0.309081	0.658733	0.429728	0.784323	0.43881	0.317949	0.967283
BMP7	0	0	0	0	0.00729389	0	0	0.00700015	0.0288281	0	0	0.00272569	0.017506	0.015774	0.0151159	0	0.00279002	0	0.00333891	0	0	0	0	0	0	0.00263741	0	0.00401872	0.00353318	0.352925	0.0116422	0.0151083	0.0118968	0.00352488	0.00521895	0	0	0	0	0.00291826	0	0	0.0300037	0	0.0325321	0	0	0.00679755	0
BMP8A	0.0686988	0.0426634	0	0.0423655	0.011678	0.0215273	0.0752018	0.0298872	0.0615408	0.0149311	0.0282306	0.0436401	0.0672677	0	0	0.0997378	0.00893399	0.0329203	0.0748412	0.0270249	0.106188	0.0831406	0.0763383	0.016014	0.0373823	0	0	0	0.0339411	0.0393082	0.0248533	0.0161263	0.007619	0.101584	0.0167118	0.084617	0.0797048	0.0375139	0.04586	0.0560679	0.0228153	0.0194747	0.0274502	0.0552202	0.034724	0.0415698	0.0365051	0	0.109605
BMP8B	0.0979388	0.0561435	0.0600514	0.125441	0.188255	0.049576	0.851787	0.15978	0.111355	0.496133	0.106807	0.103372	0.099587	0.0886265	0.0477723	0.0792977	0.417367	0.119135	0.12311	0.296364	0.174674	0.164115	0.813085	0.0632214	0.31361	0.063904	0.0401249	0.0889057	0.07072	0.155185	0.0776769	0.0954972	0.0526382	0.41961	0.145697	0.201827	0.247237	0.234493	0.0603501	0.0491889	0.127602	0.0352385	0.0722469	0.047234	0.159934	0.0923135	0.108089	0.0572882	0.0613003
BTC	0.481575	0.0897204	0.179468	0.305465	0.112268	0.129347	0.484127	0.39956	0.234187	0.197371	0.161143	0.241235	0.249244	0.475473	0.0727075	0.279663	0.279137	0.362638	0.282659	0.178617	0.203011	0.249776	1.33591	0.105842	0.286381	0.192827	0.268701	0.115981	0.156351	0.218471	0.179198	0.174411	0.155648	0.413696	0.205846	0.247856	0.218929	0.277997	0.303106	0.718688	0.109669	0.187223	0.148442	0.192439	0.19473	0.237284	0.159023	0.111168	0.217326
CALCA	0.109247	0.245936	0.0527759	0.0471595	0.0278559	0.119816	0.0683359	0.0415864	0.13864	0.0534237	0.145902	0.0763373	0.0891423	0	0.0384857	0.0660857	0.0142071	0.0261754	0.00850103	0.0644634	0.00767559	0.0247898	0.0834591	0.178261	0.111462	0.01343	0.0754249	0.0204637	0.0899567	0.117204	0.0296418	0.0512889	0.902637	0.0897454	0.0664386	0.17661	0.0724277	0.0596555	0.018232	0.0965906	0.0272111	0.0077423	0.796649	0.184406	0.14725	0.347053	0.0290257	0.0259604	0.97606
CALCB	0.00492077	0.0366708	0.00713151	0.00728295	0.0100377	0	0.0230853	0.0192668	0.0132242	0.0128339	0	0	0.00963652	0.0289438	0.010401	0.010716	0.0230373	0.00471605	0.00459492	0.00774296	0.016595	0.0133992	0	0.0344115	0.00803287	0.00362954	0	0	0.0145868	0.0126701	0	0.00693057	0.0327441	0.0436577	0.0179555	0.00909144	0.0342546	0.0214964	0	0.0160642	0.00490265	0.00418482	0.0117972	0.0522102	0.0248721	0.0312644	0.019611	0	0.0188419
CAT	196.717	171.586	156.549	153.268	172.584	194.674	90.6695	232.974	172.358	152.891	145.796	223.216	247.193	183.354	184.729	115.315	260.45	116.966	161.623	233.239	89.8131	88.0788	113.255	255.478	169.329	198.302	145.138	143.989	159.211	142.289	139.379	116.398	210.433	81.5038	263.264	89.044	236.088	231.421	220.51	198.341	100.194	165.032	85.9461	186.832	209.892	172.357	201.102	204.326	206.8
CCK	0.0278749	0.0259664	0.0269322	0	0.00947681	0.00873481	0	0.0121269	0.0416175	0.00605839	0.0458188	0.00708288	0	0	0.00981987	0.0202346	0.00725003	0	0.0954398	0.0292413	0.0783388	0.00843368	0.154873	0.025991	0.00758403	0.0274139	0	0.0104429	0.0275436	0.0478486	0.0201687	0	0	0.100756	0.0474662	0.00858345	0	0.0101476	0	0.0151666	0.0370297	0.00790198	0.0779665	0.0268871	0.103322	0.00843358	0.0444365	0.0264958	0.0444728
CD320	5.82808	4.34324	6.07899	3.74625	3.38431	3.56723	10.7132	3.55893	3.03342	4.44912	4.20602	5.21445	5.69001	9.57103	7.11255	2.88425	3.65129	2.07932	3.03489	2.21568	6.38425	3.80721	5.06986	4.034	5.17368	5.61664	4.57173	3.23207	4.01856	2.67265	3.31502	3.43917	5.92198	6.16465	5.64408	4.62935	3.65517	3.92121	4.32788	6.07587	6.43391	5.69447	9.98471	3.50423	4.79071	3.34382	3.8316	3.65542	4.08856
CD70	0.214975	0.0588989	0.0549806	0.00935803	0.0515904	0	0.0711907	0.0165043	0.079296	0.0164905	0.0779473	0.0192791	0.0866752	0.0185952	0.026729	0.0550771	0.00986705	0.048478	0.0826575	0.0099491	0.565067	0.011478	0.115928	0.0707457	0.103216	0.027982	0	0.0142124	0.0124953	0.0325601	0.0137245	0.071242	0.0168294	0.0747956	0.00922855	0.0817725	0.0754535	0.0828635	0	0.0722441	0.0377971	0.0645259	0.121268	0.0731847	0.0383505	0	0.0604765	0	0.0363156
CER1	0	0	0	0	0	0	0.0149608	0.0208103	0	0.0103965	0	0	0	0	0	0	0	0	0.014889	0	0	0	0	0	0	0	0	0	0	0	0	0	0	0.0157184	0	0	0	0	0	0.0260266	0	0	0	0	0	0	0	0	0
CGA	0.0339283	0.11852	0	0.0188308	0.00865111	0.103659	0.00795856	0.226941	0.0379915	0	0.334614	0.0905206	0	0.0124728	0	0.0123144	0.0198551	0	0.0158408	0.160161	0.0143027	0.0307955	0.014138	0.0593161	0.00692325	0	0.0401561	0	0.0419063	0.0145599	0	0.0716786	0.0395094	0.0167231	0.0185702	0.0156712	0	0	0.0169867	0.0346128	0.0760576	0.00721349	0.0610058	0	0.00857456	0.069289	0.033804	0	0.0487175
CGB2	0	0	0	0	0	0	0	0	0	0	0	0	0	0	0	0	0	0	0	0	0	0	0	0	0	0	0	0	0	0	0	0	0	0	0	0	0	0	0	0	0	0	0	0	0	0	0	0	0
CGB5	0	0	0	0	0	0	0	0	0	0	0	0	0	0	0	0	0	0	0	0	0	0	0	0	0	0	0	0	0	0	0	0	0	0	0	0	0	0	0	0	0	0	0	0	0	0	0	0	0
CGB7	0	0	0	0.00423405	0	0	0.0107368	0	0.00512537	0.00373058	0	0	0	0	0	0	0.00446436	0	0	0	0.00482388	0	0.00476833	0	0.00934005	0.00422017	0	0	0.00565351	0	0	0	0	0.00564023	0.00835094	0	0	0.00624862	0	0.00466956	0	0.00486581	0	0	0	0	0.00456045	0	0
CGB8	0	0	0	0	0	0	0	0	0	0	0	0	0	0	0	0	0	0	0	0	0	0	0	0	0	0	0	0	0	0	0	0	0	0	0	0	0	0	0	0	0	0	0	0	0	0	0	0	0
CHGA	0.0124907	0.00581774	0	0	0	0	0.0117198	0	0.0111892	0.00407213	0.0153985	0	0.00611524	0.00918372	0	0	0	0.011971	0	0.00982722	0.00526552	0.00566867	0	0	0	0	0	0	0	0.225129	0.00677817	0	0.0124675	0.00615661	0.00455775	0.00576934	0	0	0	0.00509708	0.0124447	0	0	0	0	0	0.00497797	0	0.00597845
CHGB	0.0085438	0.00397941	0	0.0063226	0.00435703	0	0.0120247	0.00836313	0.00382679	0	0	0	0.00418291	0.00628178	0.00902951	0.003101	0.00999977	0.024565	0	0.00336097	0	0	0.0142408	0	0	0	0	0.0048012	0	0.0183323	0	0.0120334	0.00568527	0.0168448	0.00623512	0.0355167	0.016993	0.00933091	0.00855515	0.00697294	0.0297932	0	0.0204832	0.0123615	0.0172739	0.0155096	0	0.00406054	0.00817867
CLCF1	1.54984	7.88569	0.312754	0.159698	1.03048	3.47643	0.957187	0.992178	6.73091	1.17043	2.72085	0.239276	0.182491	0.274061	0.321371	2.73428	0.145423	0.300833	0.824363	3.04069	1.19091	0.33833	2.33804	1.16614	0.912733	0.20982	0.464388	1.2127	0.678479	0.54723	2.41665	0.497359	0.704945	11.0912	0.286342	8.31847	0.214606	3.49238	0.0982217	0.928655	1.89597	0.35871	0.705505	5.00514	1.86423	0.462972	0.250194	0.270391	6.16919
CLEC11A	3.13872	5.15969	3.5741	1.43463	1.62754	1.94642	6.19935	2.34084	4.22935	2.62265	4.87741	1.62858	2.45351	3.21919	3.14991	2.19226	1.81108	2.88175	3.22643	1.68088	3.72483	2.09479	3.57202	1.32804	5.48977	2.10111	1.9823	2.60866	2.61927	3.31642	2.74811	1.98745	3.92269	8.84038	3.09903	2.1929	1.53444	3.24065	2.6675	4.75734	4.33599	1.96272	5.95985	2.7858	2.26639	2.05885	1.95517	2.50709	2.09564
CMTM1	0.0793436	0.0739111	0.0958252	0.019572	0.0269749	0.0124315	0.0868542	0.0862953	0.0236921	0.0517341	0.0326048	0.0806432	0.0647423	0.0194457	0.0139757	0.124791	0.0515915	0.114064	0.0617412	0.0208082	0.178388	0.0600144	0.0440834	0.0739812	0.0755556	0.0195078	0	0.104037	0.0261335	0.0226995	0.0574086	0.149	0.0703965	0.104288	0.0868555	0.0732962	0.0526028	0.0577688	0.026483	0.226644	0.0263505	0.0112462	0	0.0255106	0.0401044	0.0600137	0.0210808	0.0879877	0
CMTM2	0.168315	0.313582	0.0731801	0	0.0343339	0.363925	0.047378	0.120821	0.0904665	0.0658475	0.228248	0.0898128	0.0494426	0.0247506	0.0889419	0.0977448	0.183865	0.0806562	0.188603	0.0926969	0.0993358	0	0.0420822	0.25895	0.178597	0.918698	0	0.170253	0.166314	0.101122	0.164408	0.142236	0.0784009	0.116147	0.0737001	0.0777432	0.0502149	0.128675	0	0.178579	0.0503086	0.157456	0.302644	0.178585	0.289256	0.274989	0.0670794	0.0799938	0.209459
CMTM3	1.73947	2.37921	1.68656	1.22832	0.630943	0.852162	4.20096	2.01445	1.82708	1.93689	3.66212	1.67614	2.47089	1.64821	1.89662	2.52539	1.30948	2.5711	3.12846	2.06247	7.47227	1.0118	3.2822	1.82465	3.4095	1.28303	0.463948	2.47816	1.76721	2.0344	0.917349	2.29465	2.03376	5.05371	2.13212	2.89694	1.72984	2.38803	1.96257	3.66911	3.06338	1.57308	2.78263	2.28633	1.57269	1.59552	1.69893	1.32739	2.04624
CMTM4	0.162297	0.275691	1.27292	0.372675	0.311589	0.18847	0.571051	0.147963	0.30574	0.437294	0.253042	0.325667	0.352888	0.435198	0.42881	0.275474	0.357562	0.697666	0.822383	0.328613	0.517155	0.307621	0.447548	0.370533	0.711055	1.07563	0.25706	0.238738	0.268853	0.891081	0.212409	0.389939	0.547926	0.647025	0.323974	0.30647	0.503184	0.920132	0.248549	0.261019	0.449431	0.249661	0.306129	0.19338	0.171305	0.177638	0.327211	0.385669	0.139368
CMTM5	0	0.0313854	0.0292975	0.00997321	0.00687274	0	0.0316128	0.0131919	0.0120727	0.0175746	0.05815	0.0154099	0.0263923	0.0396353	0.0142431	0.0244574	0.0157736	0.00645811	0.00629224	0.00530157	0.0568127	0.0122325	0.0224634	0.0188491	0.0495006	0.00994051	0	0.0454402	0.0199751	0.0462675	0.0365668	0.0189813	0.0134518	0.0132854	0.00983523	0.0248995	0.046908	0.00735924	0	0.0164986	0.0335682	0.0343839	0.016155	0.0259986	0.0136239	0.0122324	0.0161131	0.0128101	0.0258019
CMTM6	25.2864	23.8536	24.5775	19.6741	18.5413	18.8229	17.5059	28.7824	23.6073	20.28	15.711	27.3102	23.3067	28.7978	15.8581	28.1165	16.6954	22.0045	21.591	19.4281	23.6362	23.8122	22.0689	28.1026	22.3449	20.5648	24.1242	29.569	26.9292	22.5089	30.7313	27.533	27.4011	20.5303	23.6533	22.3331	19.5583	25.2331	23.1308	30.8376	15.3347	22.3968	10.1459	22.7431	24.8698	28.5855	13.3632	18.1475	29.6016
CMTM7	1.5391	2.01587	0.980554	0.630638	0.395077	0.898223	2.36969	1.01448	1.58693	1.14834	3.01165	0.87402	1.46658	1.04048	1.29364	1.36469	0.640761	1.13353	1.36484	1.57662	4.3327	0.440661	1.83795	1.06187	1.8928	0.697141	0.641845	1.22479	0.791025	1.64456	0.936104	1.73854	0.890125	2.95301	1.01768	3.14894	0.662566	1.37066	0.786088	2.05701	2.44938	0.926781	2.63741	1.79841	0.882364	1.08289	0.88097	0.530198	1.13219
CMTM8	16.1552	15.9868	15.1863	21.0529	17.689	13.1083	17.6664	19.0711	10.8207	15.0311	12.0432	18.3277	14.8977	15.1418	16.4981	8.80437	18.5413	14.0123	13.4058	10.8148	9.02942	14.5886	12.7211	17.6329	16.3111	16.5047	14.2184	12.6301	13.6641	15.0978	13.1994	11.6673	15.7903	10.0857	12.9459	13.3233	15.1304	11.4079	13.1198	13.0368	17.7234	14.2162	10.7608	17.0948	12.5446	14.4836	19.2166	15.6696	11.2945
CNTF	0.0409146	0.0285849	0.0296481	0.0302777	0.187785	0.00961567	0.0671813	0.0533992	0.109955	0.10004	0.113489	0.05458	0.130202	0.0451234	0.0216203	0.185626	0.0638493	0.176456	0.0573079	0.112665	0.0948628	0.0649892	0.0852458	0.100142	0.116884	0.037723	0.0242124	0.045984	0.0101071	0.0351159	0.0666079	0.0720319	0.0544513	0.121	0.0970411	0.0661433	0.0915481	0.189907	0.102422	0.0751322	0.10191	0.0173977	0.0367838	0.00986616	0.0517009	0.111409	0.0815294	0.0388903	0.0685406
CORT	0.102866	0.111793	0.173927	0.126872	0.0524579	0.0322338	0.0804307	0.0223757	0.0460739	0.0223571	0.105677	0.0261377	0.0335743	0.0504211	0.0905948	0.0871161	0.0668864	0.0328621	0.144081	0.0404655	0.0433637	0.0311225	0.100017	0.0479569	0.0839613	0.0379367	0.0811652	0.0578055	0.101643	0.029429	0.0930349	0.120733	0.0342248	0.0338014	0.0750698	0.0475128	0.0511481	0.0936187	0.137337	0.0979451	0.13665	0.072901	0.184961	0.0496102	0.0346625	0.0466832	0.218643	0.0814804	0.0656465
CRH	0	0	0	0.00929131	0	0	0	0	0	0	0	0.00957083	0	0	0	0	0	0	0	0	0	0	0	0	0	0	0	0	0	0	0	0	0.00835473	0	0	0	0	0	0	0	0.0125092	0	0.0150505	0	0	0	0	0	0
CSF1	4.441	2.63471	3.21292	2.28357	1.61924	2.79669	7.44808	3.72174	3.53624	3.91915	6.94716	3.55158	3.74278	3.39142	2.19936	3.5534	2.59751	4.25281	5.99667	9.32863	7.08756	3.08324	8.72241	2.72056	6.07642	2.58202	2.07793	7.8566	2.72409	2.71906	3.88851	3.5555	3.4691	9.89787	3.28272	7.76902	4.01459	6.14272	3.77378	4.01845	5.01247	3.04394	2.40458	5.68045	4.54365	3.73555	2.49951	3.83382	5.77097
CSF2	0.0492327	0.0229309	0	0	0	0	0	0.0481916	0.0441029	0	0	0	0.0241035	0	0	0	0	0	0.0459725	0.0193672	0.0622629	0.0446867	0.0410306	0	0.0401848	0.0181569	0	0.0553327	0	0.0211275	0.0267165	0	0.0163804	0	0.0179646	0	0	0.0268841	0	0	0.0735771	0	0.0295081	0.023744	0	0	0.0196209	0.0467969	0
CSF3	0.218165	0.0650329	0.113825	0	0	0.00820364	0	0.0170841	0.304876	0.0227599	0.0753069	0	0.00854481	0.0384972	0.0276681	0.0696817	0	0	0.0244462	0.0137316	0	0	0.0290911	0.0244105	0.0641056	0.0257468	0	0.0294235	0.0172458	0.00748981	0.0852401	0	0	0.369913	0.00636853	0.886763	0	0.0285917	0	0.0569771	0.0521669	0.0222643	0.115068	0.15993	0.229366	0.00792073	0.00695571	0.00829485	0.116951
CSH1	0	0	0	0	0	0	0	0	0	0	0	0	0	0	0	0	0	0	0	0	0	0	0	0	0	0	0	0	0	0	0	0	0	0	0	0	0	0	0	0	0	0	0.0139897	0	0	0	0	0	0
CSH2	0	0	0	0	0	0	0	0	0	0	0	0	0	0	0	0	0	0	0	0	0	0	0	0	0	0	0	0	0	0	0	0	0	0	0	0	0	0	0	0	0	0	0	0	0	0	0	0	0
CSHL1	0	0	0	0	0	0	0	0	0	0	0	0	0	0	0	0	0	0	0	0	0	0	0	0	0	0	0	0	0	0	0	0	0	0.0105106	0	0	0	0	0	0	0	0	0	0	0	0	0	0	0
CSPG5	0.0443725	0.0537348	0.0514462	0.0164183	0.0316798	0.00417134	0.0166535	0.0897642	0.0516739	0.0405049	0.0328214	0.0135298	0.0391034	0.0456746	0.0328266	0.0354314	0.0484719	0.0340212	0.029004	0.0418929	0.0187055	0.0604131	0.0628663	0.0124121	0.0615703	0.0130916	0.0105035	0	0.0613832	0.0266586	0.028895	0.0187487	0.0679114	0.061239	0.0939089	0.0204953	0.0308888	0.0242302	0.106636	0.0905356	0.0176837	0.0113209	0.0212761	0.03424	0.0313995	0.0483299	0.0212208	0.0421772	0.0509715
CTF1	0.826615	0.444659	0.489319	0.689254	0.356235	0.284564	1.1907	0.774947	0.521469	0.531383	1.65057	0.354995	0.455997	0.856006	0.578304	0.43947	0.717662	1.23855	0.978436	0.329755	0.824535	0.58121	1.3778	0.423369	0.779232	0.704169	0.633859	0.667335	0.414147	0.429674	0.442251	1.31181	0.47258	1.26248	0.416327	0.946449	0.671524	0.419596	0.443001	0.693638	1.38035	0.772295	0.879231	0.572723	0.388391	0.31702	0.695989	1.10664	0.523811
DKK1	0.237114	0.139072	0	0	0	0.082557	0.0823996	0.0229234	0.18094	0.0572608	0.173223	0.0267775	0.0171981	0.16788	0.0278437	0.0127498	0.0274095	0.0589163	0.0246013	0.0276374	0.170296	0.0239133	0.812401	0	0.0430083	0	0	0.0690906	0.0260328	0.0527614	0	0.0123689	0.0525939	1.1341	0.0128179	0.0811264	0.0174667	0.46037	0.0175873	0.494546	0.0524979	0.0149371	0.0105271	0.135532	0.0266332	0.015942	0.0629987	0.03339	0.02522
EBI3	2.54988	2.08014	0.524799	1.23937	0.553995	0.609906	5.36543	1.13229	1.18941	2.09545	6.11957	2.08175	3.59002	2.17431	1.78593	3.35147	0.906508	2.16905	1.70476	4.21411	16.2319	0.438236	3.18133	2.44789	2.03201	1.22418	0.0535728	1.44139	0.834888	2.35684	0.655012	3.65509	1.58632	2.8855	0.97998	0.599337	2.05562	2.43875	2.20578	2.118	4.16401	1.44996	3.12894	2.60505	0.732124	2.8622	1.63557	1.21903	2.44091
EGF	0.00632383	0.0147271	0	0	0	0	0.00296676	0.0144436	0.0113299	0.00618495	0	0	0	0	0	0.00918102	0.00246716	0.00303037	0.0147627	0.0124384	0	0	0	0.00442233	0.0129041	0.00233221	0.0112269	0.00710737	0	0.00814136	0	0.0178134	0.00841609	0.00311699	0	0.0146046	0.00314441	0.00345321	0	0	0	0.00268902	0.00379025	0	0.0415531	0	0.00252027	0.00300548	0
EPGN	0.0106797	0	0	0	0.0108926	0	0	0	0.00956698	0.00696347	0	0.0814101	0	0	0	0	0.00833314	0	0	0.0168049	0.00900421	0.00969362	0.00890052	0.0149369	0	0	0	0.012003	0	0	0.0115909	0	0	0.010528	0	0	0.0424824	0.0116636	0	0.00871618	0.0106404	0	0	0	0.0107962	0	0	0.0101514	0.0204467
EPO	0.349589	1.0448	2.63879	1.41209	1.18852	3.45071	3.00678	1.60642	3.4448	1.46262	5.90791	0.577388	0.228204	0.642584	0.246309	3.39416	0.204582	3.26669	1.86343	0.985574	0.994756	5.2356	1.1047	1.4872	0.439902	2.65376	1.58608	15.2087	2.89301	5.95085	1.04339	6.03157	0.135698	2.11081	0.318905	4.27901	2.04246	7.58818	3.5297	0.24965	1.71249	0.507895	3.70169	1.50335	0.721527	0.62139	2.38011	2.96294	4.09945
EREG	0.0982716	0.0536632	0.0343777	0.00250769	0.0483869	0.0191136	0.0286157	0.00663404	0.218563	0.0640756	0.0250653	0.0206651	0	0.00996603	0.00358132	0.108234	0.0026441	0.00974308	0.0126571	0.0106643	0.0685687	0.0338336	0.454685	0.00947896	0.0940409	0.0199958	0.0080214	0.0152342	0.016742	0.00872523	0.0551668	0.00954545	0.0180393	0.484377	0.017311	0.162781	0.0269593	0.155436	0.00678635	0.376127	0.111415	0.0115275	0.0487449	0.0196115	0.0308306	0.0153787	0	0.0740834	0.022707
ESM1	0.129393	0.247764	0.0729267	0.0265983	0.00733178	0.074335	0.0269794	0.328371	1.63564	0.0281226	0.150654	0.0164391	0.0351938	0.0422826	0.0151944	0.0834911	0.0616993	0.137789	0.13425	0.16967	0.163639	0.169644	0.0778821	0.010054	0.117348	0.0106044	0.102096	0.315088	0.220195	0.259128	0.241856	0.0607473	0.00478343	0.212592	0.0367224	0.132813	0.050041	0.0863585	0.0287923	0.0938695	0.157565	0.0122268	0.0344681	0.332821	0.21074	0.0848209	0.126055	0.0546629	0.220202
FAM3B	0.479078	0.421205	0.421269	0.123487	0.0823526	0.303619	0.232331	0.586624	0.699195	0.119333	0.159265	0.291335	0.590326	2.71502	0.227557	0.105502	0.189006	0.237312	0.191005	0.211754	0.535529	0.112375	4.09134	0.158102	0.698588	0.0674969	0.375888	0.235944	0.271265	0.12012	0.303792	0.83396	0.515797	0.313079	0.561754	0.825457	0.203418	0.182243	0.0970209	1.33114	0.654296	0.302137	0.406513	0.38941	0.337379	0.234519	0.283176	0.35816	0.0618343
FAM3C	4.99329	4.92037	4.93108	3.95071	4.25555	3.44869	6.02902	4.88031	7.08481	5.92828	5.36008	4.56153	3.90809	3.60469	2.27959	8.00138	3.32188	5.30643	4.92696	6.38722	6.52487	4.25988	7.78497	5.40012	4.67173	3.825	3.39716	7.49535	3.68088	3.75598	6.65431	5.09513	4.87476	7.15471	4.04065	9.88962	3.00641	5.52132	3.68475	5.93727	4.99747	4.13094	3.88857	4.00269	5.57998	3.25268	3.03689	3.12111	5.479
FAM3D	0.0118128	0.0550202	0.0855999	0.0262253	0.0361448	0	0.0221675	0.0616696	0.465608	0.138641	0.0291257	0.0270143	0.0115668	0.052112	0.0374532	0.0257251	0.00921727	0.0679283	0.0882448	0	0.0398382	0.0107221	0.797433	0.0165217	0.0578514	0.0087131	0.0279624	0	0.0233449	1.93648	0.679495	0.0499128	0.0393029	0.02329	0.0603457	0.065475	0.140969	0.0129011	0	0.0385638	0.18831	0.0602767	0.0708014	0.615287	0.0238833	0	0.0753252	0.0898271	0.022616
FGF1	0.0587619	0.14711	0.228872	0.0788168	0.0599329	0.0276202	0.151621	0.206111	0.0822488	0.167625	0.153938	0.139979	0.0934989	0.129613	0.0892724	0.149295	0.143283	0.20415	0.243489	0.0866845	0.182689	0.0633366	0.0550938	0.226011	0.371711	0.102939	0.0391208	0.12383	0.0870952	0.0882591	0.135522	0.103453	0.237054	0.561168	0.168854	0.159457	0.135134	0.176482	0.110325	0.203821	0.281751	0.143674	0.070439	0.0921041	0.152219	0.0900035	0.140512	0.0244364	0.0246097
FGF11	0.00348123	0.00324288	0.0151357	0	0.00355061	0.00327261	0.0130655	0.00454349	0.00311851	0.00680956	0	0.00530738	0.00340871	0	0.0110374	0.00758115	0.00271632	0.0033364	0	0	0.00587013	0.00315979	0.0087038	0.00486893	0.00852437	0.0128387	0	0	0	0	0.0151129	0.00490309	0.0115825	0.00686355	0.00762164	0	0.00346196	0	0.0139434	0.00568235	0	0.00592116	0	0.00671572	0	0.0063195	0	0.003309	0.00999738
FGF12	0.0842879	0.0269902	0.137425	0.0214414	0.0134325	0.0049523	1.67068	0.0584415	0.0825843	0.0240441	0.129887	0.0341336	0.0464243	0.143311	0.0417561	0.0267685	0.0369944	0.143892	0.2312	0.0766764	0.157673	0.0382526	0.0921976	0.0699955	0.126846	0.0407993	0.0218225	0.0651279	0.260269	0.094949	0.0857616	0.0445178	0.164757	0.231095	0.023067	0.170327	0.0523883	0.0489032	0.0843999	0.178426	0.0577346	0.0537614	0.0852505	0.0736789	0.0505917	0.098021	0.0566859	0.0175258	0.0327786
FGF13	0.040386	0.0323714	0.0775865	0.0368369	0.0210744	0.0203073	0.117205	0.0625157	0.0328126	0.0496035	0.0509456	0.0429567	0.0496607	0.0649116	0.0317633	0.0777227	0.0388406	0.0522078	0.0763003	0.0258627	0.127489	0.0306895	0.122107	0.0210176	0.134922	0.0325595	0.0111161	0.047501	0.0259853	0.0564268	0.0285415	0.0608494	0.0393734	0.349977	0.0281022	0.224715	0.0467004	0.0215404	0.0545465	0.0843179	0.0626953	0.0319496	0.0405305	0.0380488	0.0436747	0.0392139	0.032939	0.0348169	0.0233759
FGF14	0.0760335	0.0341022	0.106112	0.0323011	0.0545714	0.0569169	0.0343492	0.148851	0.063066	0.126694	0.142337	0.119138	0.0275739	0.0828197	0.0297615	0.0817678	0.0318608	0.241551	0.0854613	0.0354491	0.166197	0.0996853	0.106784	0.0531711	0.108031	0.0612748	0.00333297	0.107609	0.0250433	0.447135	0.0519573	0.134852	0.0609011	0.298425	0.0565156	0.131372	0.347257	0.0507456	4.27481	0.0953794	0.0519052	0.0299361	0.0928307	0.0570414	0.0654755	0.035784	0.0639709	0.0334591	0.401661
FGF16	0	0	0	0	0	0	0	0.015324	0	0	0	0	0	0	0	0	0	0	0	0	0	0	0	0	0.00958346	0.0173206	0	0	0.0232034	0	0	0	0	0	0.0171371	0	0	0.0128229	0	0	0	0	0	0	0	0	0	0	0
FGF17	0.0176815	0.0054903	0.0170835	0	0	0	0.00553007	0.00769228	0.00527974	0.00384294	0.00726591	0.00449279	0.00577106	0	0.00622891	0.00427838	0.00459882	0.0112973	0.00550356	0.00927412	0.0198767	0.00534963	0.0196478	0	0.0432961	0.00434727	0	0.0066241	0	0	0.00639668	0	0.00392192	0.0290505	0	0.125226	0.029306	0.0128736	0.03541	0	0.0293607	0.0100247	0.0353253	0.00568497	0	0	0.0093956	0	0.0112839
FGF18	0.00975481	0.0817823	0.042412	0.0216563	0.0298476	0.00917023	0.0640692	0.146411	0.174768	0.0381623	0.0481028	0.0371797	0.0286548	0.0430331	0.0309281	0.084973	0.0228343	0.149584	0.0364354	0.0153495	0.156263	0.132811	0.0812968	0	0.0398104	0.0143902	0.0115454	0.0548173	0.0385555	0.0251169	0.17998	0.027478	0.0129822	0.182708	0.0213567	0.378476	0.097008	0.106535	0	0.143303	0.0485945	0.0331835	0.175399	0.178773	0.0394447	0	0.0311011	0	0.0373517
FGF19	0.0633365	0.33925	0.60812	0.0234352	0.0242245	0.0148852	0.00742842	0.0516643	1.60992	0.237458	0.0488007	0	0.0620171	0.663592	0.00836715	0.287353	0.012355	0.0531138	0.0295712	0.0124577	0.0400498	0	8.97341	0.011073	0.084007	0	0.00937031	0	0.0234689	0	4.72589	0	0.121169	0.718022	0.242665	0.526583	0.070859	0.449615	0.0475655	1.23413	1.73534	0.00673299	0.00949034	0.412371	0.184078	0.00718595	0.00631045	0.51925	0.0151574
FGF20	0	0	0	0	0.0234113	0	0.0107686	0	0.0102811	0.0224498	0	0.0262461	0.0112379	0.0168767	0.0121294	0.0166624	0	0.0219989	0	0	0.087087	0	0.0478245	0	0.00936772	0	0	0	0	0.029551	0	0	0.00763706	0	0	0.0424088	0.0228268	0	0	0.0374672	0.0114347	0.00976044	0.0412729	0	0	0	0	0.0109091	0
FGF21	6.99911	2.36587	15.4936	11.2878	2.65062	14.256	82.6432	30.2952	3.45238	144.456	3.74993	11.5148	1.61935	0.564547	41.1985	1.92938	8.45684	7.3589	4.93619	10.1652	2.70153	10.186	11.5185	0.330434	10.0637	2.36343	9.15768	2.98721	13.8318	2.45862	3.60581	1.31021	13.9427	36.1723	5.75439	30.8824	12.0411	5.06369	17.3288	0.650764	6.97334	18.2462	15.4524	2.2646	2.56745	1.0722	5.72001	6.98967	2.57257
FGF22	0.0183631	0	0	0.0135891	0	0.0258939	0.0430743	0.0059916	0.00822488	0.00598661	0.022638	0	0.00899028	0.0540055	0.019407	0.00666494	0.0286565	0.00879956	0.0257206	0.00722371	0.00774106	0.0250013	0	0.0128415	0.0224825	0.00677227	0	0	0.00907241	0.00788027	0	0	0.0183289	0.0271533	0.0201016	0	0.0273921	0.0200548	0	0.0149869	0.0274432	0.0156167	0	0.00885616	0	0	0.00731833	0.0436364	0.00878917
FGF23	0.532791	1.01056	0.0186062	0	0	0.150862	0.0481838	0.0335116	0.17826	0.339023	0.910057	0.0293594	0.0125709	0.00943933	0.0135682	0.116493	0	0.0246084	0.221782	0.0959571	0.0108241	0.00582645	0.149793	0.0987581	0.00523946	0.57764	0.12156	0.0432871	0.0444001	1.77954	0.0557346	0.198902	0.0512579	0.284759	0	1.83234	0.0127673	0.497749	0.0385662	0.0366726	0.153493	0.00545912	0.100032	0.0433418	0	0.0815693	0.0460487	0.213555	0.540746
FGF3	0	0	0	0	0	0	0	0	0	0	0	0	0	0	0	0	0	0	0	0.0170875	0	0	0	0	0	0	0	0	0	0	0	0	0	0	0	0	0	0	0	0	0	0	0	0	0	0	0	0	0
FGF4	0	0	0	0	0	0	0	0	0.00536792	0.00781425	0	0	0	0	0	0	0	0	0	0	0	0	0	0	0.0684744	0	0	0	0	0.00514302	0	0	0	0	0	0	0	0	0	0	0	0	0	0	0	0	0	0	0
FGF5	0	0	0	0	0	0	0	0	0.0144669	0	0	0.00246212	0	0	0	0.018757	0	0	0	0	0	0	0	0	0	0	0	0	0	0	0	0	0	0	0	0	0	0	0.00646842	0	0	0	0	0.00623091	0	0	0	0.00307012	0.00309189
FGF6	0	0	0	0	0	0	0	0	0	0	0	0	0	0	0	0	0	0	0	0	0	0	0	0	0	0	0	0	0	0	0	0	0	0	0	0	0	0	0	0	0	0	0	0	0.0323975	0	0	0	0
FGF7	0.119317	0.0216874	0.172923	0.010768	0.0296817	0.00273578	0.232098	0.0949547	0.0886364	0.108158	0.0681655	0.0443677	0.0370442	0.218249	0.00922687	0.0802757	0.0454148	0.0306801	0.0706542	0.0503717	0.277257	0.0501878	0.247386	0.032562	0.287417	0.0987406	0.0413324	0.0752274	0.0920188	0.0949137	0.0663278	0.114766	0.0600318	0.387292	0.0976948	0.239265	0.0665635	0.0826353	0.0524528	0.182884	0.133375	0.0767229	0.143028	0.0898255	0.0529544	0.0501872	0.0719081	0.0248958	0.125361
FGF8	0	0	0	0	0	0	0	0	0	0	0.0170228	0.0105259	0	0	0	0	0	0	0	0	0.0116419	0.0125333	0	0	0.0112706	0	0	0.0155192	0	0	0	0	0	0	0	0.0255117	0.0137319	0	0	0	0	0	0.0662092	0	0.0558355	0	0	0	0
FGF9	0.00426813	0.0198795	0	0.00315851	0	0	0.0040047	0.0139263	0.0305873	0.00278293	0.00526174	0.0292818	0.00417922	0.0125525	0.00451078	0	0.00666064	0.0122717	0.0119565	0	0.00359851	0	0.0177854	0	0.0278699	0	0	0.00479697	0.0042174	0.00366322	0	0.00601138	0.00568026	0.0126225	0.00311481	0.023657	0.008489	0.00932268	0	0.0383174	0.00850484	0.00362979	0.0153489	0.0164675	0.00862935	0.0193699	0.003402	0.0243418	0.0122572
FIGNL2	0.00989937	0.110659	0.0430405	0.029303	0.171643	0.074449	0.176479	0.0452202	0.16849	0.0839104	0.0488156	0.113192	0.135704	0.0873415	0.0209243	0.0503021	0.0695181	0.123338	0.0277315	0.0778846	0.0417313	0.0359412	0.0742514	0.110764	0.0808007	0.0438104	0.023433	0.0556296	0.0293451	0.0339854	0.214879	0.0975982	0.0197619	0.0292762	0.0650195	0.100594	0.0393782	0.227039	0.0793001	0.0484757	0.187395	0.092607	0	0.0190971	0.0900658	0.0359408	0.0552334	0.0188192	0.104239
FLT3LG	0.49692	0.190231	0.167711	0.29217	0.256883	0.191975	0.772825	0.275411	0.103664	0.248551	0.369239	0.24907	0.246617	0.330323	0.28057	0.182829	0.355866	0.195717	0.266967	0.171379	1.01583	0.30275	0.612691	0.16185	0.427821	0.256066	0.427001	0.221865	0.262322	0.12269	0.2438	0.258859	0.181186	0.570385	0.248386	0.490487	0.257238	0.267632	0.272646	0.466668	0.440834	0.225773	0.45695	0.236372	0.261491	0.228605	0.314693	0.19411	0.254132
FSHB	0	0	0	0	0	0	0	0	0	0	0	0	0	0	0	0	0	0	0	0	0	0	0	0	0	0	0	0	0	0	0	0	0	0	0	0	0	0	0	0	0	0	0	0	0.0100742	0	0	0	0
GAL	0.0298047	0.0416461	0	0	0.0151993	0	0.0139826	0	0.0667481	0	0.0367432	0	0	0	0	0.0432709	0	0	0.0139155	0.0117246	0.0125643	0	0.0745179	0.0208428	0.0364909	0.0329757	0	0.0334976	0	0.665095	0	0	0	0.205669	0	0.0825992	0	0.0813762	0	0	0	0	0.0178637	0.0718712	0	0	0	0.0141651	0.028531
GALP	0.516339	0	0.389124	0.0611364	0.189587	0.33007	0.0193788	0.0943453	0.222019	0.296267	0.178232	0.0314878	0.343797	0.212596	0.261933	0.0299851	0.612388	0	0.771436	0.032499	0.330852	0.206212	0.154915	0.0577732	0.337158	0.274212	0	0	0.204081	0.141811	0.067247	0.0872676	0.43979	0.122161	0.195944	0	0	0.0902253	0.124086	0.286556	0.102888	0.193211	0.321852	0.219138	0.0835152	0.262448	0.115236	0.530057	0.0790837
GAST	0	0	0	0	0	0	0	0	0	0	0	0	0	0	0	0	0	0	0	0	0	0	0	0	0	0	0	0	0	0	0	0	0	0	0	0	0.0819821	0	0	0	0	0	0	0	0	0	0	0	0
GCG	0	0	0	0	0	0	0	0	0	0.00529189	0	0	0	0	0	0	0	0	0	0	0	0	0	0	0	0	0	0	0.0481176	0.0069658	0	0	0	0.0640061	0	0	0	0	0	0	0	0	0	0	0.0164091	0	0	0	0
GDF10	0.0236449	0.03671	0.0342678	0.0349955	0.0160774	0.0222279	0.0591614	0.0462898	0.0353021	0.0565293	0.0388658	0.0360483	0.0463047	0.0115899	0.0249891	0.034328	0.0307492	0.083091	0.0147194	0	0.0465157	0	0.0131371	0	0.0578984	0.0348808	0	0.00885819	0.0233639	0.033823	0.0171081	0.0222015	0.0576912	0.0699269	0.0287594	0.00728092	0.0783799	0.034431	0.0315684	0.0514602	0.00785262	0.0670286	0.0188957	0.00760232	0.0318703	0.0286152	0.0125644	0.0449501	0.00754481
GDF11	0.284207	0.162601	0.220541	0.187135	0.164336	0.153573	0.642517	0.315436	0.340795	0.234921	0.411063	0.237117	0.271713	0.240224	0.16792	0.318396	0.20779	0.392489	0.334346	0.232407	0.696213	0.235621	0.31146	0.406888	0.465778	0.137002	0.103296	0.213785	0.269773	0.320754	0.21859	0.330946	0.25613	0.507393	0.25967	0.246007	0.233673	0.32261	0.322678	0.343363	0.256405	0.197928	0.193144	0.172683	0.314453	0.178745	0.201561	0.17017	0.16495
GDF2	6.09434	2.86161	6.07492	7.55324	2.72888	3.83804	21.8128	7.73409	4.86458	12.8191	10.0052	8.415	6.10323	4.86698	5.71818	8.52414	7.97183	15.1956	7.52293	7.18051	5.6562	1.49308	5.87186	3.67281	8.9457	4.86793	0.938277	4.74449	4.31814	5.17107	4.47405	6.23872	11.5791	12.4356	8.66368	4.51303	10.4853	9.83758	9.88297	7.10086	4.64032	3.34569	1.37793	3.63216	6.03056	9.9208	5.9871	4.97335	4.63866
GDF3	0	0	0	0	0	0.014699	0	0.0102036	0.0140069	0	0.0771043	0	0	0	0	0	0	0.0149855	0.0292013	0	0	0	0.0130311	0	0.025525	0	0	0	0	0	0	0.0220223	0	0	0	0	0.0155495	0	0	0	0.0155785	0.0132975	0	0	0.0158065	0	0.012463	0	0.0149678
GDF5	0	0.00682034	0	0	0	0	0.00686975	0	0	0.0047739	0	0	0	0.0107664	0	0	0	0	0	0	0	0	0.00610187	0.0102402	0	0	0.0259968	0	0	0	0	0	0	0	0	0	0	0	0.0146627	0	0	0	0	0.00706217	0	0	0	0	0.00700875
GDF6	0.17274	0.199922	0.0606901	0.104589	0.0533887	0.0393668	0.0638491	0.146884	0.159431	0.0443698	0.342016	0.0518728	0.112761	0.361776	0.0276607	0.0379979	0.073519	0.32609	0.239508	0.0535386	0.180946	0.403853	0.0916121	0.043927	0.25208	0.0617757	0.111517	0.135312	0.0568956	0.175214	0.0511303	0.140078	0.114946	0.464416	0.0802218	0.111218	0.04685	0.0285839	0.010483	0.0726262	0.104305	0.146905	0.0815718	0.0252452	0.0264581	0.0427604	0.196098	0.079609	0.0601302
GDF7	0.421283	0.749706	1.13183	0.763221	0.743831	0.947125	0.208828	0.333271	0.838442	0.494956	0.678593	0.402937	0.593465	0.248382	0.39903	0.621722	0.235684	0.847507	0.651313	1.23512	0.524406	0.815271	0.256699	0.797666	0.681233	1.3089	0.27753	0.78839	0.583179	0.673691	0.474479	1.02997	0.548765	0.532835	0.571384	0.673712	1.07702	0.913678	0.557151	0.377885	1.06319	0.660782	0.397807	0.640198	0.932108	0.780991	0.803049	0.577993	0.844604
GDF9	0.0945315	0.0715481	0.0599382	0.0918165	0.0421818	0.0833123	0.166307	0.104099	0.068804	0.0693417	0.0509855	0.0765637	0.0520663	0.13032	0.0811734	0.0385994	0.115251	0.0736114	0.104823	0.0650772	0.11457	0.0589895	0.428382	0.0413169	0.0771587	0.0435788	0	0.0597624	0.046704	0.0405669	0.102597	0.116499	0.10615	0.0815399	0.0431172	0.1037	0.0587551	0.0387151	0.082825	0.0385755	0.105956	0.0502459	0.0495761	0.0341931	0.0656991	0.0160879	0.0518019	0.129166	0.11877
GDNF	0.0997443	0.092915	0.545371	0.0771681	0.231209	0.289825	0.017016	0.266278	0.162457	0.050255	0.0167679	1.42045	0.244166	0.386683	0.105415	0.0658228	0.222871	0.447556	0.0127008	0.0178353	0.0305802	0.209875	0.158697	0.177551	0.54769	0.0568503	0.0751248	0.0203823	0.434554	0.73934	0.442858	1.85182	1.00162	0.0357553	0.109188	0.0125648	0.126244	0.00495152	2.51508	0.229415	0.352337	0.400998	0.027174	0.0481047	0.0641658	0.27983	0.0939582	0.198238	0.0390607
GH1	0.0323964	0.0150892	0.0704267	0	0	0	0.0151985	0.0105705	0	0.0422466	0.0798764	0	0	0	0	0	0	0	0	0.0127442	0	0	0.0134996	0	0.0264427	0	0	0	0	0	0.0175802	0	0	0	0.0236424	0	0	0.035381	0	0	0.0161386	0	0.0582513	0	0	0	0	0	0
GH2	0	0	0	0	0	0	0	0	0	0.0110128	0	0	0	0	0	0	0	0	0	0	0	0	0	0	0	0	0	0	0	0	0	0	0	0	0	0	0	0	0	0	0	0	0	0	0	0	0	0	0
GHRH	0	0	0	0	0	0	0	0	0.0304465	0.0221609	0	0	0	0	0	0	0.0530397	0	0	0	0	0	0	0	0	0.0501385	0	0	0	0	0	0	0	0	0	0	0.0337996	0	0	0	0	0	0	0	0	0	0	0	0
GHRL	0.0657032	0.104922	0.0680154	0.0764057	0.0382929	0.026471	0.202558	0.0796267	0.0420409	0.0550802	0.0231425	0.0715494	0.101097	0.0276045	0.0198396	0.0204404	0.0659142	0.0179913	0.070117	0.073847	0.735964	0.0851949	0.0938695	0.0525109	0.229836	0.0830784	0.0999818	0.0316474	0.0370984	0.0241677	0.0203739	0.158638	0.099933	0.166551	0.054799	0.104049	0.168016	0.102509	0.0563918	0.17619	0.215087	0.111753	0.101263	0.0271606	0.104374	0.0340775	0.0673329	0.0713743	0.125791
GIP	0	0	0	0	0	0	0	0	0	0	0	0	0	0	0	0	0	0	0.0252656	0	0	0	0	0	0	0	0	0	0	0	0	0	0	0	0	0	0	0	0	0	0	0	0.0324342	0	0	0	0	0	0
GKN1	0	0	0	0	0	0	0	0	0	0	0	0	0	0	0	0	0	0	0	0	0	0	0	0	0	0	0	0	0	0	0	0	0	0	0	0	0	0	0	0	0	0	0	0	0	0	0	0	0
GMFB	2.34199	2.76612	2.23106	1.71692	2.06372	2.07589	4.53635	2.86141	3.19596	3.49331	2.8782	2.94392	2.05269	2.6285	1.64237	4.63413	1.65661	2.95777	3.0385	3.23362	3.12484	1.5474	4.34953	3.18712	2.80881	2.05391	0.926838	2.3479	1.76144	1.86187	2.59194	2.22985	2.2996	3.86703	1.98424	3.8125	1.90336	3.07832	2.11375	3.11023	2.00141	1.7518	1.24773	1.85551	2.0848	2.87843	1.46934	1.59041	2.73544
GMFG	7.85324	9.19288	3.54257	5.93666	2.40027	3.0435	15.4202	5.52357	4.19303	6.84148	13.6887	5.28271	8.51717	4.55042	4.47964	7.17309	4.12909	6.71654	7.11466	6.91517	25.9913	2.91497	8.36534	8.03776	11.0583	6.41588	1.21571	6.07902	5.85846	7.38746	3.78184	7.05032	7.14648	12.907	4.56406	6.2938	4.66775	5.93555	5.15565	9.99604	11.1276	5.52873	19.1082	7.8383	5.31011	5.33421	6.89175	4.12783	6.12363
GNRH1	0.142934	0.153632	0.143411	0.032546	0.0336421	0.0723522	0.0618979	0.0645746	0.0196986	0.0645208	0.054218	0.0419063	0.150722	0.0485038	0.02324	0.119719	0.00857907	0.04215	0.143736	0.0778537	0.407878	0.099797	0.109958	0.0768888	0.206409	0.0162196	0	0.0494289	0.0760497	0.0849298	0.0954638	0.108399	0.0877958	0.0867097	0.0401196	0.253923	0.153077	0.0960628	0.0440381	0.134601	0.19718	0.0841547	0.0395395	0.190895	0.0555741	0.0199592	0.0262912	0.0522547	0.0947255
GNRH2	0.188316	0.131567	0.238806	0.679372	0.384139	0.59748	0.552167	0.629809	0.0843475	0.414407	0.696468	0.269158	0.115246	0	0.273656	0.102525	0.440816	0.541446	0.219808	0.11112	0.138925	0.170928	0.0196179	0.493845	0.0960675	0.833408	0.362186	0.185193	0.162818	0.404067	0.229931	0.431001	0.250622	0.232051	0.446648	0.587127	0.421366	0.128541	0.0471417	0.0384232	1.1961	0.360342	0.818303	0.454107	0.499721	0.619607	0.806795	0.201374	0.608407
GPHA2	0.0209212	0.0194888	0.060641	0.0309644	0	0	0.0785199	0.0273051	0	0.0272824	0.0257916	0	0	0	0	0	0.0326486	0.0200508	0.0390717	0	0.0176389	0.0379789	0	0	0.0170764	0	0.049523	0	0	0.0179561	0.0681185	0	0	0.020624	0.015268	0.0386533	0.0208054	0	0.041898	0.0341493	0.0416884	0.0177922	0.0501574	0.0403596	0.0211494	0	0.050027	0	0.0801086
GPHB5	0	0	0	0	0	0	0	0.0232823	0	0	0	0	0	0	0	0	0	0	0	0	0	0	0	0	0	0	0	0	0	0	0	0	0	0	0	0	0	0	0	0	0	0	0	0	0	0	0	0	0
GPI	23.7422	24.5289	27.1339	19.1699	16.745	17.8263	32.8178	24.1704	19.3314	20.6694	16.5336	22.4596	19.4254	36.8698	47.8875	18.0819	20.5925	13.8703	17.3675	16.4146	18.6407	22.5496	22.6413	12.4892	16.8453	19.6386	18.4324	15.4149	25.4075	12.3355	18.1738	22.237	24.01	19.6993	22.8224	17.3819	14.7982	20.6191	23.6311	33.8086	19.9224	22.701	23.6994	14.9685	19.0771	18.9503	10.8339	17.0888	17.4624
GREM1	0.249359	0.138383	0.0422901	0.00785239	0.209685	0.209478	0.00746707	0.0493365	0.205554	0.0121076	0.627899	0.0101108	0.198708	0.013653	0.00841069	0.0548811	0.016559	0.194493	0.61308	0.0146096	0.0615056	0.00361171	0.0652189	0.434094	0.0703701	0.419703	0.0109889	0.108822	0.0131061	0.321027	0.0244722	0.147581	0.0105913	0.1909	0.342661	0.0882204	0.0646326	0.133269	0.0106251	0.0129901	0.0330374	0.0180481	0.0222594	0.0332637	0.174309	0.0204661	0.0211443	0.00630377	0.0253939
GREM2	3.52617	7.49563	5.56822	3.61679	6.38737	9.14098	2.29287	9.85005	8.13622	4.46503	11.3688	5.6663	6.75532	2.45255	2.54334	3.89178	5.41215	4.40801	8.93664	9.40473	4.52015	5.5325	1.58358	11.0137	3.8489	7.91233	5.53709	7.95748	2.76813	15.7701	6.01028	6.64148	4.76393	3.50814	6.34012	3.369	5.63189	5.27677	6.44766	3.79543	8.70198	5.36149	2.64529	2.60356	3.67734	10.3522	9.23538	5.15343	7.80942
GRP	0	0	0	0	0	0	0	0	0.0203931	0	0	0	0	0	0	0	0	0	0	0	0	0	0	0	0.0185813	0	0	0.0255857	0	0.0195386	0	0	0	0	0	0	0	0	0	0.037159	0	0	0	0	0.0230133	0	0	0	0
GUCA2A	0.0680951	0	0.197376	0	0.0694522	0.0320072	0.0638923	0.0222184	0.061	0.111	0	0.0778618	0.0333383	0.250333	0.0719663	0.0494307	0	0	0.0635859	0.0267874	0.0861176	0.0309037	0.42563	0.0476197	0.083371	0.0251133	0	0.0765322	0	0	0.110857	0.0479537	0.203905	1.5775	0.074542	0.503241	0	0.334658	0	0.0277876	0.271378	0.0579108	0.12244	0.0985229	0.103256	0.0927101	0.0814148	0	0.0325925
HBEGF	5.21237	6.92445	1.82341	1.39185	3.24081	2.83621	1.10221	3.35116	5.59507	3.47812	3.08628	2.81361	0.590832	1.27431	1.09224	2.91698	1.90331	3.19294	1.013	1.61612	3.37713	0.62343	1.49793	0.745174	5.06132	2.87399	1.10923	1.21925	1.10366	1.5812	1.29583	0.723278	2.35786	9.9539	1.70988	3.41563	0.434086	4.50778	0.719902	4.58408	3.56871	1.93799	3.43957	2.96582	1.6158	2.95397	2.59919	1.24472	2.98025
HDGF	66.5099	85.5781	49.0763	52.3732	59.689	58.2008	72.923	58.043	64.0471	55.8495	62.8676	48.4005	54.1935	56.8313	60.7727	42.9439	63.7469	53.6388	61.5694	63.1089	57.5712	52.7668	55.6278	56.8104	49.1102	48.3286	55.183	62.9482	41.8432	46.2592	62.5668	48.6843	53.7891	58.0074	57.923	81.1722	50.9913	68.9875	52.1307	54.1843	66.9814	61.4283	52.839	59.8766	55.2963	52.8788	56.7899	50.9806	63.6923
IAPP	0.0804603	0.0416397	0.0647826	0.138932	0.0729456	0	0.00838826	0.0700079	0.00800853	0.13407	0.0220425	0.095408	0.0962918	0.0262925	0	0.0324482	0.00697569	0.0428405	0.108524	0.0211011	0.0301498	0.137947	0.0223519	0.050015	0.153238	0.00659413	0.0211621	0.0301432	0.0176676	0.038365	0.0776221	0.0881402	0.0416426	0.0705042	0.00652429	0.0578106	0.124467	0.0292909	0.0358077	0.021889	0.0534427	0.0988385	0.0321498	0.103479	0.0451876	0.0162289	0.0926358	0.0509863	0.0513479
IFNE	0	0	0	0	0	0	0	0	0.0352973	0	0	0	0	0	0	0	0	0.0125878	0	0	0	0	0.0109461	0	0	0	0	0	0	0	0	0	0	0	0	0.0121332	0	0	0	0	0	0	0	0	0	0	0	0	0
IFNK	0	0	0	0	0	0	0	0	0	0	0	0	0	0	0	0	0	0	0	0	0	0	0	0	0	0	0	0	0	0	0	0	0	0	0	0	0	0	0	0	0	0	0	0	0	0	0	0	0
IFNW1	0.0200549	0	0	0	0	0	0.00940857	0.0130872	0	0	0	0	0	0	0	0	0	0	0	0	0	0	0	0	0	0	0	0.0112699	0	0	0	0	0	0	0	0	0	0.0109513	0	0	0	0	0	0	0	0	0	0	0.00959893
IGF1	0.941463	1.79417	0.531192	0.414831	2.07438	3.06049	1.21152	2.59661	1.82193	1.67913	0.779662	2.50726	2.40432	1.96565	0.708896	0.735583	1.96267	2.80102	1.40257	1.04227	0.31104	1.60252	1.28174	2.07732	0.412573	2.45785	2.48373	1.08504	0.958678	2.42204	1.62498	2.87129	1.84276	0.491202	1.47728	1.09322	0.497904	0.279942	2.60026	0.467276	1.14087	2.61996	1.2348	1.89938	1.41427	2.81797	1.91326	1.99926	0.947093
IGF2	202.303	146.217	140.138	143.209	178.789	145.211	140.52	207.714	118.465	174.341	95.4604	186.971	134.762	143.574	78.6941	123.305	152.04	197.265	151.274	114.926	93.2462	330.53	19.4515	122.744	89.4203	126.785	159.154	133.099	111.135	92.0045	174.639	192.575	96.9557	112.918	167.219	97.3345	142.612	129.348	213.84	143.709	102.886	204.641	70.5337	121.469	160.076	180.685	119.529	146.974	143.389
IL11	0.0217593	0.00675651	0	0.00536746	0.00739766	0	0.0136109	0.0141995	0.00649738	0.00945843	0.205657	0	0.00710202	0	0	0.0473857	0	0.00695136	0.00677281	0.00570648	0.0183455	0.0197502	0.0181343	0	0	0	0	0	0.0071669	0.0249006	0.0157438	0.0102155	0	0.300303	0	0.0402018	0	0.00792131	0	0	0.0216792	0.0123367	0.00869445	0.0419764	0.0073322	0	0.00578123	0	0.00694315
IL12A	0.0569796	0.0530783	0	0	0	0	0.0267314	0.0433803	0.0255213	0.0185761	0	0.0289565	0.00929877	0.0139647	0.0100365	0.0344682	0.0222299	0.0637105	0.0177355	0.0298863	0.1201	0.0430986	0.0870593	0.0398465	0.0387566	0.0280186	0	0.0320197	0.0281512	0.0652054	0.0412273	0.0267507	0.0379157	0.140425	0.0138609	0.0789551	0.0566641	0.0311144	0	0.0465034	0.0567698	0.0161526	0.0113838	0.0641204	0.0384006	0.0344785	0.0227083	0.0270802	0.036363
IL16	0.951513	0.570019	0.443415	0.407785	0.151943	0.114447	1.04459	0.430677	0.156411	0.441808	0.959746	0.755851	1.01796	0.628929	0.44355	0.708152	0.361222	0.678571	0.641698	0.476392	3.22108	0.175929	0.743598	0.423439	1.61082	0.495063	0.0625651	0.239446	0.430531	0.401455	0.246873	1.15965	0.701382	0.729551	0.588017	0.143539	0.635608	0.607058	0.548569	1.4224	0.908111	0.393704	0.602942	0.516065	0.200798	0.604841	0.474971	0.327363	0.213145
IL17B	0	0.0149023	0	0	0	0	0.0150102	0	0.0286614	0	0	0	0	0	0.016907	0	0.0124825	0	0	0	0	0	0.0133324	0	0.0130576	0	0	0	0.0158074	0.0274606	0.0173624	0	0	0	0.0116748	0.0147783	0.015909	0	0	0.0130563	0	0	0.0191766	0.0154306	0	0	0	0	0
IL17C	0	0.0130867	0.0203602	0	0	0	0	0.00916771	0	0	0.0173191	0.0107091	0.0412679	0	0.0148473	0.010198	0	0	0	0	0	0	0	0	0	0	0	0	0.0138817	0.0120576	0	0	0	0	0.0102525	0	0	0.0153429	0	0.0114657	0	0	0.0168404	0.0271015	0.0142018	0.0127513	0	0	0.0268965
IL17D	0.11646	0.0542429	0.0253172	0.0732553	0.0534512	0.0273701	0.0710266	0.0227994	0.0991089	0.0227804	0.0789641	0.0710204	0.0798235	0.0342505	0.0246161	0.0295886	0.0363482	0.0167422	0.0326243	0.0503944	0.0736413	0.0317119	0.0194115	0.048865	0.028517	0.0515401	0.0827021	0.0130889	0.0402764	0.104952	0.0505582	0.0492077	0.0697458	0.0861038	0.0892398	0.0430333	0.0463259	0.0381566	0	0.0950475	0.0348093	0.0445689	0.055841	0.0393164	0.0412053	0.132131	0.0371306	0.0387442	0.0724637
IL17F	0	0	0	0	0	0	0	0	0	0	0	0	0	0	0	0	0	0	0	0	0	0	0	0	0	0	0	0	0	0	0	0	0	0	0	0	0	0	0	0	0	0	0	0	0.0183546	0	0	0	0
IL19	0	0	0	0	0.00763786	0	0.00702642	0	0	0	0	0	0	0	0	0	0	0	0	0	0	0	0	0	0	0	0	0	0	0	0	0	0	0	0	0	0	0	0	0	0	0	0	0	0	0	0	0	0
IL1F10	0	0.0113003	0	0	0	0	0	0	0	0.00790967	0	0.00924721	0	0	0	0	0	0	0	0	0	0	0.0202199	0	0	0	0	0	0	0	0	0	0	0	0	0	0	0	0	0	0	0	0	0	0	0	0	0	0
IL1RN	52.5322	96.4353	15.0042	58.3895	88.2	77.9159	14.0685	90.6625	104.404	29.7211	39.0374	79.0776	5.16184	6.44827	11.6458	184.262	49.6434	44.0683	13.2343	46.4048	19.2482	20.2197	8.92071	34.5353	10.2666	8.93093	33.5628	22.8634	114.827	57.3685	29.2916	19.3078	15.061	21.7724	13.8081	28.8619	9.07077	20.9174	32.0533	25.1055	16.4859	17.7305	74.2333	20.8559	30.2426	125.259	34.2316	11.7466	116.124
IL20	0.0123631	0	0	0	0	0	0	0.0161356	0.11075	0	0	0	0	0	0	0.00897449	0	0.0118488	0	0	0	0	0.0103035	0	0	0	0	0.013895	0.0366486	0.010611	0	0	0	0.024375	0.00902243	0.0342626	0	0.0675106	0	0	0	0	0.01482	0	0.0624898	0.0112214	0	0	0.402383
IL21	0.0538889	0	0	0	0	0	0	0.0175831	0	0	0	0	0.105533	0	0	0	0	0	0	0	0.0454343	0	0	0	0	0	0	0	0	0	0	0	0	0	0	0	0	0	0	0.0439809	0	0	0	0	0	0	0	0	0
IL23A	0.538594	0.319275	0.473071	0.326104	0.44945	0.199458	0.382842	0.266265	0.0877228	0.329894	0.482892	0.261267	0.271678	0.287999	0.293231	0.343579	0.394782	0.516186	0.259084	0.243975	0.770585	0.385164	0.924935	0.159789	0.626114	0.156498	0.30907	0.220119	0.338668	0.672379	0.265702	0.482729	0.336674	1.54456	0.309681	0.512621	0.50315	0.320843	0.196112	0.652693	0.813047	0.430282	0.469544	0.283367	0.313481	0.38516	0.325225	0.325784	0.109365
IL24	0.646095	0.401239	0.21281	0.144886	0.129797	0.101229	0.41333	0.242752	0.25431	0.134041	0.325843	0.246254	0.536782	0.201531	0.217263	0.362413	0.183321	0.403428	0.329079	0.200249	1.2958	0.0710833	0.375288	0.109533	0.64721	0.202176	0	0.143029	0.309535	0.302469	0.0743715	0.909982	0.20845	0.472862	0.185746	0.207994	0.389404	0.384882	0.176442	0.607199	0.399884	0.208131	0.281631	0.23606	0.158337	0.239903	0.179464	0.0558299	0.412322
IL25	0	0	0	0	0	0	0	0	0	0	0	0	0	0	0	0	0	0	0	0	0	0	0	0	0	0.0104532	0	0	0.0140035	0	0	0	0	0	0	0	0	0	0	0	0	0	0	0	0.028653	0	0	0	0
IL26	0	0	0	0.0133363	0	0	0.0169092	0	0	0.0117505	0.0222168	0.0137375	0	0.0265004	0	0.0523276	0	0	0	0.0425359	0.74451	0.0327148	0.0150191	0.0252052	0.0147095	0	0	0.0202544	0.0178073	0.0154673	0	0	0.011992	0	0	0	0	0.0196817	0	0	0.0179551	0	0.0216027	0.0347656	0	0	0.0143643	0	0
IL3	0	0.0171873	0	0	0.0188182	0	0.0173118	0.0240805	0	0.0120302	0.0454915	0.0703228	0	0	0	0	0.0143965	0.0176829	0	0.0145162	0	0	0	0	0.0301194	0	0	0	0	0.0316712	0	0	0	0	0	0	0.0183484	0	0.0369501	0.0150582	0.0183826	0	0	0	0	0	0	0	0
IL31	0	0	0	0	0	0	0	0	0.0191975	0	0	0	0	0.0630263	0	0	0	0	0	0	0	0	0	0	0	0	0	0	0	0	0	0	0	0	0	0	0	0	0	0.0174902	0	0	0.077067	0	0	0.0194513	0	0	0
IL32	89.1257	120.973	65.6816	12.5137	12.2532	17.5764	40.858	16.964	33.384	60.2576	39.2519	31.9286	45.8779	46.8554	31.9781	34.6251	3.00065	23.3289	41.2089	17.1419	128.134	51.8759	164.696	11.4665	77.9696	16.2844	16.627	62.4095	103.016	133.029	39.3523	60.8379	92.8587	129.804	22.3065	63.5998	6.68809	12.8239	13.6378	84.0962	40.8169	49.1085	98.2105	81.0991	23.893	105.038	8.69526	16.9914	44.7938
IL33	6.33659	4.69889	4.88517	4.88313	1.02045	2.89445	17.8756	7.74548	3.64908	10.8882	6.97476	5.88805	5.80806	4.14226	0.730105	6.5884	3.52699	5.79329	9.48164	3.94053	7.52663	1.59464	4.72504	12.2942	7.21853	4.56842	0.577987	6.64648	3.53079	5.13695	3.46446	5.75406	11.1199	4.20939	6.02381	3.98311	6.15936	6.41304	4.69912	7.78649	4.39674	5.5307	3.74793	5.64099	5.4063	8.40011	4.55703	3.52668	7.3086
IL34	1.17123	0.371762	1.08133	0.417318	0.194671	0.367015	1.30245	0.515202	0.318645	0.543057	1.06955	0.661343	0.713586	1.6585	0.669338	0.333784	0.487405	0.740022	0.923547	0.409548	1.90913	0.598478	1.45332	0.218415	2.90336	0.428748	0.359391	0.351027	0.728678	0.349972	0.602623	0.769815	1.25854	2.7026	0.791432	1.10601	0.862776	0.956982	0.660237	1.29576	0.916249	0.501721	2.00717	0.937254	0.464831	0.322859	0.504811	0.593752	0.390337
IL5	0.0244147	0.0113715	0	0.00903371	0.0373519	0	0.0343617	0.0159323	0	0	0.0150492	0	0	0	0.0129013	0.0177228	0.00952509	0.0350984	0	0.0192086	0.0308765	0	0.0406945	0.034147	0	0.00900409	0	0	0	0.0209545	0	0	0.0406155	0	0	0.0112769	0	0	0.0244471	0.0298887	0	0	0.0146332	0.0117747	0.0493618	0	0.0097301	0.0116034	0
IL6ST	27.5209	25.4055	19.7492	22.8794	22.4534	29.0429	43.1937	32.7485	46.2737	38.1386	22.5105	33.0543	24.7244	28.448	6.36135	40.4789	16.6618	35.104	42.237	50.3961	29.1024	17.4026	32.9965	35.6512	29.4387	16.873	12.9304	31.5682	18.7699	20.7967	28.9502	29.8316	30.6634	31.8489	21.9817	31.9737	24.0221	31.6388	26.7725	30.1879	18.0388	21.9066	10.0994	24.784	43.327	32.2481	15.2024	17.7705	38.3756
IL7	1.3022	0.46287	0.711852	0.65089	0.576697	0.85906	0.835986	0.95786	0.70605	0.919823	0.485829	0.966524	0.576019	0.87345	0.319913	0.729686	0.64173	1.06739	0.661316	0.840288	0.83787	0.782788	1.32801	0.822774	1.35191	0.716159	0.554302	1.18752	0.976328	0.509802	0.79343	0.844633	0.870318	0.940252	0.666893	1.11853	0.846286	0.573856	0.869286	1.24923	0.517824	0.412862	0.267008	0.683115	0.612009	0.673916	0.478	0.50488	1.27388
IL9	0	0	0	0	0	0	0	0	0	0	0	0	0	0	0	0	0	0	0	0	0	0	0	0	0	0	0	0	0	0	0	0	0	0	0	0	0	0	0	0	0	0	0	0	0	0	0	0	0
INHA	0.0994624	0.144126	0.0320328	0.0408913	0.0112716	0	0.0518464	0.00721179	0.0296997	0	0	0.0168486	0	0.0162509	0.0116796	0	0	0	0.0309587	0	0.0186351	0.0200619	0.0736819	0.0309134	0.0360815	0.0407572	0	0.0496827	0.0327601	0.0094851	0.0119942	0.0311303	0.0147078	0.108944	0.0241953	0.0714635	0.0329705	0	0.0663963	0.0541169	0.132128	0	0.10598	0.0106597	0.0111719	0.0401233	0.0264261	0.0420184	0.0211582
INHBA	1.58184	1.11414	1.46124	2.24031	1.38776	0.901899	2.18891	8.96473	0.668189	3.78516	0.491486	3.24492	0.685037	1.18384	0.660553	7.19209	6.25565	4.65656	1.03757	1.82127	0.509613	2.2599	1.8735	0.568389	1.61234	0.713336	0.89196	1.1303	2.58219	0.545268	2.02387	1.60845	4.07348	5.2486	1.72503	2.24775	2.05652	2.61804	4.15688	1.72764	0.615031	3.20675	0.632062	1.17101	1.19867	2.74546	0.539188	2.15146	0.800208
INHBB	7.33443	21.6289	4.15368	5.51266	25.7966	24.1691	4.67482	6.98402	24.163	26.6157	31.4937	7.48069	5.81991	3.36093	5.21446	33.437	5.55775	30.9277	10.626	18.2914	16.7007	7.85912	4.04647	16.1187	3.96798	5.82015	7.43552	12.7759	5.59825	9.96397	13.4595	10.4408	5.5082	20.1529	5.03925	17.1648	6.45199	25.5558	4.41983	6.60278	15.9824	5.92896	4.5373	13.7874	6.13079	9.19813	23.1095	7.51756	11.9293
INHBC	43.0448	19.7589	61.1572	36.3882	38.695	41.928	16.6078	50.0931	36.8522	51.3513	19.1592	74.1652	44.3954	48.2807	64.4348	36.0965	43.6719	57.2205	25.9365	44.387	21.7782	23.5251	34.8848	29.3264	41.5004	29.7913	10.0258	29.381	38.1895	21.9611	31.1905	39.093	39.1788	32.2228	60.8394	16.4411	37.5644	44.185	72.6091	52.8784	12.2671	20.5201	3.43913	19.6621	41.8919	45.4872	19.1781	43.7531	28.7394
INHBE	35.392	15.3531	49.5697	8.231	16.1153	34.9805	47.5083	34.6981	11.0861	68.0145	4.22211	35.5456	24.0658	19.2943	25.6355	9.20277	19.6136	18.29	2.81403	33.7599	6.4847	23.8947	43.6974	13.2827	24.7968	6.06177	11.3011	16.8699	29.3586	21.8831	20.9562	9.93687	17.7571	26.2112	30.6303	52.3183	20.6269	47.2911	62.4493	25.4184	6.01779	25.2626	4.33648	11.3111	11.2699	23.5562	8.03582	19.856	24.7515
INS	0	0	0.0361814	0	0	0	0.0234244	0	0	0	0	0.0190307	0.0244452	0	0	0	0.0194798	0	0.0233121	0.0196418	0	0.0226601	0	0	0	0	0	0	0	0	0	0	0	0	0	0	0	0	0.0499969	0	0	0.0212315	0	0	0	0	0	0	0
INS-IGF2	2.4969	1.27142	3.76994	1.9963	2.18636	3.52467	1.60455	4.07612	1.95625	2.76925	1.15803	7.23395	3.20744	3.9314	1.11154	3.44436	3.80257	4.23203	3.63603	2.61508	1.67872	2.65986	0.287716	3.09921	2.2084	4.58945	0.389596	1.87686	1.38037	0.702856	3.18918	4.62488	2.77274	2.12901	3.42175	0.689753	3.69667	3.68267	6.70476	1.45465	0.959888	1.72062	0.0481203	1.16936	3.32763	5.08647	1.38226	2.97625	2.15963
INSL3	0.0839569	0.0586564	0.030419	0	0.0214075	0	0.0984688	0.0273939	0.0752091	0.0410566	0.129377	0	0.143864	0	0	0.106654	0	0.020116	0.0195993	0.0330271	0.353925	0.0190512	0.104955	0	0.0685274	0.0154816	0	0	0	0.036029	0.13668	0.0886858	0.0558672	0.0827641	0	0.0775579	0	0.0458458	0.0420342	0.154171	0.10456	0	0.0251602	0.0809816	0.0636543	0	0.0501896	0.0399016	0.100461
INSL4	0.00992472	0	0	0	0	0	0	0	0	0.00647118	0	0	0.019436	0	0.0104889	0	0	0.00951182	0	0	0	0	0.00827129	0	0.00810077	0	0	0	0	0	0	0	0	0.00978372	0	0	0	0	0	0	0	0	0	0	0	0	0	0	0
INSL5	0.108381	0	0	0	0	0	0	0	0	0	0	0	0	0	0	0	0	0	0	0	0.0456885	0	0	0	0	0	0	0	0	0.0232551	0	0	0	0	0	0	0	0	0	0	0.0269954	0	0	0	0	0	0	0	0
INSL6	0	0	0.149344	0.0127097	0	0.0161455	0	0	0	0.0335951	0	0.026184	0	0	0	0	0	0	0.0160374	0	0	0	0	0	0.0420551	0	0	0	0	0	0	0	0	0.0507921	0	0	0.0512388	0	0	0.014017	0	0	0	0	0	0	0	0	0.0164407
JAG1	1.7616	1.02985	1.96741	0.572855	0.713126	1.27404	2.24288	1.99545	2.95681	1.69331	0.993495	1.46744	1.28034	2.6505	0.676563	1.60833	1.37099	3.22868	1.82089	0.903733	3.2786	2.43962	2.32894	1.12078	3.86146	1.25079	0.760365	1.63033	0.933138	0.857282	2.05479	1.95994	1.997	3.64546	1.9201	3.47277	1.11522	2.39742	1.04109	2.02873	1.14671	1.89197	0.598668	2.20936	1.06481	1.33518	0.91919	1.0379	1.79497
JAG2	0.336159	0.335712	0.55741	0.0918862	0.142085	0.196441	0.528527	0.586955	0.496463	0.219185	0.571222	0.297803	0.349914	0.721438	0.313662	0.222036	0.36627	0.821398	0.593863	0.114369	1.06729	0.744931	0.514881	0.165191	0.608086	0.230079	0.351267	0.405039	0.415953	0.239131	0.358265	0.324169	0.247872	0.510509	0.415503	0.593099	0.237924	0.310901	0.224404	0.499273	0.636653	0.200891	0.504608	0.420644	0.312271	0.151183	0.164145	0.305134	0.162346
KITLG	0.352821	0.337627	0.33469	0.121053	0.101413	0.250265	0.343082	0.563041	1.04587	0.324159	0.308424	0.38142	0.307783	0.622583	0.0644063	0.440052	0.180195	0.408844	0.781712	0.270016	0.470539	0.253283	0.3876	0.269162	0.578577	0.39509	0.125275	0.771443	0.256716	0.426696	0.358554	0.316225	0.341493	0.499579	0.514965	0.562969	0.328539	0.469396	0.346866	0.539254	0.249261	0.305508	0.153794	0.405287	0.317759	0.200877	0.283779	0.253048	0.291687
KL	0.038317	0.0071387	0.0555316	0.0141777	0.175863	0.126073	0.0251664	0.410073	0.0274596	0.0974363	0.0047237	0.391393	0.0975488	0.0845171	0.0202476	0.0166887	0.27207	1.14942	0.0465135	0.111542	0.071072	0.239975	0.0255468	0.696683	0.134483	0.0226099	0.281172	0.0559839	0.0908677	0.128257	0.0457446	0.437132	0.160632	0.0377726	0.072704	0.0672534	0.0114314	0.0125541	0.053715	0.146979	0.0152704	0.26069	0.0137794	0.0258714	0.10071	0.0347785	0.0213789	0.0145685	0.542856
LACRT	0	0	0	0	0	0	0	0	0	0	0	0	0	0	0	0	0	0	0	0	0	0	0	0	0	0	0	0	0	0	0	0	0	0	0	0	0	0	0	0	0	0	0	0	0	0	0	0	0
LEFTY1	0.0922039	0.0477171	0.950245	0.280513	0.334369	0.115571	0.115351	0.200565	0.128484	0.200398	0.113669	0.460761	0.561762	0.195845	0.541365	0.0743682	0.0719444	0.0883678	0.0286994	0.0403015	0.35414	0.576532	0.648896	0.257917	0.0752588	0.0604526	0.29101	0.103628	0.273324	0.905669	0.189022	0.490594	0.409033	0.030298	0.239249	0.0283921	0.0611289	0.335661	0.20517	0.234115	0.112279	0.540184	0.184211	0.256927	0.0932093	0.418446	0.0489953	0.408996	0.147106
LEFTY2	0.0161982	0.0150892	0.0704267	0.0479481	0	0.00761374	0.0151985	0.00528523	0.0290209	0	0.00998455	0.0123477	0.0475823	0.0119097	0.0171191	0.0117584	0.0252781	0.0155243	0.0151256	0.0191163	0.0341422	0.0147025	0.0202494	0	0.039664	0.0298693	0.0575146	0	0	0.0347562	0.00879009	0.0114071	0.0269468	0.00798404	0.0472848	0	0.0161085	0.00884524	0	0.02644	0	0.0275512	0	0.00781208	0.00818742	0	0.00645555	0.0153968	0
LHB	0	0.034506	0	0	0	0	0.0347559	0.0483452	0	0.0241525	0	0.0282367	0.0362705	0	0.039148	0.0268892	0	0	0.103768	0.0291434	0.093692	0	0.0926131	0	0.0604692	0	0	0.0832636	0	0.0317923	0	0	0	0.0730318	0	0.0342189	0.0368371	0.0404547	0.0741828	0.0302316	0.110717	0	0.0444032	0.0357295	0	0	0.0295252	0	0
LIF	1.59612	1.84604	0.848882	0.0252848	0.856279	1.10126	0.160294	0.56379	5.72362	0.601511	1.01694	0.156273	0.114706	0.251216	0.340467	2.38104	0.0761719	0.388276	0.528713	0.495394	0.810715	0.0886079	1.55394	0.204804	1.42231	0.234018	0.248414	0.565045	0.236331	0.377038	0.92177	0.474354	0.889955	16.3263	0.51651	6.98906	0.165038	3.95543	0.175953	1.13534	1.99388	0.38605	0.877659	2.45763	0.695739	0.318984	0.13617	0.46396	0.457905
LRSAM1	3.3864	3.2331	4.06518	5.23208	3.24566	2.14039	5.17628	4.03162	1.62611	2.71156	2.02445	6.56008	3.31151	4.6664	6.71223	2.07482	3.35226	2.39904	2.07219	1.84371	2.82144	2.77964	4.49042	1.8312	3.70593	1.81033	2.73679	1.5214	3.20581	1.74464	2.45663	3.03799	5.45483	4.20021	3.78636	2.1566	2.84683	2.7338	4.5686	4.29962	2.83446	4.5256	2.51116	1.61821	3.53998	2.2398	1.85017	4.16806	3.0505
LTB	5.06097	2.42189	2.03031	1.91465	0.720855	0.367801	8.01698	0.831836	0.768798	1.26729	1.66481	0.990934	3.05242	2.28274	1.00038	2.08884	1.21128	0.907186	1.9799	0.963176	22.782	1.11119	7.24709	1.32389	7.8703	1.30327	0.687128	2.05677	1.02261	1.02906	1.767	5.2616	1.74684	6.43229	1.97105	1.39907	2.77377	5.60992	1.23849	6.12875	3.2442	1.30946	3.75197	2.81211	0.472065	0.996619	1.348	1.07968	0.761136
LTBP2	0.995184	0.686848	3.16562	0.260205	0.163011	0.202334	0.589849	0.892788	1.09384	0.860086	0.793387	0.636781	0.684412	1.0341	0.871587	0.892572	0.26937	1.11717	1.40885	0.264904	3.06155	0.595748	0.639357	0.146044	3.05087	0.949384	0.11602	0.747256	0.364284	0.643806	0.737791	1.52771	1.50737	5.75813	1.65782	0.81303	0.741725	0.530633	0.798058	1.07309	0.738863	0.54369	0.692267	0.659814	0.575185	0.638293	0.49768	0.48614	0.342711
LTBP3	13.0079	7.25083	14.8173	3.88498	4.8428	14.8402	7.77748	2.93303	7.58837	4.2605	7.76545	4.97256	6.11025	5.76891	3.59268	6.27454	4.45475	5.54036	6.72269	3.37282	4.13183	2.30331	6.36756	3.53376	4.88045	5.48376	3.32313	2.40389	5.8102	3.79608	3.76324	6.48044	8.22537	10.7598	7.5002	4.65109	5.30115	4.77421	7.37828	5.08692	5.16275	4.00522	4.37893	4.41507	4.56404	7.47192	3.48584	5.43547	2.70358
LTBP4	5.65087	3.76825	6.43051	1.88666	2.42725	2.78976	13.3057	5.11896	7.71192	3.81694	12.0741	4.75382	4.26041	10.9834	5.79536	4.62928	3.23095	7.39889	10.2722	4.16016	9.14185	4.2334	6.63306	1.33005	10.8786	5.76303	2.66395	5.15064	4.10338	4.0461	4.30735	6.10125	7.10074	10.5453	5.04635	4.28871	6.01402	4.13606	4.61284	5.46994	6.27997	3.86084	3.99841	4.72694	3.55793	3.79527	4.15942	4.24934	3.43776
MDK	5.46962	4.51166	2.37809	1.33833	1.50263	1.06154	4.594	1.75587	1.4383	1.82919	10.0383	0.948206	2.77286	15.9044	1.04423	1.90837	1.25969	3.754	3.11388	1.055	7.02139	4.38805	16.572	1.41894	2.96668	0.79386	1.66017	1.41785	1.36859	1.60519	1.1681	4.23698	3.96838	17.028	2.58813	5.02829	1.4037	1.90767	1.44873	26.5247	7.47107	1.82312	6.44022	2.34007	1.59635	1.17707	1.62433	1.32491	0.861386
MIA	0.0148566	0.0553577	0.0215313	0.0109942	0	0.0279326	0	0	0.0133087	0.0193738	0.0732609	0	0	0.0218465	0	0	0	0.0142386	0.0138728	0	0.0375774	0.0269697	0	0	0	0	0.0175837	0.0333948	0	0	0	0	0	0	0.0108421	0.0960701	0.0295487	0	0.0297528	0	0.0148019	0.0126347	0.0890447	0	0	0	0.0118418	0	0
MLN	0	0	0	0	0	0	0	0	0	0	0	0	0	0	0	0	0	0	0.0319615	0	0	0	0	0	0	0	0	0	0	0	0	0	0	0	0	0	0	0	0	0	0.034102	0	0	0	0	0	0	0	0
MSTN	0.0480551	0.0127899	0	0.00508026	0.0280073	0	0.0257652	0.0044799	0.0122994	0.00447616	0	0.0052331	0.006722	0	0	0.00498336	0.0053566	0.032897	0.0320521	0.00540114	0.0520917	0.0186934	0.0286066	0	0.0504303	0	0	0	0.0135668	0	0.00745071	0.0193378	0.0228408	0.00676748	0	0.0190253	0.0887509	0.0299898	0.0274965	0.0224113	0.0205192	0.0175148	0.0164584	0.0198652	0.0138797	0	0.0437751	0.0261014	0.0131433
NAMPT	19.4116	38.4785	10.7014	19.7105	28.7664	62.1936	21.8715	29.9089	72.6821	35.8851	55.2828	29.5013	11.4584	8.60713	7.93047	77.3288	13.6496	33.1043	25.7489	79.2151	23.949	16.9235	15.8529	40.1748	8.07149	11.8308	14.1999	67.2428	39.3687	43.1367	33.8682	30.4699	17.1467	22.6878	7.62294	62.1047	12.0824	26.4701	13.4885	21.7764	15.3556	15.6308	11.2098	32.0762	37.1061	35.4401	7.92988	10.0223	130.4
NDP	0	0	0	0	0	0	0	0.00689704	0	0	0	0	0	0	0	0.00767214	0	0	0	0	0.0712871	0	0.00880826	0	0.0172534	0	0	0	0.0104434	0	0.0114708	0	0.00703293	0.0312567	0	0	0.0105105	0	0	0	0.0105301	0	0.0126693	0	0	0	0	0	0
NENF	20.6277	34.5488	20.4136	20.5597	24.4514	18.3665	27.7495	17.8863	19.6961	19.8095	25.4114	15.4851	21.9824	14.6283	25.9364	15.2666	23.2281	16.4484	19.2897	17.5689	25.7031	23.2378	21.0627	30.4591	23.5545	21.3296	44.6031	20.7997	22.4636	22.7809	22.8091	18.8707	20.7633	25.3116	19.5122	23.2641	18.1517	20.2443	18.8753	24.3202	28.8559	25.8503	60.6265	25.069	22.5891	18.5059	25.7401	23.2134	19.0456
NGF	0.777143	0.39644	0.643594	0.780497	0.301954	0.417469	2.74309	0.748635	0.397811	0.941046	0.638706	0.930921	0.942133	1.93184	0.136887	0.188044	1.27052	1.77336	0.293728	0.13102	1.91885	1.56192	0.755618	0.181155	2.53728	1.29656	0.437997	0.915025	0.274252	0.3335	0.542215	0.755764	0.812635	1.441	0.594153	0.393142	0.828042	0.444577	0.815231	0.634258	1.01394	1.5736	0.909396	0.464039	0.57986	0.268715	1.22412	1.03769	0.460529
NMB	0.777197	0.988856	0.686809	0.434864	0.483345	0.534601	1.58296	0.395844	0.764141	0.642711	1.14508	0.375697	0.686762	0.752616	1.00168	0.44033	0.754337	0.454185	0.442519	0.462331	0.958922	0.550582	1.39022	0.662809	0.742671	0.67113	0.493583	0.553923	0.299691	0.29285	0.596625	0.827648	0.567623	1.23332	0.539518	0.858051	0.659787	0.931607	0.341662	0.665244	1.26538	0.435266	0.931641	0.73137	0.517394	0.447343	0.392841	0.648654	0.852859
NODAL	0.011443	0	0.016584	0.0169362	0	0.0107573	0	0.0224021	0	0.00746116	0	0.0348914	0.0112047	0	0	0.0166132	0	0	0.0106853	0.0270089	0.0192955	0	0	0	0	0.0168807	0	0.0128609	0.011307	0.00982125	0	0.0161168	0.0076145	0	0.00835094	0.0105709	0.0796577	0	0.0229165	0.0280174	0.0114009	0.0583897	0	0.0110375	0	0	0.00912089	0.0108769	0
NPPA	0.0518921	0.177244	0.0250685	0.0128004	0.0529263	0.0325216	0	0.0564387	0	0.0225567	0.0426483	0.0659277	0	0	0.164527	0.0125563	0.0269934	0	0.0484559	0.0272179	0.0875017	0.0314004	0.043247	0.048385	0.056474	0	0.0204725	0	0.0341836	0.0148459	0.0750925	0	0.230203	0.0341033	0.0252467	0	0.0172016	0.0188909	0.0346407	0.0564684	0.0517011	0.0294207	0	0.0500531	0.034972	0	0.0137872	0	0.0827908
NPPB	0	0.0780113	0	0	0	0	0	0	0	0	0	0	0	0	0	0	0	0.0267537	0.0260666	0	0	0	0.0697934	0	0	0	0	0	0	0.0239588	0	0	0	1.7887	0	0.0773624	0	0	0	0	0.0556246	0	0	0	0.0282195	0	0	0	0
NPPC	0.0542663	0.101101	0.0262155	0.0133861	0.0368985	0.0170047	0	0.0472167	0	0.0117943	0.0222998	0	0.0177119	0	0.0573513	0.0131308	0.0141142	0	0.0506728	0	0.106756	0	0.0452256	0.0252994	0.0442933	0.0400266	0.0428182	0	0	0	0.0392641	0	0.0120367	0.0891588	0.0264018	0.0835504	0.0719544	0	0	0.0295259	0.0360443	0.153834	0.06505	0	0.018286	0	0.07209	0.0171938	0
NPY	0.0210348	0	0	0	0	0	0	0	0	0	0	0	0	0.309315	0	0	0	0	0	0.0165494	0	0	0	0	0	0.0155152	0.0497919	0	0	0.0541608	0.0228294	0	0	0.020736	0	0	0	0	0	0	0	0	0	0	0	0	0	0	0
NRG1	0.612249	1.95314	0.431264	0.926405	0.450023	3.24435	0.619391	1.04683	2.48031	1.7663	0.0822245	0.733957	0.110521	0.206215	0.509692	1.09743	0.190822	0.268803	0.937406	3.14582	0.709406	0.473445	0.310711	1.3299	1.61784	0.469252	0.463522	0.895693	0.216303	0.85867	1.25101	0.826182	1.41568	2.50018	0.302033	1.22754	1.23472	3.29657	0.0650736	1.11242	0.865579	0.885739	0.48586	1.81124	3.8242	0.0527769	1.67667	1.36061	2.67994
NRG2	0.158585	0.0159705	0.0807518	0.015859	0.00874298	0.0120877	0.100538	0.0363605	0.0268764	0.0279463	0.0158516	0.0228705	0.0251807	0.132355	0.00452974	0.0186677	0.0234102	0.016431	0.0880496	0.00337213	0.0650455	0.0389032	0.164313	0.0239784	0.0489774	0.0347753	0.0101456	0.0192685	0.0169405	0.0698938	0.0232587	0.120733	0.0199645	0.0887288	0.0437907	0.039594	0.0468857	0.0187237	0.00858354	0.118933	0.0469733	0.0364505	0.0102756	0.00826836	0.0173312	0.0155611	0.0478282	0.0162961	0.0205145
NRG3	0.122228	0.0960684	0.121784	0.0226128	0.0194787	0.0646328	0.078845	0.0897322	0.181346	0.176824	0.0941761	0.0757024	0.0860209	0.0674004	0.0645881	0.0720897	0.0208624	0.0768747	0.199734	0.069118	0.135255	0.0104008	0.0986814	0.181635	0.152765	0.0450772	0.00452073	0.0472215	0.07171	0.114739	0.0870552	0.0753153	0.190625	0.109195	0.122649	0.0846837	0.121551	0.0876014	0.107091	0.0841682	0.076111	0.0942021	0.0869942	0.114212	0.104254	0.21148	0.018267	0.0326757	0.117004
NRG4	0.134776	0.114787	0.290199	0.193775	0.270996	0.133939	0.0794875	0.497549	0.0413941	0.215927	0.0996907	0.275924	0.0640988	0.260474	0.378478	0.0587008	0.273422	0.14024	0.165404	0.0696813	0.15259	0.146797	0.275992	0.317758	0.201155	0.133493	0.113939	0.116852	0.178834	0.152029	0.221501	0.195246	0.0973706	0.201189	0.306312	0.156519	0.202959	0.622413	0.161946	0.182279	0.260886	0.072046	0.106167	0.0297142	0.190744	0.241164	0.070594	0.16837	0.232229
NRTN	4.50699	7.04616	5.79764	3.11551	3.33179	3.51432	6.22849	1.84675	3.64616	3.50818	4.43635	3.51551	4.00258	2.87705	3.96934	1.66119	4.48446	2.0258	3.6213	4.15067	1.63484	1.91857	1.22293	2.76087	1.63973	4.03301	5.10686	2.57197	3.00347	0.854608	4.00042	3.8628	1.38329	2.72088	3.4676	3.01771	2.6232	5.72349	2.72878	3.03677	8.59789	4.23404	4.08337	4.49892	3.46125	1.83927	3.0215	6.47582	1.9398
NTF3	1.02208	0.748079	1.94296	1.16401	1.48921	1.38509	1.99895	1.83635	1.32581	1.91705	2.11094	1.65436	2.24852	0.614847	0.533078	0.452869	1.7659	1.45025	1.38822	1.75448	1.67869	1.43373	0.757773	2.60838	1.4518	1.56651	1.65743	1.26061	0.88533	1.23039	1.63511	0.757156	1.27191	1.47208	1.06557	0.938048	1.82824	2.131	1.79434	0.931661	2.22178	1.72715	1.43204	1.73486	1.5968	0.373487	1.31722	1.84209	1.08641
NTF4	0	0	0	0	0	0	0.00664863	0	0	0.00924048	0.0174711	0	0.00693836	0	0.00748882	0	0	0	0	0	0	0	0	0	0	0	0	0	0	0	0	0.00998013	0.0094304	0	0	0	0	0	0	0	0	0	0	0.00683486	0	0	0	0	0
NTS	0.0622928	0.800783	0.577786	0.184392	0.0889479	0.339647	0.572791	0.300813	0.290172	0.731097	0.322536	0.113964	0.780738	1.09921	0.302837	1.08525	0.223585	0.143283	2.60592	0.0882175	0.304615	0.147006	1.23558	0.348497	4.95228	0.431901	0	0.378059	0.467798	0.0213857	0.324515	0.421129	1.9565	0.786019	0.763732	0.218671	0.557531	0.244914	0.174651	0.213527	0.248254	1.01714	1.38889	1.0575	0.277077	0.271393	0.844079	0.284212	0.298153
NUDT6	0.773041	0.544876	0.536743	0.730854	0.743479	0.560924	0.885287	0.784507	0.579273	0.530874	0.485561	1.0374	0.719522	0.881737	0.475282	0.40113	0.880696	0.707075	0.664212	0.672952	0.443593	0.506904	0.499726	0.896199	0.834899	0.598376	0.48704	0.452581	0.670913	0.486889	0.736911	0.716192	0.821479	0.559229	0.692857	0.388287	0.850606	0.629181	0.806443	0.801232	0.456846	0.709919	0.429857	0.63791	0.7369	0.477551	0.534168	0.916398	0.514908
OGN	0.0758355	0.21193	0.448079	0.159726	0.101146	0.0932265	0.361248	0.51772	0.830884	0.224412	0.280469	0.0978294	0.274175	0.480374	0.0678165	0.347235	0.172966	1.00635	0.577404	0.0872022	0.408218	0.773049	0.418102	0.114224	1.00466	0.176413	0.200224	0.209801	0.172925	0.100135	0.772406	0.0739449	0.442522	1.06962	0.221374	0.123944	0.313265	0.178386	0.210285	0.428486	0.151113	0.580442	0.209782	0.467022	0.194605	0.052948	0.344078	0.310514	0.335052
OSGIN1	23.3652	12.1267	26.7216	16.0602	10.6448	22.6335	35.3092	16.5774	10.3826	15.5122	9.62915	17.8537	76.9196	63.4308	34.6408	4.62129	13.6178	8.82204	20.7828	10.784	14.6672	17.1065	42.2957	13.2189	24.7611	15.5574	16.0968	9.68477	18.3572	6.14156	13.6729	13.698	53.1526	20.4777	15.9647	15.8637	39.4058	30.526	16.2703	34.8942	26.4088	23.4087	29.1897	61.5304	19.6183	7.6892	15.8032	28.8193	11.3308
OSM	0.467373	0.256102	0.132814	0.0610352	0.0093468	0.25845	0.146176	0.203329	1.01795	0.525825	0.474498	0.3423	0.0897327	0.242565	0.125907	0.505577	0.12871	0.122961	0.196819	0.230721	0.571755	0.0582259	0.381872	0.102538	1.4212	2.60915	0.0108463	0.401686	0.153939	0.212365	0.179028	0.0258143	0.182943	2.53855	0.207324	1.74394	0.182268	0.770649	0.0917634	0.329087	0.593478	0.405266	0.285617	0.521525	0.250131	0.174676	0.168003	0.574911	0.614078
OSTN	0.00601835	0.00560628	0	0	0	0.016973	0.0112938	0.019637	0.00539127	0.00392412	0	0.0183508	0.0176789	0.0176998	0	0	0.00469597	0.0288398	0.00561982	0.00473502	0.0152224	0	0.0100314	0	0.0049123	0	0.00712307	0.0202921	0.0118936	0.0516539	0.00653181	0	0.0240286	0	0.00439209	0	0	0	0	0.0245591	0.00599619	0.0102365	0	0.00580506	0.00608397	0	0	0.00572059	0.0288058
OXT	3.39878	11.6441	7.71701	0.754552	5.12274	4.65065	3.64964	1.35541	30.548	4.13671	12.1976	0.345446	4.06753	6.99703	4.78934	1.97376	1.76799	0.977214	14.8812	1.99067	4.26649	2.09091	1.3848	0.845087	0.801424	0.557095	1.74315	2.50416	5.97046	0.713065	4.54946	0	2.13599	1.3402	8.2128	10.9193	4.46906	6.97012	0.680659	0.64724	8.84193	10.0845	3.12354	3.05978	3.8176	1.06258	2.04685	11.1277	4.30189
PDGFA	1.28811	1.89118	1.71126	0.172687	0.352247	1.14072	1.03783	1.15124	1.78102	0.699904	1.1277	0.611915	0.479835	1.1461	0.478444	1.07057	0.273121	0.666464	0.932619	1.45407	1.66445	0.601532	4.3952	0.476507	2.10658	0.192775	0.248569	0.902199	0.733246	0.616867	1.46386	0.519289	0.872674	4.08549	0.718657	2.24622	0.315604	1.05509	0.224318	1.96925	0.976479	0.893041	0.861556	1.42253	0.537849	0.605761	0.368279	0.377075	0.763965
PDGFB	0.782958	1.21878	0.903294	0.354505	0.362505	0.828042	5.72724	1.17649	2.41329	0.62806	4.71819	0.969861	0.741429	1.09074	1.60594	0.732878	1.11333	1.95495	1.86145	1.78317	4.64256	1.26704	1.60983	0.547532	1.47154	0.391337	0.560883	3.50829	1.24192	1.5164	0.810624	0.928627	1.40876	3.22952	1.13902	1.63214	0.589089	2.99844	0.629262	1.03838	1.41645	1.13459	0.697736	1.28684	1.26014	0.607796	0.825253	0.793183	1.2278
PDGFC	2.44198	2.02956	2.57525	2.81706	2.13736	2.49101	3.36377	3.91045	3.87552	2.4595	2.8909	3.24242	3.23902	2.6639	2.05733	2.42639	2.90813	4.89987	3.61933	2.37364	3.1686	2.08131	2.16794	2.71295	2.98556	2.20231	1.91862	3.13774	1.96802	2.13751	2.57138	3.2052	2.61607	3.5102	2.65422	3.44299	2.35957	2.31136	3.07994	2.48772	2.52272	2.7749	1.73144	2.39887	2.52814	3.10621	2.39369	2.71296	2.63936
PDGFD	0.826511	0.909523	1.14518	0.241966	0.389069	0.499487	0.796804	1.81959	1.70453	0.535946	0.722202	0.958903	0.996054	1.85645	0.580732	0.616453	0.531516	1.10985	1.0771	0.535936	1.71147	0.894463	1.04079	0.882862	1.49379	0.780462	0.666483	0.913606	0.785276	0.572955	1.22232	1.39434	1.30243	1.33855	1.51125	2.62197	0.460645	1.12584	0.482014	1.38987	1.35737	0.98483	0.691351	1.01186	0.688618	1.24893	0.593632	0.535257	0.582524
PDGFRL	0.0884614	0.247214	0.151514	0.0952196	0.0410111	0.21168	0.158458	0.257149	0.180101	0.0891405	0.138797	0.208429	0.283479	0.18921	0.0849914	0.116754	0.188248	0.169562	0.105132	0.221449	0.122045	0.0875927	0.288194	0.033743	0.255997	0.0830439	0.199881	0.0451918	0.222498	0.28299	0.148377	0.113266	0.117729	0.340891	0.10564	0.163438	0.0159948	0.0614798	0.209369	0.282225	0.13621	0.143623	0.221721	0.0698126	0.178852	0.160585	0.0640999	0.191102	0.22325
PGF	0.272952	0.505499	0.390871	0.377529	0.331418	0.412384	0.878074	0.468625	0.416252	0.2945	0.308453	0.453289	0.445443	0.372703	0.226654	0.332588	0.218048	0.532534	0.412658	0.268435	0.761616	0.291989	0.400795	0.149976	0.848719	0.496129	0.134606	0.321379	0.414193	0.515945	0.419671	0.279172	0.313527	0.935351	0.279822	0.381223	0.420086	0.443597	0.6963	0.278459	0.705766	0.317795	0.708917	0.32283	0.988741	0.289036	0.518003	0.305777	0.217739
PMCH	0.0758736	0.0235596	0	0	0	0	0	0	0	0	0.0311789	0	0	0	0	0	0	0	0	0	0.0426466	0	0	0	0.0206432	0.0186547	0	0	0	0	0	0.035621	0	0	0	0	0	0	0	0.103206	0	0	0	0	0	0	0	0	0
[truncated: 535 more rows]
[truncated: 375 more columns]
